# Supplementary material for: Injection site vaccinology of a recombinant vaccinia-based vector reveals diverse innate immune signatures
Source: PLoS Pathog. 2021 Jan 13;17(1):e1009215. doi: 10.1371/journal.ppat.1009215 (PMC7837487; doi:10.1371/journal.ppat.1009215)
Supplement: S2 Table — (XLSX) [file ppat.1009215.s008.xlsx]

## Sheet: A All genes MQvsSCV12hQ 
Gene	LogFC	logCPM	LR	PValue	FDR	MQ_1	MQ_2	MQ_3	SCV_ZC12hrQ_1	SCV_ZC12hrQ_2	SCV_ZC12hrQ_3
Gm12250	5.96155	5.91365	674.506	1.05e-148	2.78e-144	16	10	20	1457	1877	548
Marcksl1	4.74467	5.13417	658.339	3.43e-145	4.56e-141	51	40	37	1673	2266	686
Parp14	3.98918	7.51548	572.143	1.92e-126	1.7e-122	236	223	286	5866	7873	2256
Pydc3	5.42754	4.42999	558.307	1.96e-123	1.3e-119	18	12	24	1189	1500	447
Stat2	3.72997	7.59574	537.326	7.2e-119	3.83e-115	254	232	282	5197	6538	1986
Nlrc5	4.02928	7.32757	511.06	3.73e-113	1.65e-109	108	73	89	2264	2765	884
Ddx58	3.71485	6.32109	510.317	5.41e-113	2.05e-109	154	133	163	2871	3832	1197
Mnda	4.52101	5.48039	500.319	8.1e-111	2.69e-107	45	38	51	1526	1917	640
Ikbke	3.78542	5.8975	490.024	1.41e-108	4.16e-105	55	53	56	1014	1586	448
Gm4955	6.63776	5.25988	483.622	3.48e-107	9.25e-104	5	12	10	1264	1711	589
Nfkbiz	3.7959	5.42282	475.225	2.34e-105	5.65e-102	29	40	41	848	979	263
Fcgr1	5.0819	6.76443	471.976	1.19e-104	2.64e-101	57	59	75	3292	4083	1286
Zbp1	5.81397	7.04965	471.561	1.47e-104	3e-101	42	31	52	3610	4382	1400
Ifi47	5.20996	6.74435	470.508	2.48e-104	4.72e-101	38	40	67	2774	3329	1055
Oasl2	4.67596	7.55805	470.208	2.89e-104	5.12e-101	155	158	172	6124	8298	2385
Irf7	5.51726	8.0795	466.733	1.65e-103	2.74e-100	134	108	213	10079	12892	4329
Tgtp2	3.99872	6.10562	462.861	1.15e-102	1.79e-99	52	40	44	1227	1350	391
Usp18	4.87462	5.40653	462.041	1.73e-102	2.55e-99	49	49	51	2167	2899	850
Casp4	4.28544	5.36003	461.737	2.01e-102	2.82e-99	29	31	30	845	1153	355
Tlr2	4.3741	4.9715	458.109	1.24e-101	1.65e-98	39	38	56	1328	1931	502
Ms4a4c	6.45621	6.40683	451.468	3.46e-100	4.38e-97	23	17	22	2752	3456	1099
Gbp2	4.54218	8.77932	444.021	1.44e-98	1.74e-95	200	137	232	6730	8481	2566
Cfb	3.9463	8.15812	443.693	1.7e-98	1.97e-95	364	238	285	7052	8489	2780
Oas2	4.61444	6.93437	440.462	8.59e-98	9.51e-95	130	91	138	4544	5600	1695
D14Ertd668e	4.28598	5.87708	439.339	1.51e-97	1.6e-94	64	60	78	1994	2533	770
Cxcl10	8.35883	7.53648	431.102	9.35e-96	9.57e-93	15	21	15	7915	11450	3363
Ifih1	3.52375	5.90774	425.927	1.25e-94	1.23e-91	115	106	114	1788	2566	795
Gm4902	5.63348	5.46224	424.905	2.09e-94	1.98e-91	17	22	23	1591	1936	612
Cmpk2	4.82331	5.75146	424.104	3.12e-94	2.86e-91	67	66	100	3081	4571	1255
Il1f9	7.42909	4.24231	422.207	8.07e-94	7.15e-91	3	3	0	481	800	190
Slfn8	4.90027	6.03967	416.954	1.12e-92	9.63e-90	40	52	75	2264	3459	974
Rnf213	3.50947	8.17014	414.814	3.28e-92	2.73e-89	575	475	595	9957	11944	3517
Cd274	4.39917	7.22095	412.074	1.3e-91	1.04e-88	95	74	70	2504	3154	1065
Ifi204	4.56522	7.22996	407.81	1.1e-90	8.59e-88	162	126	165	4973	7250	2160
Lgals9	3.24192	6.55906	402.408	1.65e-89	1.25e-86	237	206	278	3531	4224	1356
Casp1	3.68779	5.78211	402.189	1.84e-89	1.36e-86	32	23	24	478	706	193
Mxd1	4.40144	6.4524	400.055	5.36e-89	3.85e-86	127	122	135	3957	5656	1497
Hdc	7.64127	4.62677	399.556	6.88e-89	4.81e-86	4	4	8	1815	2017	576
Epsti1	4.61228	4.97474	399.45	7.25e-89	4.95e-86	28	25	18	819	1144	363
Gbp3	3.84215	7.15569	399.143	8.46e-89	5.63e-86	122	82	141	2417	3153	1004
Nlrp3	6.00634	4.22721	396.449	3.26e-88	2.12e-85	5	18	11	1209	1409	394
Adar	2.96393	6.52767	395.836	4.44e-88	2.81e-85	159	140	184	1950	2348	744
Parp12	3.1085	6.39239	392.399	2.49e-87	1.54e-84	165	168	182	2235	2792	904
Tor3a	2.88928	6.01798	390.08	7.95e-87	4.8e-84	217	203	205	2287	2935	958
Pik3ap1	5.14663	5.87574	388.805	1.51e-86	8.9e-84	26	30	23	1408	1826	554
Ifit2	5.97642	7.26214	386.565	4.63e-86	2.68e-83	74	64	81	6202	9418	2824
Lilrb4	4.61303	7.274	384.606	1.24e-85	6.99e-83	124	106	111	3916	5710	1658
Ccl3	8.05098	3.85772	382.557	3.45e-85	1.91e-82	1	2	5	1263	1401	351
Lilrb3	3.71333	7.01817	380.238	1.1e-84	5.99e-82	127	127	125	2324	3144	1089
Gp49a	4.98696	6.98217	379.865	1.33e-84	7.08e-82	70	57	49	2637	3755	1140
Samhd1	3.22231	8.60699	378.485	2.66e-84	1.39e-81	485	462	556	6819	8700	2988
Pnp	3.6613	6.98687	375.31	1.31e-83	6.68e-81	210	165	224	3872	4580	1578
Tnf	6.11061	3.69292	372.969	4.23e-83	2.12e-80	3	7	9	704	825	254
Herc6	4.33825	5.49562	363.908	3.97e-81	1.95e-78	59	38	63	1525	2195	634
Plac8	5.80759	6.91658	363.107	5.93e-81	2.87e-78	49	47	68	4665	5509	1928
Oas3	6.53529	6.16371	359.76	3.18e-80	1.51e-77	12	19	20	2190	3001	1039
Rab11fip1	4.79919	4.98483	357.343	1.07e-79	4.98e-77	9	8	7	388	398	122
Tnfrsf1b	3.3825	6.51759	355.009	3.44e-79	1.58e-76	204	174	209	3073	3980	1197
BC013712	4.91049	6.45467	354.741	3.93e-79	1.77e-76	43	46	47	1901	2620	886
Tap1	3.52363	7.42725	353.08	9.04e-79	4.01e-76	123	140	176	2525	3066	1063
Il1rn	7.00631	6.66666	351.219	2.3e-78	1e-75	18	31	22	4565	6125	1766
Sp140	3.90165	4.92114	350.544	3.23e-78	1.38e-75	44	29	42	814	1147	344
Oas1a	4.73432	5.40548	349.54	5.34e-78	2.25e-75	33	38	50	1591	2051	652
Mx1	6.58869	6.75905	348.833	7.61e-78	3.16e-75	23	26	53	4801	6367	1908
Lipg	7.75519	5.05591	347.916	1.2e-77	4.93e-75	2	3	6	1116	1621	490
BC006779	3.49461	7.07522	344.255	7.55e-77	3.04e-74	310	311	343	5551	6837	2177
Fcgr4	6.27768	5.79872	343.769	9.64e-77	3.82e-74	9	5	5	760	947	295
Niacr1	5.12711	5.36682	339.99	6.41e-76	2.51e-73	28	14	23	1018	1559	467
Ms4a6d	5.29037	6.27941	336.961	2.93e-75	1.13e-72	43	37	33	2345	2701	898
Eif2ak2	3.01355	5.9249	336.617	3.48e-75	1.32e-72	134	115	139	1521	2151	587
Bst2	3.63674	6.55744	336.514	3.67e-75	1.37e-72	163	143	238	3455	4062	1392
Ctss	3.90766	8.72842	335.549	5.95e-75	2.2e-72	240	191	266	5194	6751	2071
Csf2rb	3.32711	6.1531	332.073	3.4e-74	1.24e-71	133	91	123	1676	2303	695
Cd69	8.94593	2.93348	332.015	3.5e-74	1.26e-71	1	0	0	291	384	118
Il6	6.94744	1.89687	331.647	4.21e-74	1.49e-71	2	3	0	372	398	109
Junb	3.22618	6.17278	330.317	8.2e-74	2.87e-71	132	135	156	2062	2511	763
Clec4a1	3.42683	5.61418	330.236	8.54e-74	2.95e-71	44	41	57	802	909	313
Cxcr2	5.79899	3.22551	328.91	1.66e-73	5.66e-71	7	10	8	653	956	279
Thbd	2.83246	7.41282	327.593	3.21e-73	1.08e-70	701	793	634	7677	10838	2639
Lcp2	3.85094	5.61111	326.001	7.14e-73	2.37e-70	40	40	28	779	1072	287
Ifitm3	2.97347	8.20781	324.813	1.3e-72	4.25e-70	622	555	802	8249	9304	3103
Serpinb1a	2.23871	4.95508	322.807	3.54e-72	1.15e-69	160	176	176	1338	1506	438
Dck	3.37356	5.12313	322.407	4.33e-72	1.39e-69	46	60	53	801	1094	325
Cxcl1	5.37375	2.55429	322.152	4.92e-72	1.56e-69	6	10	7	521	610	176
Mmp3	3.55281	4.9032	321.14	8.18e-72	2.56e-69	91	79	97	1462	2262	570
Ptpn6	3.6037	6.53899	320.887	9.28e-72	2.87e-69	71	63	88	1192	1645	636
Il10ra	3.61297	6.05891	319.818	1.59e-71	4.85e-69	58	61	73	1103	1534	487
Irf1	3.0758	7.53921	318.676	2.81e-71	8.5e-69	235	185	230	2764	3234	1194
H2-T23	2.97983	7.66365	318.417	3.2e-71	9.52e-69	246	225	280	3008	3726	1186
Irgm1	3.00321	7.86504	318.406	3.22e-71	9.52e-69	352	304	369	4359	4968	1651
Mlkl	3.76393	4.66691	317.693	4.61e-71	1.35e-68	33	36	27	663	854	251
BC147527	5.1403	3.49984	317.03	6.42e-71	1.86e-68	7	7	9	429	480	171
I830012O16Rik	4.55463	5.91673	316.77	7.32e-71	2.09e-68	77	92	123	3001	4602	1452
Vav1	3.8981	5.74123	314.548	2.23e-70	6.31e-68	38	39	46	821	1210	394
Trim30d	4.13654	5.04805	314.179	2.68e-70	7.51e-68	47	43	45	1162	1598	459
Psd4	3.62909	5.73218	312.904	5.09e-70	1.41e-67	28	22	26	465	635	175
Parp9	2.69404	6.47938	311.561	9.98e-70	2.74e-67	203	158	201	1850	2389	687
Bst1	4.35851	4.58784	310.014	2.17e-69	5.84e-67	19	11	18	494	622	200
Lpcat2	3.75099	4.80529	310.008	2.17e-69	5.84e-67	17	12	15	267	368	139
Ifit3	5.65212	7.94973	308.427	4.81e-69	1.28e-66	126	124	250	11676	16536	4984
Lcp1	2.82873	7.87319	306.181	1.48e-68	3.9e-66	369	272	368	3602	4507	1453
Samsn1	4.93802	3.43858	306.119	1.53e-68	3.98e-66	6	10	10	359	592	145
Cybb	3.89662	6.28997	306.106	1.54e-68	3.98e-66	76	54	74	1451	2020	607
Sbno2	2.78476	7.3649	305.701	1.89e-68	4.82e-66	331	349	388	3680	4413	1588
Ms4a6b	4.49955	5.97471	302.712	8.45e-68	2.14e-65	40	29	45	1396	1516	520
Gpr35	4.11919	4.438	301.335	1.69e-67	4.23e-65	11	16	18	397	503	152
Slfn2	4.22402	6.5765	300.995	2e-67	4.97e-65	100	87	122	2709	3822	1171
Cd14	4.44387	4.14639	300.078	3.17e-67	7.8e-65	28	33	36	1424	1328	273
Slfn9	4.51693	3.54398	300.041	3.23e-67	7.87e-65	12	15	7	322	556	166
Ccl4	7.8493	4.51478	299.147	5.05e-67	1.22e-64	2	3	8	1631	1930	556
Irf9	2.19321	6.13458	298.719	6.26e-67	1.5e-64	194	176	229	1426	1669	550
Ly6c2	7.55416	7.20959	297.639	1.08e-66	2.56e-64	15	17	19	5171	5590	1990
Ptprc	3.74598	7.17906	296.743	1.69e-66	3.97e-64	141	86	105	2065	2895	954
Pvrl4	5.00503	6.73632	294.73	4.63e-66	1.08e-63	3	4	5	198	227	87
Mx2	4.70067	4.18397	294.446	5.34e-66	1.24e-63	23	18	27	932	1171	317
Ddx60	4.23037	4.42104	293.022	1.09e-65	2.5e-63	26	22	31	610	989	338
Stx11	4.32498	3.87691	292.441	1.46e-65	3.32e-63	10	8	13	303	415	120
Fpr1	8.52351	1.8728	290.49	3.89e-65	8.76e-63	0	0	1	239	298	71
Ccl12	5.90747	4.78156	289.943	5.12e-65	1.14e-62	9	9	13	867	1262	376
Plek	4.23157	6.41017	289.903	5.22e-65	1.16e-62	86	89	77	2210	3274	939
Dtx3l	2.57141	6.27063	289.288	7.11e-65	1.56e-62	189	172	190	1795	2026	615
Gbp9	2.79823	6.01511	286.381	3.06e-64	6.66e-62	150	133	149	1519	1819	637
Dhx58	4.31964	5.8235	285.387	5.03e-64	1.09e-61	36	47	56	1342	1704	600
Ncf1	2.94573	5.56915	284.853	6.58e-64	1.41e-61	85	62	112	930	1336	396
H2-T24	3.70133	5.20054	283.873	1.08e-63	2.29e-61	42	41	56	905	1162	356
Tyrobp	3.09526	6.38974	283.494	1.3e-63	2.74e-61	148	119	142	1765	2089	752
Fgl2	3.25196	7.56399	282.541	2.1e-63	4.39e-61	308	274	260	3727	5244	1714
Tlr9	5.86424	4.85616	281.006	4.53e-63	9.41e-61	8	6	13	750	914	369
Plcg2	2.79454	5.34172	280.993	4.56e-63	9.41e-61	61	43	60	570	673	249
Arg2	6.34936	2.12686	280.669	5.37e-63	1.1e-60	0	5	0	218	262	85
Slamf7	5.00562	5.62662	280	7.51e-63	1.52e-60	25	7	18	744	1041	344
Zc3hav1	2.55737	5.80164	279.95	7.7e-63	1.55e-60	135	98	120	1053	1302	420
Tgtp1	3.83132	5.42314	279.724	8.63e-63	1.72e-60	25	19	45	739	714	239
Aim1	2.35388	7.19012	279.003	1.24e-62	2.46e-60	93	89	81	682	830	277
Gpr141	5.12458	3.7128	278.79	1.38e-62	2.71e-60	5	5	5	275	327	105
Phf11	6.88092	3.69143	278.705	1.44e-62	2.81e-60	2	4	2	445	630	206
Gm20559	3.46849	5.31259	278.004	2.04e-62	3.97e-60	71	73	92	1236	1763	513
Chi3l1	4.53087	3.17748	277.647	2.45e-62	4.71e-60	11	6	15	411	467	131
Mndal	3.57725	6.32235	276.767	3.8e-62	7.27e-60	128	117	181	2239	3360	1084
Slfn4	8.10913	9.03758	276.329	4.74e-62	9e-60	75	95	92	34058	49317	14363
Casp8	2.31083	5.77418	276.066	5.41e-62	1.02e-59	135	98	129	893	1115	373
Fyb	3.46921	5.46289	276.028	5.51e-62	1.03e-59	41	28	42	596	786	253
Il17ra	2.62617	5.52209	275.287	7.99e-62	1.49e-59	82	70	75	695	906	278
Ifi44	4.36389	5.01362	274.628	1.11e-61	2.05e-59	26	23	43	980	1201	362
Sat1	2.18574	6.85874	274.101	1.45e-61	2.66e-59	316	264	285	1983	2630	740
Xaf1	3.5169	5.7514	273.402	2.06e-61	3.75e-59	68	56	106	1280	1585	567
Iigp1	4.24753	8.53956	273.26	2.21e-61	4e-59	142	116	190	4489	5316	1617
Pml	2.6112	6.01371	272.942	2.59e-61	4.66e-59	155	153	208	1583	1963	640
AI607873	3.68321	6.93474	272.834	2.74e-61	4.88e-59	201	198	190	3660	5063	1505
Fgr	4.06893	5.39086	270.488	8.88e-61	1.57e-58	42	32	42	863	1304	415
Cd44	2.57482	7.7392	270.395	9.31e-61	1.64e-58	275	235	255	2160	3330	807
Sh3bp2	2.93193	5.84926	269.96	1.16e-60	2.03e-58	82	81	108	879	1384	453
Oas1b	3.48812	4.0226	268.217	2.78e-60	4.82e-58	25	19	38	463	611	169
Fcer1g	3.27901	6.87609	267.538	3.9e-60	6.74e-58	160	111	152	2140	2569	806
Ptk2b	3.18702	5.95086	266.749	5.8e-60	9.95e-58	43	39	40	533	704	236
Snx20	4.07204	3.68436	266.438	6.78e-60	1.16e-57	14	18	14	357	501	168
Csf1	2.20812	6.75646	266.323	7.18e-60	1.22e-57	386	323	370	2435	3213	1017
Ifit1	5.74563	6.84611	266.295	7.28e-60	1.23e-57	70	48	120	5829	8710	2459
Icam1	2.89787	5.71305	264.555	1.74e-59	2.92e-57	95	89	103	1011	1413	435
Oas1g	5.66842	4.0968	263.7	2.68e-59	4.45e-57	6	1	16	619	739	220
Frmd4a	2.35013	5.68789	263.237	3.38e-59	5.58e-57	124	114	100	834	1062	378
Myd88	2.99894	6.26608	262.51	4.87e-59	7.99e-57	147	120	178	1807	2219	712
Rtp4	3.50527	5.7482	261.876	6.69e-59	1.09e-56	81	70	106	1504	1841	566
Trim30a	4.03831	6.46912	261.631	7.57e-59	1.23e-56	139	103	131	2924	4067	1234
Ms4a6c	4.23325	6.69616	261.307	8.91e-59	1.44e-56	67	56	82	2043	2330	768
Sp100	2.94249	6.61625	260.134	1.6e-58	2.57e-56	279	240	288	3057	3964	1264
A430084P05Rik	5.52318	3.61393	259.962	1.75e-58	2.78e-56	6	2	4	254	324	139
A530064D06Rik	5.79511	2.66753	259.374	2.35e-58	3.72e-56	8	5	5	483	680	199
Ass1	3.33924	4.79229	259.326	2.41e-58	3.79e-56	20	32	43	427	598	222
Mcoln2	4.09105	2.95282	258.391	3.85e-58	6.02e-56	8	4	18	235	324	113
Stat1	2.75615	8.25161	258.271	4.09e-58	6.35e-56	509	456	545	5739	6511	1779
Gbp6	3.69369	7.13283	257.035	7.6e-58	1.17e-55	74	44	76	1413	1568	444
Runx1	2.964	5.02515	256.519	9.85e-58	1.51e-55	80	72	50	744	1161	279
Klra2	4.87829	4.27495	255.652	1.52e-57	2.32e-55	5	7	12	314	497	141
Clec4a3	3.58589	5.21036	255.044	2.06e-57	3.14e-55	30	20	33	509	632	195
Lyn	2.72823	6.09361	254.766	2.37e-57	3.59e-55	149	131	153	1500	1824	550
Tmem106a	2.8282	5.89916	254.635	2.53e-57	3.81e-55	102	104	136	1197	1454	528
Trem1	6.24413	2.33085	254.431	2.81e-57	4.19e-55	4	6	1	450	611	133
Nfkbie	3.46568	4.35186	252.957	5.89e-57	8.74e-55	24	22	31	424	551	166
Parp11	2.40389	4.98688	251.785	1.06e-56	1.57e-54	71	87	92	694	821	257
Samd9l	3.5572	6.19068	251.753	1.08e-56	1.58e-54	144	135	166	2288	3770	1024
Siglec1	3.69458	5.86936	251.648	1.14e-56	1.66e-54	110	80	86	1758	2197	773
Trim30b	6.23963	3.18383	250.465	2.06e-56	2.99e-54	2	8	1	375	574	180
Slc2a6	5.18184	3.4535	250.379	2.15e-56	3.1e-54	6	7	8	378	458	170
Igtp	3.25718	8.32815	249.998	2.6e-56	3.73e-54	275	278	366	4971	5271	1628
Il13ra1	2.94664	6.51335	249.971	2.63e-56	3.77e-54	100	60	79	956	1259	321
Ly86	3.31004	4.98622	249.279	3.73e-56	5.3e-54	38	23	39	491	615	207
Pik3r5	3.0847	5.38867	249.123	4.03e-56	5.7e-54	54	44	43	588	848	210
9030625A04Rik	2.85894	5.42015	248.472	5.59e-56	7.87e-54	33	36	48	381	563	179
Ikzf1	3.58827	5.07385	247.216	1.05e-55	1.47e-53	33	20	25	482	631	169
Litaf	2.66694	6.38231	246.721	1.35e-55	1.87e-53	140	146	218	1651	2075	592
Cd53	4.01862	6.17526	246.085	1.85e-55	2.57e-53	74	73	55	1688	2118	644
Msr1	3.50268	5.78558	245.997	1.94e-55	2.67e-53	73	67	66	1065	1578	484
Fam111a	2.45724	5.49232	245.643	2.31e-55	3.17e-53	108	101	101	775	1133	358
Cd68	2.71526	6.62102	243.654	6.28e-55	8.56e-53	217	174	205	1915	2548	787
Il2rg	3.11718	5.63406	243.49	6.82e-55	9.25e-53	65	48	52	677	911	308
Ampd3	1.98176	5.98919	243.147	8.1e-55	1.09e-52	370	360	322	2121	2859	744
Cd180	4.09926	5.86384	243.095	8.31e-55	1.12e-52	29	17	33	643	912	265
Tagap	4.67871	3.10038	242.491	1.13e-54	1.5e-52	8	6	6	227	359	105
Tlr13	4.18033	5.4573	241.989	1.45e-54	1.93e-52	41	24	34	792	1219	379
C3ar1	3.33824	6.37259	240.768	2.67e-54	3.54e-52	87	69	81	1157	1634	460
Plaur	3.54044	4.23576	239.221	5.81e-54	7.65e-52	42	39	29	676	865	226
Lass6	3.29181	3.85078	237.621	1.3e-53	1.7e-51	31	10	28	363	409	131
Ly6e	2.50152	8.79269	237.141	1.65e-53	2.15e-51	1231	1082	1531	11894	12735	4324
Pydc4	5.52747	3.63679	236.957	1.81e-53	2.35e-51	6	4	3	307	395	118
Hck	4.19995	5.68332	236.757	2e-53	2.59e-51	54	26	45	1098	1484	476
I830077J02Rik	4.59197	2.74492	236.197	2.65e-53	3.41e-51	6	6	2	176	202	73
Ccl5	4.97395	4.38324	235.775	3.28e-53	4.19e-51	5	3	8	224	291	130
Mthfr	2.17574	6.34625	235.711	3.39e-53	4.31e-51	296	312	329	2126	2553	907
Mid1ip1	2.05765	5.89182	235.539	3.69e-53	4.68e-51	327	301	445	2205	2905	868
Osm	5.5657	2.4369	235.529	3.71e-53	4.68e-51	5	4	3	294	383	107
Rsad2	6.04321	7.31501	235.041	4.74e-53	5.95e-51	107	86	163	10647	16379	4474
Mpeg1	4.45705	8.32711	234.29	6.91e-53	8.63e-51	195	195	236	7035	8919	2629
1810033B17Rik	5.9184	2.28761	234.212	7.19e-53	8.93e-51	3	4	2	298	346	106
Ccr5	4.29876	6.75133	234.02	7.92e-53	9.79e-51	42	56	46	1281	1889	606
Cd300lf	5.87766	5.64494	233.963	8.15e-53	1e-50	12	18	19	1172	2006	633
Gm5431	4.87503	3.61298	233.169	1.21e-52	1.49e-50	6	7	8	303	439	109
B430306N03Rik	5.61513	4.24464	232.656	1.57e-52	1.92e-50	13	13	14	934	1337	387
Cd52	3.41372	5.83542	232.192	1.98e-52	2.41e-50	86	63	67	1196	1375	486
Soat1	2.64031	5.0319	232.12	2.06e-52	2.48e-50	55	44	53	463	606	193
Trim21	2.87406	5.05631	230.798	3.99e-52	4.8e-50	45	56	74	633	830	252
Oasl1	6.3385	5.92537	230.204	5.38e-52	6.44e-50	24	27	34	3249	4367	1467
Tnfaip3	3.10531	5.32261	230.155	5.51e-52	6.57e-50	87	103	109	1386	1696	452
Gch1	2.89868	3.616	229.367	8.19e-52	9.72e-50	32	40	41	412	536	173
Trim34a	2.81072	4.7615	228.449	1.3e-51	1.53e-49	54	44	67	605	771	202
Il1a	8.12189	3.08875	228.445	1.3e-51	1.53e-49	2	1	0	614	572	106
Uba7	3.04882	6.51638	227.657	1.93e-51	2.26e-49	196	145	204	2243	2711	970
Mitd1	2.57786	4.29683	227.435	2.16e-51	2.52e-49	42	43	36	349	487	137
Il18bp	3.68002	5.35114	227.165	2.47e-51	2.87e-49	33	21	36	633	669	232
Ly6a	2.35595	8.98521	226.488	3.48e-51	4.02e-49	1234	977	1339	10763	10681	3269
Trim25	2.08159	6.68156	225.926	4.61e-51	5.31e-49	394	362	375	2447	3208	885
Irgm2	2.58169	7.98606	225.86	4.77e-51	5.46e-49	409	422	585	4933	4771	1622
LOC100038947	4.8727	3.57977	225.778	4.97e-51	5.67e-49	9	4	7	312	338	127
Serpinb2	5.43437	5.93532	224.517	9.36e-51	1.06e-48	2	4	3	162	201	122
Sfpi1	3.05944	5.3905	224.409	9.88e-51	1.12e-48	46	50	71	652	861	306
Slfn1	5.00891	5.92958	224.405	9.9e-51	1.12e-48	39	37	33	1653	2439	687
Aif1	3.30927	5.40168	223.531	1.54e-50	1.72e-48	31	33	36	490	612	210
Srxn1	1.75439	6.46441	223.491	1.57e-50	1.75e-48	804	761	1013	4110	5804	1726
Igsf6	3.74591	4.55939	223.433	1.61e-50	1.79e-48	26	33	31	511	872	244
Baz1a	2.12298	5.40286	223.431	1.61e-50	1.79e-48	86	80	88	584	716	198
Irf5	2.87599	6.08526	223.398	1.64e-50	1.81e-48	90	81	106	987	1253	436
Ptx3	3.60566	5.12722	222.088	3.17e-50	3.48e-48	113	114	127	2091	2651	933
Znfx1	2.2091	7.28802	222.054	3.22e-50	3.53e-48	636	637	775	4906	5787	1916
Slc7a11	6.12873	2.59792	220.651	6.52e-50	7.11e-48	2	5	2	275	473	125
Rrad	4.16372	6.54856	220.494	7.06e-50	7.66e-48	227	365	291	8130	10776	2892
Syk	2.52533	5.97837	220.164	8.33e-50	9e-48	124	96	115	960	1274	371
Cxcl5	6.84614	4.14739	220.093	8.63e-50	9.29e-48	11	7	11	1451	2195	748
Itgam	2.9936	7.32226	219.61	1.1e-49	1.18e-47	256	239	254	2804	3957	1226
Vcan	2.87456	6.17528	219.54	1.14e-49	1.22e-47	230	176	194	2164	2824	903
Il1r2	4.5927	5.08241	219.172	1.37e-49	1.46e-47	17	21	20	598	1054	265
Myo1f	3.15313	6.07295	217.385	3.36e-49	3.56e-47	98	75	78	1057	1410	486
Batf2	5.20465	4.02941	215.278	9.69e-49	1.02e-46	3	2	8	268	286	94
Trpm2	5.79666	2.6355	215.081	1.07e-48	1.12e-46	2	1	2	135	172	68
Thbs1	3.58195	7.50589	214.674	1.31e-48	1.37e-46	485	455	379	8663	11830	2284
Pdpn	2.73943	5.71844	214.561	1.39e-48	1.44e-46	271	226	282	2409	3688	982
Daxx	2.83361	6.4966	214.561	1.39e-48	1.44e-46	227	281	344	2861	3829	1296
Psmb9	3.28688	5.59914	214.182	1.68e-48	1.74e-46	55	40	55	775	855	306
Tgif1	2.28771	5.0192	213.298	2.62e-48	2.7e-46	135	109	116	841	1262	312
Card14	3.37801	4.32754	212.605	3.71e-48	3.81e-46	20	17	15	312	299	109
Amica1	4.56407	2.58487	212.406	4.1e-48	4.19e-46	4	6	3	162	187	64
Nfkbia	2.03619	6.44298	212.173	4.61e-48	4.7e-46	296	358	397	2334	2703	801
Shisa5	2.34447	7.26285	211.794	5.58e-48	5.66e-46	361	288	479	3064	3434	1122
Hpse	3.09365	4.1773	211.697	5.86e-48	5.92e-46	19	20	23	298	303	104
Fndc3a	2.13293	5.75907	211.638	6.03e-48	6.07e-46	229	180	176	1242	1701	514
Cstb	2.11655	6.19895	211.46	6.6e-48	6.62e-46	148	129	149	902	1228	358
Cxcl11	6.10659	2.8488	211.279	7.23e-48	7.22e-46	1	2	4	214	358	96
Isg15	5.82291	6.52356	211.189	7.56e-48	7.53e-46	40	40	83	4327	5537	2022
Pyhin1	5.99716	6.36978	210.388	1.13e-47	1.12e-45	26	32	38	2775	4261	1219
Fcgr3	2.40793	5.96958	210.063	1.33e-47	1.32e-45	154	113	125	964	1390	429
Emb	2.43156	5.2233	209.881	1.46e-47	1.44e-45	51	41	47	379	440	165
Trim35	-1.74198	7.14848	209.496	1.77e-47	1.74e-45	2909	3206	3562	1484	1599	662
Gbp7	2.66462	6.88026	207.987	3.78e-47	3.69e-45	207	165	205	1816	2287	759
Gadd45b	1.86897	4.97516	207.877	3.99e-47	3.89e-45	188	222	231	1137	1536	465
Dock8	2.18061	5.70314	207.336	5.24e-47	5.08e-45	79	87	83	562	712	230
C2	2.16322	5.64218	207.147	5.76e-47	5.57e-45	141	103	126	1001	1021	266
Socs3	4.31081	5.89575	206.825	6.77e-47	6.52e-45	71	116	67	2900	3041	962
Gm14446	8.22827	4.98395	205.652	1.22e-46	1.17e-44	9	1	2	1699	2362	794
Apobec1	2.59079	5.84571	205.542	1.29e-46	1.23e-44	83	95	113	853	1191	329
Ankrd10	2.0917	6.2629	204.524	2.15e-46	2.05e-44	505	568	563	3553	4810	1242
Csrnp1	3.28521	4.87015	203.955	2.86e-46	2.72e-44	57	58	62	804	1172	345
Psmb8	3.14515	6.68519	203.853	3.01e-46	2.85e-44	164	117	130	1865	2220	759
Trim12a	2.20919	4.81333	203.565	3.48e-46	3.28e-44	89	74	92	579	730	249
Fam46a	2.35937	5.6426	203.416	3.75e-46	3.53e-44	129	93	81	797	1047	285
Rin2	1.8794	7.15754	202.722	5.32e-46	4.98e-44	352	282	349	1809	2319	719
Unc93b1	2.22137	6.60878	202.486	5.99e-46	5.59e-44	227	192	244	1516	1889	664
Tcirg1	2.33862	6.85854	202.457	6.08e-46	5.65e-44	257	267	302	2065	2731	822
Ptprj	2.35049	5.70502	202.001	7.64e-46	7.08e-44	103	81	83	695	845	278
Car13	2.34573	5.92935	201.301	1.09e-45	1e-43	41	31	38	309	337	102
Ccdc88b	3.6128	5.10591	201.255	1.11e-45	1.02e-43	34	35	47	570	975	316
Map3k8	2.64924	4.15964	201.112	1.19e-45	1.1e-43	31	39	43	377	436	136
Rasgrp4	2.17998	4.76154	200.217	1.87e-45	1.71e-43	82	74	84	524	637	252
Apobr	2.89367	5.33779	200.122	1.96e-45	1.79e-43	51	48	41	476	684	223
Prkcd	1.88855	6.96122	199.222	3.09e-45	2.8e-43	243	236	248	1247	1799	552
Apobec3	2.64744	5.24775	199.214	3.1e-45	2.8e-43	74	75	62	669	827	272
Fxyd5	2.22478	6.62466	199.005	3.44e-45	3.1e-43	185	189	220	1346	1762	577
Ncf2	2.65848	5.36851	198.974	3.5e-45	3.14e-43	101	57	88	742	978	331
Clec4d	5.30269	4.22629	198.751	3.91e-45	3.5e-43	17	25	21	1159	1830	451
Socs1	4.09884	3.87776	198.272	4.98e-45	4.44e-43	12	12	14	282	390	163
Cxcl9	4.49602	7.25726	198.126	5.36e-45	4.76e-43	55	20	28	1293	1558	393
Evi2b	3.12298	5.69432	197.662	6.76e-45	5.99e-43	55	48	61	593	965	318
Slc15a3	4.76868	6.05869	197.117	8.89e-45	7.85e-43	40	46	58	1948	2408	826
Ptgs2	5.48556	2.70579	196.941	9.72e-45	8.55e-43	9	3	4	460	480	96
Dclre1c	2.10462	4.83235	196.087	1.49e-44	1.31e-42	71	60	59	370	513	187
H2-Q4	2.44774	7.75034	195.94	1.61e-44	1.4e-42	289	251	333	2290	2986	1008
Slpi	6.61548	3.14501	194.972	2.61e-44	2.28e-42	2	6	2	552	654	175
2810474O19Rik	2.77561	5.91067	194.834	2.8e-44	2.43e-42	176	130	150	1269	2278	646
Ezr	2.35173	7.29506	194.51	3.3e-44	2.85e-42	80	73	79	518	815	246
5430427O19Rik	4.51636	2.70581	193.424	5.69e-44	4.91e-42	3	6	5	137	212	75
Gm4951	4.03309	4.636	193.039	6.9e-44	5.94e-42	18	8	23	370	584	143
Apol9a	4.12833	3.1871	192.773	7.89e-44	6.77e-42	4	11	9	202	279	84
Itprip	2.79922	5.04456	192.4	9.52e-44	8.13e-42	30	24	25	300	358	92
Atp8b4	2.94729	3.9798	192.167	1.07e-43	9.12e-42	25	20	23	249	357	100
Coro2a	3.79164	5.44241	191.355	1.61e-43	1.37e-41	24	33	25	457	762	266
Naip2	3.68709	3.58702	191.119	1.81e-43	1.53e-41	13	12	12	240	311	92
Trim30c	5.946	3.24983	191.067	1.86e-43	1.57e-41	1	11	3	411	605	214
Lgals3	2.57995	8.65713	190.818	2.11e-43	1.77e-41	363	235	388	2607	3841	1280
Lrrc25	3.69255	4.68158	190.56	2.4e-43	2.01e-41	26	28	26	490	609	243
Cd33	3.38008	3.03732	190.524	2.44e-43	2.04e-41	14	12	12	209	273	62
Traf1	3.3115	4.01641	190.425	2.57e-43	2.14e-41	23	22	16	294	389	126
Selp	2.74611	3.75988	190.189	2.89e-43	2.4e-41	37	43	28	409	426	140
Il1b	7.23322	5.8478	190.107	3.01e-43	2.5e-41	14	31	16	5575	6175	1399
Nmi	2.70125	4.91786	188.851	5.66e-43	4.68e-41	70	72	114	797	1007	364
Gm6548	2.2066	4.65057	188.364	7.24e-43	5.96e-41	66	60	91	490	622	209
Gm885	4.10799	3.00481	187.877	9.24e-43	7.58e-41	7	4	9	169	231	66
Plk2	1.94336	5.42711	186.971	1.46e-42	1.19e-40	252	264	289	1281	2268	620
Csf2ra	2.54081	5.6339	186.498	1.85e-42	1.51e-40	114	72	81	690	1069	322
Upp1	4.51806	3.58268	186.442	1.9e-42	1.55e-40	11	14	9	365	519	163
Sphk1	3.20109	5.24227	186.345	2e-42	1.62e-40	15	17	21	246	320	91
Gm4841	3.80113	8.32674	186.207	2.14e-42	1.73e-40	120	147	138	3500	2760	1185
Rab44	3.59767	3.6224	185.883	2.52e-42	2.03e-40	20	24	40	477	690	197
Hap1	4.00697	2.50608	185.688	2.78e-42	2.23e-40	7	13	6	190	257	100
Tlr8	3.56555	3.34786	185.667	2.81e-42	2.25e-40	7	7	18	179	248	77
Cd300ld	2.78228	4.17346	185.527	3.01e-42	2.4e-40	36	23	33	306	418	124
Hmha1	2.24915	6.27336	185.259	3.45e-42	2.74e-40	143	129	149	945	1243	440
Ifitm1	4.07631	3.60505	185.174	3.6e-42	2.85e-40	16	18	20	465	605	170
Gm1966	5.80735	4.38439	184.953	4.02e-42	3.18e-40	8	5	8	567	802	231
Il18	3.03003	4.57308	184.755	4.44e-42	3.5e-40	23	21	13	221	303	97
Arhgap30	3.0892	6.52512	184.316	5.53e-42	4.35e-40	112	84	73	1092	1536	465
Sp110	3.64489	6.11895	184.21	5.84e-42	4.58e-40	88	79	103	1856	1999	664
E330016A19Rik	3.25025	3.37883	184.202	5.86e-42	4.58e-40	17	8	14	191	226	76
Pion	2.52588	4.25601	184.017	6.43e-42	5.01e-40	49	43	45	330	544	171
Tubb6	2.15944	6.70162	183.613	7.88e-42	6.13e-40	696	621	848	4721	6742	1747
Rassf5	2.45999	5.56148	183.595	7.95e-42	6.17e-40	36	28	24	247	311	91
Tifa	3.26384	3.94067	183.571	8.05e-42	6.22e-40	15	14	12	196	240	85
Zfp36	2.42338	6.47387	183.053	1.04e-41	8.05e-40	231	273	274	2131	2683	815
Notch2	1.60023	6.9526	183.026	1.06e-41	8.14e-40	304	307	285	1340	1772	541
Gm9733	6.28634	1.8297	182.698	1.25e-41	9.57e-40	0	1	2	120	158	52
Nod2	2.92343	3.95076	182.673	1.26e-41	9.66e-40	18	32	24	270	364	115
Hk3	4.44307	6.4663	182.214	1.59e-41	1.21e-39	33	34	44	1089	1463	563
Dock2	2.54607	5.83591	181.931	1.84e-41	1.39e-39	104	65	82	712	968	291
Dennd1c	2.76868	4.70839	180.426	3.91e-41	2.96e-39	35	26	28	305	383	122
Hcls1	2.89147	6.07183	179.824	5.29e-41	4e-39	111	79	133	1155	1393	545
Itgb2	2.85721	7.15949	178.921	8.34e-41	6.28e-39	211	171	208	2031	2761	893
Enc1	2.09581	4.34932	178.693	9.35e-41	7.02e-39	63	75	62	515	503	145
Klrk1	4.12756	4.53822	178.59	9.84e-41	7.36e-39	9	6	11	203	298	100
Timp1	3.51557	5.98452	178.589	9.85e-41	7.36e-39	148	153	136	2554	3372	931
Bcl3	3.08393	4.31006	178.36	1.11e-40	8.23e-39	38	25	37	488	539	140
P2rx4	2.17313	5.58675	178.338	1.12e-40	8.3e-39	127	106	129	818	1030	330
Aoah	3.69089	3.89825	177.364	1.82e-40	1.35e-38	10	7	18	239	258	97
Lst1	3.62743	3.94604	177.117	2.07e-40	1.53e-38	11	12	26	309	329	141
Csf2rb2	2.57797	5.79897	176.271	3.16e-40	2.33e-38	82	88	72	695	953	294
Gm5150	5.59726	2.68508	176.004	3.61e-40	2.65e-38	0	1	5	149	174	67
Ptpro	2.86601	4.49149	175.821	3.96e-40	2.9e-38	30	25	37	327	414	143
Neurl3	2.46828	4.55347	175.721	4.17e-40	3.04e-38	53	38	58	390	560	158
Chl1	3.34741	5.2155	174.441	7.93e-40	5.78e-38	8	10	9	116	195	56
Lpxn	3.4606	4.41769	174.371	8.21e-40	5.97e-38	16	26	24	331	504	144
Tlr3	2.37266	3.94302	174.058	9.61e-40	6.96e-38	50	42	55	379	492	148
Birc3	1.73153	5.41038	174.048	9.66e-40	6.98e-38	148	165	200	876	1080	327
Inpp5d	2.18049	5.93493	173.528	1.26e-39	9.04e-38	119	106	114	757	980	314
Pycard	2.66234	5.86277	173.462	1.3e-39	9.32e-38	18	25	38	273	336	86
Msn	1.9944	8.60592	173.309	1.4e-39	1e-37	1129	1066	1133	6514	8606	2680
Atp10a	1.9717	4.60653	173.001	1.64e-39	1.17e-37	90	95	92	584	635	223
Apol9b	4.28564	3.2844	172.393	2.22e-39	1.58e-37	3	7	14	227	278	106
Gzmb	5.84825	5.60645	172.102	2.57e-39	1.83e-37	3	0	2	128	178	76
P2ry13	4.21732	2.68027	171.816	2.97e-39	2.11e-37	8	3	5	132	218	56
Napsa	3.16958	4.01791	171.471	3.53e-39	2.5e-37	27	28	30	360	495	161
Fes	2.14602	5.77339	171.153	4.14e-39	2.92e-37	132	112	145	770	1041	408
Hif1a	1.53268	6.67415	170.324	6.29e-39	4.42e-37	347	381	367	1581	1973	660
Evi2a	2.66401	4.82852	170.317	6.31e-39	4.42e-37	40	42	39	347	482	175
Cd244	3.97479	3.33706	170.289	6.4e-39	4.48e-37	4	7	6	132	171	55
Parp10	2.72493	6.22124	170.14	6.9e-39	4.81e-37	170	143	210	1775	2137	691
B2m	2.05694	9.89653	169.823	8.09e-39	5.63e-37	2216	1606	2176	12979	15963	4777
Emilin2	1.72594	6.25737	169.651	8.82e-39	6.12e-37	285	261	308	1363	1806	585
Nfxl1	1.69109	4.79954	169.611	9e-39	6.23e-37	102	101	122	508	636	231
Has1	3.91645	2.84973	169.562	9.22e-39	6.37e-37	8	2	6	135	159	37
H2-T22	2.17044	7.14616	169.314	1.04e-38	7.2e-37	355	331	404	2579	3034	965
Tlr1	3.29591	4.26118	169.003	1.22e-38	8.39e-37	20	17	26	311	395	122
Gcnt2	1.80182	5.16411	168.692	1.43e-38	9.79e-37	106	116	104	588	716	221
Tmem173	2.318	5.50636	168.679	1.44e-38	9.83e-37	93	89	104	766	832	293
Lrrc33	2.51485	5.8189	168.542	1.54e-38	1.05e-36	136	103	141	1000	1403	464
Sectm1a	7.34346	3.83716	168.304	1.74e-38	1.18e-36	1	0	0	102	116	40
Ch25h	5.88754	3.99446	168.204	1.83e-38	1.24e-36	6	1	0	201	255	99
Ifi35	2.04177	5.6201	166.749	3.8e-38	2.57e-36	207	179	290	1374	1728	571
Nfam1	2.36498	4.9504	166.086	5.3e-38	3.57e-36	76	70	67	567	639	239
Arpc5	1.68128	6.78732	165.837	6.01e-38	4.04e-36	249	204	259	1138	1487	443
Dusp5	2.99502	2.7774	165.73	6.34e-38	4.25e-36	20	15	28	238	290	120
Osmr	1.87772	5.84172	165.659	6.57e-38	4.4e-36	264	219	250	1502	1702	479
Cd40	3.76635	4.09769	165.644	6.62e-38	4.42e-36	18	11	15	334	370	110
Olfr56	5.56586	1.94846	165.488	7.16e-38	4.77e-36	2	0	3	110	157	55
Irg1	9.59889	6.48342	164.799	1.01e-37	6.73e-36	2	6	5	5150	6625	2010
Tle3	1.70168	6.49333	164.521	1.16e-37	7.72e-36	185	159	198	843	1168	349
Gyk	2.91699	4.04107	164.081	1.45e-37	9.61e-36	26	14	20	248	280	83
Clic4	1.86464	7.8817	163.987	1.52e-37	1e-35	1146	1060	1104	6350	7672	2319
Il18rap	5.13151	2.72278	163.84	1.64e-37	1.08e-35	4	1	2	126	168	46
Carhsp1	1.86794	5.7774	163.396	2.05e-37	1.35e-35	248	156	222	1211	1385	455
Ube2l6	3.00808	5.51711	163.254	2.2e-37	1.44e-35	112	61	136	1215	1572	502
Csf3	9.76172	-0.173151	163.252	2.2e-37	1.44e-35	0	0	0	100	111	28
Fam101b	-1.49225	4.98022	163.173	2.29e-37	1.49e-35	554	496	540	289	322	128
Il33	1.76748	4.65643	163.01	2.49e-37	1.62e-35	95	64	80	402	453	197
Csf3r	4.79483	6.20199	162.943	2.57e-37	1.67e-35	70	68	98	2936	4371	1364
Cd84	2.94457	5.09578	162.896	2.64e-37	1.7e-35	57	39	57	499	823	246
Sdc3	2.49561	7.77473	162.492	3.23e-37	2.08e-35	439	376	586	3882	4658	1727
Tlr7	3.1166	3.9197	162.211	3.72e-37	2.39e-35	31	17	20	277	369	131
Ly6i	6.81383	2.34524	162.154	3.83e-37	2.46e-35	0	1	1	122	153	52
Fam105a	2.46757	4.68587	161.992	4.15e-37	2.66e-35	31	22	44	263	342	107
Gbp4	3.23324	7.58492	161.803	4.57e-37	2.92e-35	174	123	168	2316	2526	924
Serpina3g	5.34447	5.29282	160.721	7.87e-37	5.02e-35	4	2	1	137	169	71
Actr3	1.6399	8.07463	159.616	1.37e-36	8.73e-35	738	724	805	3480	4537	1432
Ier3	2.532	4.40075	159.213	1.68e-36	1.07e-34	68	64	85	620	885	217
Siglece	3.38169	2.08174	158.862	2.01e-36	1.27e-34	9	8	14	149	210	69
Tpd52	1.55584	6.33669	158.748	2.12e-36	1.34e-34	442	469	586	2199	2928	824
Sptlc2	1.68969	5.67588	158.642	2.24e-36	1.41e-34	129	123	133	635	767	251
Gbp5	4.34499	7.38511	158.103	2.94e-36	1.85e-34	118	92	155	3832	4494	1495
Rgs14	3.01984	3.85197	158.052	3.01e-36	1.89e-34	20	16	19	252	253	89
Fmnl1	1.94922	6.06338	158.02	3.06e-36	1.92e-34	177	176	212	1045	1411	447
Nfkbid	3.25372	3.1152	157.949	3.18e-36	1.98e-34	13	13	19	217	305	69
Tgfbi	2.00972	8.82444	157.411	4.16e-36	2.59e-34	788	686	907	4843	5767	2024
Fbxl22	2.34923	3.45875	157.363	4.26e-36	2.65e-34	82	91	112	809	826	292
Itgal	3.34897	5.38042	157.122	4.81e-36	2.98e-34	47	19	43	553	700	225
Irak2	1.75408	5.03354	157.058	4.97e-36	3.07e-34	140	140	176	753	986	309
Fosl2	1.60276	7.04629	156.948	5.25e-36	3.24e-34	303	301	290	1536	1714	475
Arid5a	2.26463	5.06309	156.652	6.1e-36	3.75e-34	122	143	177	1079	1261	451
Il1rap	2.21013	4.03301	156.423	6.84e-36	4.2e-34	42	37	38	279	373	87
Fam26f	4.94362	3.60882	156.365	7.05e-36	4.32e-34	4	2	4	168	179	66
Cd48	2.71958	4.63271	156.121	7.97e-36	4.87e-34	39	25	32	348	400	112
Gpr132	3.07969	3.80107	155.658	1.01e-35	6.13e-34	17	15	13	192	245	74
Slfn10-ps	5.65622	2.00062	155.538	1.07e-35	6.5e-34	0	1	4	115	191	48
Adam8	2.82936	6.04673	155.258	1.23e-35	7.46e-34	114	103	117	1179	1552	467
Cd47	1.67079	5.88019	154.894	1.48e-35	8.94e-34	216	207	220	1059	1268	410
A530040E14Rik	5.5784	2.48761	154.592	1.72e-35	1.04e-33	0	3	3	162	179	56
Mmp25	4.82455	2.95911	154.427	1.87e-35	1.13e-33	1	3	5	127	159	56
Grn	2.02946	8.48058	154.028	2.28e-35	1.37e-33	780	643	884	4735	5802	1942
Pstpip1	3.01904	5.23389	153.965	2.36e-35	1.41e-33	42	38	36	404	571	233
Clec7a	4.02094	4.50428	153.765	2.61e-35	1.56e-33	26	45	27	690	1090	346
Ctsc	1.82209	7.53572	153.72	2.67e-35	1.59e-33	629	522	651	3161	3911	1348
Mefv	5.1918	4.6651	153.625	2.8e-35	1.66e-33	13	22	16	915	1267	362
Rcan1	1.72259	6.85063	153.624	2.8e-35	1.66e-33	843	937	1092	5384	6420	1473
Uck2	1.5311	4.90262	153.561	2.89e-35	1.71e-33	173	188	214	822	1108	311
Acer3	2.15294	4.93045	152.877	4.08e-35	2.41e-33	33	40	40	251	328	94
Apaf1	2.21146	4.67363	152.105	6.01e-35	3.55e-33	75	56	59	483	540	165
Bcl2a1b	4.06271	3.11072	152.038	6.21e-35	3.66e-33	12	11	13	261	418	126
Sirpa	1.84659	7.42165	151.963	6.46e-35	3.8e-33	356	294	344	1711	2285	751
Cytip	3.23403	4.20568	151.853	6.82e-35	4e-33	23	16	20	243	384	115
Synj1	1.802	5.63443	151.589	7.79e-35	4.56e-33	172	158	149	808	1050	357
Camkk2	1.47458	5.26106	151.582	7.82e-35	4.57e-33	188	135	175	757	831	264
Slamf8	3.38957	4.47209	151.486	8.21e-35	4.78e-33	19	15	26	294	418	127
Ccl7	4.3497	6.84465	151.463	8.3e-35	4.83e-33	116	123	109	3156	5200	1364
Anxa4	1.4396	6.60736	151.445	8.38e-35	4.86e-33	315	301	320	1314	1605	494
Abcg1	2.69097	5.45289	150.05	1.69e-34	9.79e-33	66	58	56	511	755	262
Fcgr2b	2.49495	5.98165	149.897	1.83e-34	1.06e-32	110	101	101	867	1038	396
Selplg	3.01251	4.2387	149.701	2.02e-34	1.16e-32	35	23	27	338	416	150
Tapbp	2.00759	7.74733	149.612	2.11e-34	1.21e-32	562	601	725	3851	4780	1514
Cap1	1.60195	7.74463	149.242	2.54e-34	1.46e-32	614	498	605	2612	3257	1071
Mt2	2.75894	7.85381	148.602	3.5e-34	2.01e-32	964	1094	936	12084	12501	3514
Tarm1	6.69599	2.26529	148.507	3.68e-34	2.1e-32	0	3	0	172	200	69
Ncf4	2.75051	4.63192	148.255	4.17e-34	2.38e-32	41	31	43	395	478	157
Aldh1b1	3.97911	2.46537	148.236	4.21e-34	2.4e-32	5	5	14	167	218	97
Itgb7	2.75073	5.22399	148.196	4.3e-34	2.44e-32	42	32	46	406	493	169
9330175E14Rik	6.1417	2.05637	147.32	6.68e-34	3.79e-32	0	2	0	75	100	31
Rnf149	1.85141	5.59472	146.625	9.48e-34	5.36e-32	115	101	108	538	782	240
Cyp4f18	3.33835	3.26709	146.359	1.08e-33	6.11e-32	18	8	16	253	246	76
Isg20	4.47372	4.5646	146.122	1.22e-33	6.88e-32	49	22	62	1369	1743	674
5830416P10Rik	4.70507	1.76424	145.993	1.3e-33	7.32e-32	2	2	5	107	168	46
Tmsb10	2.09987	6.69079	145.978	1.31e-33	7.36e-32	261	258	278	1579	1999	816
Ugcg	1.82854	5.88307	145.805	1.43e-33	8.01e-32	165	186	167	868	1247	365
Naip5	2.8203	3.67938	145.78	1.45e-33	8.1e-32	22	19	18	215	253	86
Plscr2	3.1971	2.16819	145.546	1.63e-33	9.09e-32	19	18	26	291	416	93
Gm4070	3.74274	2.43842	145.432	1.73e-33	9.61e-32	4	7	13	161	215	59
Timeless	1.75071	4.52361	145.171	1.97e-33	1.09e-31	87	103	93	475	568	209
Fnip2	2.36858	5.39907	144.822	2.35e-33	1.3e-31	95	83	77	622	836	286
H2-T10	3.17898	4.07509	144.715	2.48e-33	1.37e-31	25	13	13	240	319	78
Gvin1	3.52639	2.17166	144.273	3.1e-33	1.71e-31	8	2	11	109	153	56
Clec4n	3.70013	3.36787	143.636	4.27e-33	2.35e-31	20	29	25	439	718	172
Cd86	2.67398	4.12349	143.538	4.48e-33	2.46e-31	29	23	29	238	370	94
Slc39a14	2.03206	5.79505	143.515	4.54e-33	2.49e-31	267	266	293	1800	2153	632
Ifi203	3.403	6.18905	143.323	5e-33	2.73e-31	147	117	153	1977	3019	902
Rac2	3.02722	5.82835	143.311	5.03e-33	2.74e-31	84	64	62	824	1063	376
Adap2	2.42359	4.56409	143.047	5.74e-33	3.13e-31	61	51	58	429	546	211
Slc25a22	1.81572	5.39572	142.985	5.92e-33	3.22e-31	246	202	233	1294	1454	470
Clec4e	6.22337	4.60851	142.555	7.35e-33	3.99e-31	16	13	13	1637	2157	561
Laptm5	1.97461	7.31154	142.428	7.84e-33	4.25e-31	256	231	281	1500	1797	659
Mov10	3.10566	4.82286	142.229	8.67e-33	4.68e-31	56	49	79	786	968	331
Tnfrsf11b	3.24367	3.01335	141.587	1.2e-32	6.46e-31	8	11	9	124	171	57
Sdcbp	1.7637	7.506	141.44	1.29e-32	6.94e-31	710	612	754	3396	4620	1420
AF251705	2.92223	4.5743	141.052	1.57e-32	8.42e-31	26	13	23	243	311	84
Ms4a4d	1.97952	4.34408	140.384	2.19e-32	1.18e-30	94	60	107	561	589	209
Rasgef1b	2.8006	4.38726	140.371	2.21e-32	1.18e-30	16	18	10	118	226	65
Padi4	3.29338	2.74542	140.251	2.35e-32	1.25e-30	10	10	11	142	179	74
Tnfrsf1a	1.6392	7.0372	139.296	3.79e-32	2.02e-30	426	394	513	2167	2560	820
Nckap1l	2.58243	6.48095	139.157	4.07e-32	2.16e-30	156	100	138	1166	1460	498
Ptafr	3.51325	4.52024	139.093	4.2e-32	2.23e-30	46	41	45	647	1079	305
Gadd45a	1.42563	5.21848	138.912	4.6e-32	2.44e-30	407	439	526	1739	2361	774
Zc3h12a	2.14496	4.62847	138.589	5.42e-32	2.86e-30	51	46	75	381	474	153
Cyth4	2.31515	6.40416	138.228	6.5e-32	3.43e-30	168	130	170	1033	1434	544
C5ar1	2.87759	4.38884	138.027	7.19e-32	3.79e-30	63	54	46	574	857	219
Rod1	1.80807	6.55617	137.536	9.21e-32	4.84e-30	174	128	157	832	1045	300
Btg1	1.71623	7.12021	137.32	1.03e-31	5.38e-30	240	219	255	1260	1535	414
Ccr2	2.9313	6.80985	136.757	1.36e-31	7.13e-30	153	154	131	1573	2180	710
Gpr84	9.29966	0.470395	136.589	1.48e-31	7.75e-30	0	0	0	65	91	18
Sell	6.03413	5.2685	136.411	1.62e-31	8.46e-30	8	24	24	1695	2341	795
Manf	1.40055	5.90976	135.924	2.07e-31	1.08e-29	320	340	391	1399	1780	542
Xdh	2.09646	7.82454	135.185	3.01e-31	1.56e-29	821	664	751	5355	6131	1685
Rab32	2.69834	4.34206	134.126	5.13e-31	2.66e-29	38	27	29	311	436	99
Irak3	1.67012	4.57986	133.775	6.12e-31	3.17e-29	78	72	85	409	470	130
5430435G22Rik	1.86744	6.1477	133.619	6.62e-31	3.42e-29	121	82	98	508	691	244
Serpine1	2.93668	4.78727	133.402	7.38e-31	3.8e-29	108	114	115	1297	1792	463
Creld2	1.67395	5.00395	133.39	7.43e-31	3.82e-29	138	112	195	727	836	298
Elf4	1.76594	6.25366	133.068	8.74e-31	4.48e-29	143	132	131	669	908	276
Fpr2	5.91792	3.15639	133.018	8.96e-31	4.59e-29	2	5	5	373	512	129
Cd72	3.6257	4.7884	132.185	1.36e-30	6.97e-29	6	5	5	114	113	38
Plekho2	2.36639	6.59931	132.005	1.49e-30	7.62e-29	233	167	251	1560	2142	717
Ccnd1	1.46839	6.746	131.887	1.58e-30	8.07e-29	200	164	184	753	857	355
Apbb1ip	2.27559	4.98237	131.857	1.61e-30	8.17e-29	58	44	59	382	496	159
Odc1	1.43323	7.20198	131.707	1.73e-30	8.8e-29	1224	1274	1542	5724	7184	1973
LOC100861753	3.02821	3.99481	130.929	2.57e-30	1.3e-28	27	17	21	282	351	93
Npc2	1.83528	7.9015	130.855	2.66e-30	1.35e-28	1111	831	1148	5633	7063	2140
Fam129b	1.72096	7.76807	130.376	3.39e-30	1.71e-28	291	232	325	1260	1799	609
Aim2	3.24557	3.66154	129.995	4.11e-30	2.07e-28	10	11	13	146	219	66
Rhoh	3.66442	2.90298	129.725	4.71e-30	2.37e-28	4	6	11	141	152	58
Pde4a	-1.41725	5.44439	129.448	5.41e-30	2.71e-28	1003	1100	1488	719	686	315
Iqgap1	1.43737	8.25141	129.351	5.68e-30	2.85e-28	706	612	671	2684	3649	1008
Edem1	1.50315	6.1635	129.276	5.9e-30	2.95e-28	275	230	221	1097	1379	357
Il27	6.98764	1.92622	128.634	8.16e-30	4.07e-28	0	0	1	80	98	27
Lat2	2.34189	4.74284	128.277	9.76e-30	4.86e-28	41	38	55	330	467	123
Sh2d5	3.60391	1.97226	128.209	1.01e-29	5.02e-28	3	13	13	157	215	85
Klf6	1.72559	7.02319	128.166	1.03e-29	5.12e-28	482	495	447	2483	3124	860
Rnasel	2.13953	4.25909	127.696	1.31e-29	6.48e-28	63	41	57	313	445	165
Rab8b	1.8346	5.85697	126.806	2.05e-29	1.01e-27	189	131	180	857	1179	354
Gm13889	2.67366	3.07494	126.692	2.17e-29	1.07e-27	48	47	73	483	767	200
AB124611	3.69289	4.49778	126.596	2.28e-29	1.12e-27	18	16	13	285	360	145
Fam179a	1.55361	4.06812	126.58	2.3e-29	1.13e-27	182	185	223	1005	1013	317
Emr1	1.84815	6.33898	126.572	2.31e-29	1.13e-27	168	121	156	786	951	357
Arhgdib	1.6661	6.62447	126.411	2.5e-29	1.22e-27	231	160	222	977	1158	420
Midn	1.29832	6.41926	126.248	2.71e-29	1.33e-27	443	420	477	1700	2002	677
Gm11428	3.33806	6.55688	126.228	2.74e-29	1.34e-27	64	36	45	805	805	319
Tnfsf14	4.99163	1.89943	126.201	2.78e-29	1.35e-27	2	3	2	81	147	62
Gpr65	3.72244	3.45877	126.042	3.01e-29	1.46e-27	8	7	7	127	195	64
Trafd1	1.60477	7.71452	125.925	3.19e-29	1.55e-27	792	790	1051	4143	4867	1619
Zfp395	-1.22726	5.4016	125.718	3.55e-29	1.72e-27	389	418	516	290	306	135
2001-03-01	3.06917	4.0423	125.558	3.84e-29	1.86e-27	18	13	9	155	214	75
Tpm4	1.30181	8.05083	125.316	4.34e-29	2.09e-27	818	738	791	2836	3687	1196
Arpc1b	1.77844	7.25767	125.226	4.54e-29	2.19e-27	501	479	598	2733	3174	1177
Gsdmd	2.06341	5.24155	125.062	4.93e-29	2.37e-27	80	100	100	569	720	253
Clec5a	3.98498	3.56499	124.624	6.15e-29	2.95e-27	22	5	8	252	455	84
Arl5c	2.7373	2.81277	124.483	6.6e-29	3.16e-27	9	12	20	139	165	57
Slc9a3r1	2.08169	5.30986	124.317	7.18e-29	3.43e-27	72	45	67	373	471	174
Sirpb1a	4.6766	2.92538	124.261	7.39e-29	3.53e-27	2	1	4	80	135	33
Fermt3	2.23784	5.48888	124.079	8.1e-29	3.86e-27	65	53	74	407	559	209
Rbm43	1.96109	4.14509	124.073	8.12e-29	3.86e-27	53	51	45	261	388	122
H2-D1	1.84507	9.15472	123.962	8.59e-29	4.08e-27	1449	1168	1563	7184	9499	3166
Dbnl	1.56993	6.70565	123.917	8.78e-29	4.16e-27	235	221	317	1091	1390	507
Mmp13	5.54241	5.9881	123.109	1.32e-28	6.24e-27	2	1	2	81	220	38
Ccl8	3.18194	5.74943	123.098	1.33e-28	6.27e-27	33	21	34	409	451	179
Akna	1.87948	5.41732	122.879	1.48e-28	6.98e-27	69	66	71	385	446	165
Ogfr	1.65066	6.356	122.815	1.53e-28	7.2e-27	375	412	509	2065	2522	823
Btk	2.72728	4.23584	122.698	1.62e-28	7.63e-27	29	23	27	252	339	107
Clic1	1.6693	7.37045	122.565	1.74e-28	8.14e-27	262	251	350	1356	1721	560
Gm6907	3.11257	2.78691	122.56	1.74e-28	8.15e-27	12	8	17	152	205	67
Ier5	2.02613	5.64266	122.246	2.04e-28	9.53e-27	197	161	185	1001	1423	487
Efhd2	2.28155	5.67076	122.071	2.23e-28	1.04e-26	97	87	112	698	845	326
S100a9	6.06971	5.93241	121.961	2.35e-28	1.1e-26	22	30	27	2973	3436	933
Pira2	3.79762	3.13901	121.803	2.55e-28	1.18e-26	5	6	8	116	177	58
2010002M12Rik	5.81626	1.61056	120.947	3.93e-28	1.82e-26	6	0	3	199	393	105
Hmox1	2.2771	6.21744	120.742	4.35e-28	2.02e-26	323	207	353	2297	2605	826
Ubash3b	2.27713	4.28934	120.226	5.64e-28	2.61e-26	29	39	32	251	305	94
Ccrl2	2.67114	4.37113	120.198	5.73e-28	2.64e-26	115	112	188	1410	1591	513
9930111J21Rik1	4.09568	1.28378	119.847	6.83e-28	3.15e-26	5	3	5	110	145	45
Ncoa7	1.98495	3.77891	119.698	7.36e-28	3.39e-26	69	43	47	321	398	124
Bcl2a1d	3.54309	1.81092	119.653	7.53e-28	3.46e-26	5	6	6	82	122	53
Gpc4	-1.23051	4.81673	119.384	8.63e-28	3.96e-26	363	326	375	241	265	92
Tdrd7	1.48455	5.5734	119.019	1.04e-27	4.75e-26	247	270	318	1190	1504	448
Ppp1r18	1.52992	5.95095	118.854	1.13e-27	5.15e-26	178	180	222	767	1030	381
1300002K09Rik	4.05101	2.26671	118.552	1.31e-27	5.98e-26	13	3	7	202	264	64
Ripk3	2.43377	4.23481	118.329	1.47e-27	6.69e-26	32	24	36	237	321	102
Casp3	2.12581	3.91566	118.164	1.6e-27	7.25e-26	39	34	51	250	381	99
Basp1	2.7698	4.07841	117.585	2.14e-27	9.69e-26	36	30	33	267	503	138
Hrh2	3.93282	2.96401	117.357	2.4e-27	1.09e-25	7	4	2	88	132	45
Bid	2.30947	3.82282	116.967	2.92e-27	1.32e-25	33	19	29	201	244	85
Bcl2a1a	3.99707	1.06137	116.235	4.22e-27	1.91e-25	4	4	2	72	111	33
Slc4a11	3.48925	3.03335	116.189	4.32e-27	1.95e-25	2	8	4	76	116	23
Slc29a3	1.90782	5.40684	116.054	4.63e-27	2.08e-25	110	86	126	564	778	254
LOC100503495	-1.61432	2.82564	115.517	6.06e-27	2.72e-25	239	226	296	125	132	63
Sirpb1b	4.66065	2.44795	115.317	6.71e-27	3.01e-25	7	1	3	151	169	57
I830127L07Rik	6.60559	3.14753	115.186	7.17e-27	3.21e-25	4	1	1	322	332	135
Il10rb	1.89326	5.45575	115.162	7.25e-27	3.24e-25	180	130	163	779	1231	352
Il21r	3.91951	3.96571	115.03	7.75e-27	3.46e-25	7	8	7	159	217	70
Wdfy4	2.16932	4.56368	114.8	8.71e-27	3.88e-25	65	33	51	331	404	146
Asprv1	5.00667	8.32915	114.524	1e-26	4.45e-25	4	2	7	199	314	71
S100a8	5.59407	5.05137	114.144	1.21e-26	5.38e-25	21	20	15	1415	1810	507
Chi3l3	4.69953	5.45648	114.11	1.23e-26	5.46e-25	38	54	66	2168	2895	661
Darc	1.73492	4.02988	113.955	1.33e-26	5.9e-25	50	56	53	298	290	110
Orai2	2.21379	4.21334	113.629	1.57e-26	6.94e-25	33	12	24	155	196	70
Cndp2	1.80209	7.01224	113.502	1.68e-26	7.39e-25	410	352	482	2153	2609	930
Ankfy1	1.36854	6.6928	113.374	1.79e-26	7.86e-25	371	342	382	1546	1801	508
Lyz2	1.84111	8.8734	112.814	2.37e-26	1.04e-24	2035	1347	2173	9288	12840	4162
Prkx	1.39876	5.15464	112.731	2.47e-26	1.08e-24	144	118	151	567	637	230
AI662270	2.26359	4.00174	112.724	2.48e-26	1.09e-24	39	23	33	247	289	81
Skap2	1.68373	5.4986	112.472	2.82e-26	1.23e-24	143	144	168	783	898	281
Ucp2	1.66815	7.22228	112.34	3.01e-26	1.31e-24	295	194	309	1362	1496	509
Pld4	2.12693	6.44839	112.338	3.01e-26	1.31e-24	139	95	156	856	988	374
Ltb4r1	2.88311	4.62862	112.168	3.28e-26	1.43e-24	11	13	16	127	176	76
Cxcl3	5.9924	1.90024	112.018	3.54e-26	1.54e-24	0	6	5	397	584	74
Alox5ap	1.99138	4.99226	112.013	3.55e-26	1.54e-24	85	50	89	449	521	194
Elf1	1.34096	6.10315	111.918	3.72e-26	1.61e-24	146	136	172	572	733	227
Clec12a	2.40147	5.52756	111.699	4.16e-26	1.8e-24	31	22	29	206	273	93
Eif1a	1.36747	5.65016	111.49	4.62e-26	1.99e-24	265	280	315	1106	1482	415
A130040M12Rik	2.49594	7.18639	111.391	4.86e-26	2.09e-24	627	457	387	4394	6058	1335
Gmfg	2.52094	3.6204	110.948	6.07e-26	2.61e-24	28	21	26	189	277	98
Myo1g	2.05669	5.5929	110.84	6.41e-26	2.75e-24	75	72	68	464	544	184
Mafk	1.39875	5.66312	110.728	6.79e-26	2.91e-24	337	400	447	1563	2020	609
Srgn	3.53563	6.05534	110.189	8.91e-26	3.81e-24	164	122	178	2676	3481	1059
Rgl1	1.65868	6.3174	110.159	9.04e-26	3.87e-24	308	251	308	1258	1710	612
Myc	1.97296	5.71423	110.137	9.15e-26	3.9e-24	107	92	111	552	819	251
Morc3	1.35182	5.72773	110.042	9.59e-26	4.09e-24	227	252	293	940	1297	394
Gm14047	8.80766	-0.0921466	109.894	1.03e-25	4.4e-24	0	0	0	42	60	18
Snx2	1.15033	6.91821	109.297	1.4e-25	5.93e-24	540	478	617	1845	2156	772
H2-K2	1.69474	3.30262	109.295	1.4e-25	5.93e-24	60	74	73	339	459	114
B3gnt2	1.51097	4.97052	109.053	1.58e-25	6.69e-24	67	79	85	323	432	125
Hsh2d	5.78213	1.12741	109.015	1.61e-25	6.81e-24	2	1	0	62	132	39
Pdia4	1.22047	6.44352	108.979	1.64e-25	6.92e-24	459	404	451	1628	1872	604
Ms4a4a	3.82524	4.58801	108.88	1.72e-25	7.26e-24	30	29	25	555	786	252
Lgmn	1.73822	8.00795	108.72	1.87e-25	7.86e-24	842	745	977	4517	5616	1541
Smtn	-1.44164	6.28745	108.595	1.99e-25	8.36e-24	995	1038	1416	627	628	331
Gbp8	4.2022	5.04157	108.433	2.16e-25	9.06e-24	2	4	3	66	111	42
Clec4a2	2.33264	4.36388	107.843	2.91e-25	1.22e-23	37	29	40	272	343	102
Prg4	2.05579	11.3101	107.829	2.93e-25	1.22e-23	851	1141	819	6168	8610	1849
Capg	1.72532	7.03595	107.799	2.97e-25	1.24e-23	360	272	381	1512	2107	749
Cnksr1	1.31092	6.59769	107.796	2.98e-25	1.24e-23	1169	1183	1446	4983	6224	1679
Slc7a8	1.50889	5.96566	107.734	3.07e-25	1.28e-23	265	276	343	1261	1600	499
Ifi30	1.69422	6.36791	107.663	3.19e-25	1.32e-23	159	139	172	724	962	323
Nlrp12	6.0065	0.0290324	107.396	3.65e-25	1.51e-23	0	1	1	66	77	37
Pdia3	1.19195	8.58097	107.391	3.65e-25	1.51e-23	1467	1369	1529	5072	6162	2051
Sema4a	1.56663	6.27057	107.091	4.25e-25	1.76e-23	130	97	139	481	708	236
Sgpl1	1.47476	7.49884	107.05	4.34e-25	1.79e-23	382	295	297	1380	1789	514
Iqgap2	1.80337	4.4615	106.964	4.53e-25	1.87e-23	84	62	64	366	461	150
H2-K1	1.76529	9.80624	106.699	5.18e-25	2.13e-23	1941	1377	2026	9286	11496	3566
Galnt6	2.47354	5.33328	106.602	5.44e-25	2.24e-23	14	17	26	140	200	73
Runx3	3.56406	3.7036	106.538	5.62e-25	2.31e-23	3	3	6	82	80	28
Pvr	1.58425	5.08796	106.411	5.99e-25	2.46e-23	289	353	295	1419	1926	513
Mmp15	-1.43021	4.77464	106.353	6.17e-25	2.52e-23	383	436	581	246	278	135
Dhrs9	4.50911	1.94661	106.249	6.5e-25	2.66e-23	2	3	1	68	88	30
Tmem171	6.74408	1.42359	106.188	6.71e-25	2.73e-23	0	0	1	56	91	25
5031414D18Rik	3.70736	2.28588	106.024	7.28e-25	2.97e-23	9	2	3	103	102	39
Was	2.57456	4.14975	105.915	7.7e-25	3.13e-23	31	22	26	248	287	94
Ccl2	4.12063	6.86673	105.866	7.89e-25	3.2e-23	142	157	139	3437	5484	1482
Rbbp8	1.63666	5.2648	105.785	8.22e-25	3.33e-23	56	39	54	223	288	99
Tnfsf10	1.86061	4.64608	105.452	9.72e-25	3.93e-23	127	96	126	664	779	251
Dusp2	2.4162	2.66826	105.421	9.87e-25	3.99e-23	25	16	20	170	210	59
Ptpre	1.69168	5.07081	105.265	1.07e-24	4.31e-23	62	56	57	276	351	120
Fam83g	2.18657	6.46335	105.057	1.19e-24	4.78e-23	36	24	39	205	314	86
Dse	1.4585	5.42478	104.912	1.28e-24	5.13e-23	172	128	122	611	671	250
Lgals3bp	2.30526	6.05778	104.906	1.28e-24	5.14e-23	247	202	303	1941	2177	774
Gm8995	4.32363	6.1089	104.896	1.29e-24	5.16e-23	67	68	75	1663	3112	870
Cyp7b1	4.08877	1.50792	104.868	1.31e-24	5.23e-23	3	3	1	62	70	28
Lims2	-1.27446	4.21972	104.801	1.35e-24	5.4e-23	335	370	435	250	234	120
Dram1	2.0256	5.17574	104.791	1.36e-24	5.42e-23	157	92	105	746	956	267
Zc3h12d	3.67271	3.27147	104.469	1.6e-24	6.36e-23	4	5	6	104	117	37
Tbc1d4	-1.38751	5.58501	104.332	1.71e-24	6.81e-23	1126	1020	1188	675	709	281
Sash3	2.69965	4.28071	104.308	1.73e-24	6.88e-23	33	11	29	258	297	86
Rdh10	1.68102	3.65151	104.245	1.79e-24	7.1e-23	56	57	44	252	343	87
Alpk1	1.98828	4.13263	104.1	1.92e-24	7.62e-23	30	26	36	191	237	63
Prr5l	2.81489	2.88352	104.063	1.96e-24	7.75e-23	15	15	20	142	227	86
Trpv2	2.30574	4.0123	103.914	2.11e-24	8.35e-23	42	32	30	244	350	100
Lpin2	1.70632	4.77702	103.879	2.15e-24	8.48e-23	94	75	79	403	545	149
Stat3	1.27856	8.11222	103.837	2.2e-24	8.65e-23	1647	1805	1676	6735	7251	2584
Tlr4	2.22342	3.91961	103.812	2.23e-24	8.75e-23	49	40	53	329	472	111
Zufsp	1.84866	4.01783	103.784	2.26e-24	8.86e-23	92	65	82	370	589	183
Ppara	-1.27135	4.00861	103.697	2.36e-24	9.24e-23	271	280	324	204	200	73
Pdk3	2.16359	4.04392	103.494	2.61e-24	1.02e-22	17	27	18	149	173	50
Nfe2	3.96587	1.06874	103.444	2.68e-24	1.05e-22	2	1	6	66	93	30
Lair1	2.84623	4.88054	103.324	2.85e-24	1.11e-22	12	13	13	159	161	49
Metrnl	1.8201	5.78621	103.318	2.85e-24	1.11e-22	127	86	120	562	715	261
Ifitm6	4.05294	2.83019	103.307	2.87e-24	1.12e-22	10	12	20	352	439	139
Cfl1	1.41501	8.34774	102.91	3.51e-24	1.36e-22	1111	963	1263	4221	5669	1873
Slfn5	2.71718	7.63491	102.691	3.92e-24	1.52e-22	790	665	672	6461	9299	2942
Tfec	3.81905	1.88883	102.682	3.93e-24	1.52e-22	3	6	5	105	117	42
Otud5	0.99308	5.94694	102.573	4.16e-24	1.61e-22	317	288	355	973	1152	398
Sgms2	2.38846	4.38214	102.533	4.24e-24	1.64e-22	62	52	35	378	575	134
Slc11a1	2.3505	5.32757	102.455	4.41e-24	1.7e-22	88	76	84	633	846	239
Naip6	2.84703	2.9896	102.335	4.69e-24	1.81e-22	9	12	10	121	147	36
Arl6ip1	1.31588	6.57409	102.18	5.07e-24	1.95e-22	259	213	275	1056	1126	335
Il4ra	2.45534	7.18612	102.126	5.21e-24	2e-22	262	264	314	2368	2715	981
Pmaip1	3.93612	2.71065	101.808	6.12e-24	2.35e-22	3	7	3	73	159	40
Plekha4	1.57674	4.30342	101.716	6.41e-24	2.45e-22	71	108	142	489	560	204
Unc13d	2.45649	4.56169	101.65	6.62e-24	2.53e-22	16	8	21	103	150	65
Treml4	3.33129	0.577904	101.644	6.64e-24	2.54e-22	5	4	6	79	93	30
Clu	1.26086	7.73639	101.518	7.08e-24	2.7e-22	1789	1737	2295	7452	9069	2497
Zcchc2	1.32714	5.94134	101.323	7.82e-24	2.98e-22	289	258	281	1012	1349	419
Pilrb1	3.25322	1.99422	101.241	8.15e-24	3.1e-22	10	10	6	116	160	54
Serpina3n	2.58618	6.51147	101.192	8.35e-24	3.17e-22	437	456	413	4958	4830	1239
Gm16340	2.25818	2.44507	100.97	9.34e-24	3.54e-22	30	31	26	209	265	83
Dock10	1.80897	4.72165	100.943	9.47e-24	3.58e-22	77	57	75	337	479	154
Slc2a1	1.76207	5.25149	100.702	1.07e-23	4.04e-22	117	130	173	704	882	295
Atp8b1	1.70056	4.08909	100.681	1.08e-23	4.08e-22	47	42	35	201	245	86
Cxcl16	1.97889	5.37711	100.643	1.1e-23	4.15e-22	38	22	44	203	234	95
Slco2a1	1.6903	5.33013	100.631	1.11e-23	4.17e-22	104	88	128	451	657	235
Gla	2.4816	4.53972	100.624	1.11e-23	4.18e-22	51	67	78	540	710	216
Gas1	-1.38701	6.11712	100.56	1.15e-23	4.31e-22	238	208	262	146	152	57
Trim14	2.79856	2.65701	100.531	1.17e-23	4.37e-22	20	11	13	157	192	61
Lyst	1.52307	4.48395	100.416	1.24e-23	4.63e-22	75	81	74	306	466	121
Lamc2	2.02767	5.57233	100.333	1.29e-23	4.82e-22	47	35	46	227	407	85
Batf	3.6199	1.84126	99.6652	1.8e-23	6.74e-22	8	4	2	88	109	35
B4galt5	2.02126	6.01908	99.6185	1.85e-23	6.89e-22	242	228	282	1597	1861	613
Slc25a42	-1.30299	4.98045	99.6097	1.86e-23	6.91e-22	634	643	846	518	432	177
Sla	2.08091	4.43555	99.5465	1.92e-23	7.12e-22	32	29	39	211	268	84
4933407C03Rik	1.29507	6.30234	99.3401	2.13e-23	7.9e-22	208	198	214	739	961	318
Eef2k	-1.20399	6.88649	99.2694	2.2e-23	8.17e-22	1155	1349	1482	903	848	437
Spp1	3.62723	7.4926	99.2541	2.22e-23	8.22e-22	101	79	96	1541	2785	525
Gprc5a	3.07353	2.30476	99.1142	2.38e-23	8.81e-22	3	12	6	81	133	28
Cgref1	1.79641	2.80967	99.0667	2.44e-23	9.01e-22	61	65	70	321	476	125
F10	3.91071	3.63181	98.9632	2.57e-23	9.49e-22	27	25	26	495	821	250
Nuak2	2.02592	4.9481	98.874	2.69e-23	9.91e-22	19	27	36	173	193	72
BC094916	6.38855	0.829702	98.8166	2.77e-23	1.02e-21	0	0	1	52	56	23
Pilra	3.00251	3.37023	98.7871	2.81e-23	1.03e-21	24	22	22	237	378	114
Tnip2	1.49241	4.9131	98.7281	2.9e-23	1.06e-21	79	87	84	382	425	134
Slc8a1	-1.38953	4.69722	98.4365	3.36e-23	1.23e-21	520	518	470	301	312	136
Thra	-1.1766	6.1709	98.2902	3.61e-23	1.32e-21	1041	1036	1221	782	719	358
Zc3h7a	1.14868	6.75008	98.0403	4.1e-23	1.5e-21	425	417	424	1354	1844	565
Hk1	1.35828	6.628	98.0332	4.11e-23	1.5e-21	258	219	274	911	1209	415
Pim1	1.45083	6.30877	97.9059	4.39e-23	1.6e-21	328	331	384	1417	1760	597
Ifitm2	1.28679	6.90478	97.6714	4.94e-23	1.8e-21	543	465	601	2185	2215	800
Etv6	1.34073	6.20473	97.5386	5.28e-23	1.92e-21	244	177	218	826	1037	313
Cxcl2	7.72083	3.7884	97.4367	5.56e-23	2.02e-21	1	9	2	1691	1706	350
Tes	2.22219	3.45898	97.3389	5.84e-23	2.12e-21	26	23	29	203	230	61
Cyba	2.14896	5.56771	97.2982	5.96e-23	2.16e-21	87	92	115	611	778	299
Pou2f2	3.22802	3.06345	97.1394	6.46e-23	2.33e-21	8	6	6	104	92	47
Arf6	1.15589	6.64925	97.0297	6.83e-23	2.46e-21	270	266	301	869	1232	382
Gm5483	7.2162	0.152418	96.6647	8.21e-23	2.96e-21	1	0	0	102	131	22
Adamts4	3.05773	3.62732	96.501	8.92e-23	3.21e-21	61	54	26	663	750	216
Cmtm6	1.22619	6.42316	96.421	9.29e-23	3.34e-21	294	245	256	894	1157	404
Mut	-0.966958	5.92268	96.3708	9.53e-23	3.42e-21	1219	1239	1343	1077	1031	430
Gzma	3.77959	3.44842	96.2864	9.94e-23	3.56e-21	7	2	4	74	82	62
Actb	1.44913	10.1998	96.2802	9.97e-23	3.57e-21	4527	4380	5447	19309	24191	8252
Hspa1b	1.93505	5.6549	96.1643	1.06e-22	3.78e-21	49	34	66	340	355	86
Hspa5	1.24622	9.23403	95.8395	1.25e-22	4.45e-21	4744	4905	5126	18141	22765	6683
Rassf4	1.56596	5.93361	95.7914	1.28e-22	4.55e-21	139	125	157	609	760	269
Naaa	1.61963	6.59609	95.5593	1.44e-22	5.11e-21	189	182	193	960	959	367
Tspo	1.63785	6.24131	95.3697	1.58e-22	5.61e-21	372	331	428	1965	1987	714
Arhgap9	2.15818	4.3994	95.3591	1.59e-22	5.64e-21	32	24	41	212	241	104
Lbp	1.47749	6.11556	95.3306	1.61e-22	5.71e-21	247	205	254	1239	1035	367
Tgm1	3.84867	5.73715	95.2388	1.69e-22	5.97e-21	5	4	3	97	107	32
Mt1	2.37816	7.00143	95.1844	1.73e-22	6.13e-21	748	755	740	7069	7118	1981
Gna13	1.2004	6.81043	95.155	1.76e-22	6.22e-21	487	470	486	1712	2143	633
Gm12185	3.22124	5.87682	95.0452	1.86e-22	6.56e-21	11	14	29	310	293	83
Tmem26	2.96519	2.74479	94.9658	1.94e-22	6.82e-21	8	6	7	80	98	38
Axl	1.06841	7.56003	94.9397	1.96e-22	6.9e-21	784	701	851	2485	2934	1040
Tifab	2.38454	4.12883	94.2616	2.76e-22	9.71e-21	43	30	35	282	331	126
Saa3	6.28351	4.44796	94.1542	2.92e-22	1.02e-20	7	17	10	1207	1762	578
Mt3	2.13921	2.07852	94.0903	3.01e-22	1.06e-20	38	54	40	227	364	152
Pde1b	2.17288	4.61287	94.0738	3.04e-22	1.06e-20	56	38	59	331	431	147
Papd7	1.25232	5.36974	93.7899	3.51e-22	1.23e-20	148	184	196	641	815	236
Crlf3	1.33273	4.84462	93.5608	3.94e-22	1.37e-20	97	77	109	360	430	149
Itga5	1.5794	6.54289	93.5115	4.04e-22	1.41e-20	416	305	468	1763	2317	688
Zfand2a	1.36503	5.29001	93.2856	4.53e-22	1.58e-20	254	298	290	1037	1462	425
Dnm1	-1.48094	5.62597	93.1212	4.92e-22	1.71e-20	241	197	242	135	137	49
Rap1b	1.40354	5.49597	93.0483	5.1e-22	1.77e-20	150	136	145	541	740	236
Ogfrl1	1.29383	4.36278	92.7719	5.87e-22	2.03e-20	99	117	122	403	514	176
Peli1	1.29722	5.44925	92.4397	6.94e-22	2.4e-20	200	174	163	677	803	275
Narf	-1.05672	7.0302	91.9499	8.89e-22	3.07e-20	2682	3129	3494	2518	2324	981
2310042D19Rik	-1.31055	7.33339	91.9268	8.99e-22	3.1e-20	2048	2252	2827	1620	1452	640
Tap2	1.90054	6.36896	91.9249	9e-22	3.1e-20	185	160	263	1172	1244	508
Whsc1l1	1.08227	6.13568	91.8909	9.16e-22	3.15e-20	344	321	315	1058	1351	395
Frat2	-1.68059	2.98172	91.4197	1.16e-21	4e-20	146	141	206	82	68	45
Rhog	1.55244	5.70104	91.4011	1.17e-21	4.03e-20	196	171	221	858	998	387
S100a11	1.43721	7.60492	91.2824	1.25e-21	4.27e-20	407	350	404	1648	1965	615
Rab3a	-1.64439	3.79908	91.2572	1.26e-21	4.32e-20	291	285	416	181	156	72
Mvp	1.41264	6.77562	91.2058	1.29e-21	4.43e-20	514	479	638	2216	2643	891
Gpt	-1.46501	5.45113	91.0676	1.39e-21	4.74e-20	437	338	481	250	267	87
Spred1	1.45443	4.58773	90.8782	1.53e-21	5.21e-20	103	94	86	377	520	148
Stxbp2	1.54655	5.8066	90.8282	1.57e-21	5.34e-20	98	65	72	353	400	150
Ccl9	2.11852	5.88311	90.8244	1.57e-21	5.34e-20	333	277	407	2113	2903	880
Ccr1	3.9858	5.42867	90.6653	1.7e-21	5.78e-20	55	55	55	1248	1761	522
Sdpr	-1.13574	5.37711	90.1718	2.18e-21	7.41e-20	885	768	834	657	624	225
Bcl7a	-1.32387	4.58618	90.1408	2.22e-21	7.52e-20	196	240	296	175	149	59
Ptpn2	1.13674	5.27996	90.0592	2.31e-21	7.83e-20	244	269	267	841	1168	317
Glipr2	2.21593	5.19449	89.8656	2.55e-21	8.62e-20	121	82	134	731	901	371
Nfkb2	1.41387	5.68606	89.8265	2.6e-21	8.78e-20	217	246	318	1057	1315	407
A530098C11Rik	-1.68459	3.55974	89.7581	2.69e-21	9.08e-20	438	379	444	216	189	97
Ptpn1	1.31946	6.68612	89.6049	2.91e-21	9.8e-20	319	316	410	1246	1546	590
Pira6	4.4003	2.22111	89.5534	2.98e-21	1e-19	4	1	1	62	77	31
Sparcl1	-1.32822	7.64827	89.4226	3.19e-21	1.07e-19	2709	2636	2945	1770	1622	805
Mtss1l	-1.13399	6.14168	89.3273	3.35e-21	1.12e-19	1196	1270	1627	933	919	483
St3gal4	1.54549	4.47233	89.2867	3.42e-21	1.15e-19	95	63	117	381	516	164
Il2rb	3.57842	4.33317	89.2009	3.57e-21	1.19e-19	5	0	9	91	98	34
Tbc1d16	-1.12662	5.53275	89.1991	3.57e-21	1.19e-19	951	952	1120	715	668	360
Aqp7	-1.54148	2.6766	88.9831	3.98e-21	1.33e-19	202	175	203	114	113	37
Osbpl1a	-1.07727	6.32455	88.9803	3.99e-21	1.33e-19	762	788	883	659	621	239
Rasa3	1.20513	6.46344	88.8847	4.19e-21	1.39e-19	390	361	382	1345	1702	493
Stim1	-1.03841	7.76266	88.851	4.26e-21	1.42e-19	3834	3970	5136	3611	3250	1349
Plk3	2.04432	4.96596	88.6734	4.66e-21	1.55e-19	22	35	31	190	233	66
Inhbb	1.90291	3.48594	88.3892	5.38e-21	1.78e-19	26	25	35	183	190	57
Trem3	5.41051	0.571406	87.9253	6.8e-21	2.25e-19	1	0	3	85	109	39
Ctsz	1.57221	7.1335	87.7951	7.26e-21	2.4e-19	551	529	722	2613	3324	1124
Lilra6	2.89504	3.1326	87.7884	7.28e-21	2.41e-19	19	26	19	204	318	107
2010002N04Rik	2.12728	2.95653	87.7341	7.49e-21	2.47e-19	25	20	30	175	193	66
Ripk1	1.35004	5.5533	87.7183	7.55e-21	2.49e-19	128	127	130	462	655	196
Ly6c1	1.15119	7.42854	87.5373	8.27e-21	2.72e-19	911	787	1063	3683	3500	1112
Tnfrsf11a	1.99326	4.4197	87.066	1.05e-20	3.45e-19	30	24	26	170	205	55
Sele	3.73271	2.92933	86.9758	1.1e-20	3.61e-19	3	6	3	97	84	33
BC017643	1.32855	5.52759	86.6116	1.32e-20	4.33e-19	161	121	188	620	746	219
Arf4	1.1489	6.47766	86.4211	1.45e-20	4.77e-19	459	408	505	1580	2013	549
Smoc2	-1.11212	7.05949	86.3172	1.53e-20	5.02e-19	2206	1782	2359	1572	1592	652
Il7r	3.74948	3.8102	86.2621	1.58e-20	5.15e-19	12	6	5	116	250	60
Cd200r4	4.30453	2.69152	86.2026	1.62e-20	5.3e-19	4	2	2	74	123	26
Tm4sf1	1.32862	5.14919	86.1927	1.63e-20	5.32e-19	238	245	309	1002	1256	395
P2rx7	1.70253	4.96108	86.0364	1.77e-20	5.76e-19	44	44	64	244	307	102
Il1r1	1.27603	5.41812	85.9962	1.8e-20	5.87e-19	174	173	132	629	735	213
Coro1a	2.38644	6.51408	85.527	2.29e-20	7.43e-19	153	104	225	1166	1467	580
Mmp14	1.37075	7.2679	85.3858	2.45e-20	7.97e-19	357	286	402	1290	1624	603
Gda	2.20966	6.39593	85.2953	2.57e-20	8.33e-19	276	247	253	1795	2284	733
Icosl	1.65681	4.57046	85.2777	2.59e-20	8.4e-19	72	47	62	305	348	110
Bcl2l11	1.57345	4.68102	85.2667	2.61e-20	8.43e-19	114	126	110	550	688	186
Aldh1a2	2.14178	3.44202	85.1799	2.72e-20	8.8e-19	21	12	18	91	137	62
Ascc3	1.02847	5.43301	85.1387	2.78e-20	8.97e-19	309	294	309	935	1201	362
Kctd15	-1.26455	6.96656	84.9182	3.11e-20	1e-18	1269	1439	1792	1053	845	462
Pira1	3.8147	2.33377	84.7648	3.36e-20	1.08e-18	1	9	4	104	133	35
AA467197	6.87828	3.29558	84.7408	3.4e-20	1.09e-18	4	0	1	305	415	115
Serp1	1.15379	6.34126	84.6721	3.52e-20	1.13e-18	319	293	332	1122	1283	410
Serpina3f	6.10462	3.43686	84.6166	3.62e-20	1.16e-18	1	0	0	42	53	15
H2-M3	2.02975	4.39503	84.5957	3.66e-20	1.17e-18	39	28	53	270	288	94
Gbp11	3.80783	3.03466	84.5383	3.77e-20	1.21e-18	6	7	4	113	196	33
Retnlg	4.31603	2.4262	84.37	4.1e-20	1.31e-18	5	2	1	85	87	39
4933432I03Rik	8.23275	-1.27802	84.2646	4.33e-20	1.38e-18	0	0	0	32	36	12
Sap30	1.22676	3.65757	84.0627	4.79e-20	1.53e-18	99	83	119	345	438	146
Fam53b	-1.13287	5.69946	83.7961	5.49e-20	1.75e-18	528	522	740	426	446	184
Anxa8	2.29713	9.27807	83.7774	5.54e-20	1.76e-18	24	23	37	283	240	53
Ccnl1	1.07623	6.34093	83.659	5.88e-20	1.87e-18	293	293	314	926	1285	356
BC055004	2.73112	2.91885	83.5489	6.22e-20	1.97e-18	9	7	9	85	100	35
Ccnd2	1.30016	6.72508	83.465	6.49e-20	2.06e-18	402	262	274	1214	1453	453
Myoc	-1.53034	7.68945	83.3824	6.76e-20	2.14e-18	966	932	1200	669	437	255
Sesn1	-1.07794	6.16188	83.289	7.09e-20	2.24e-18	816	760	943	660	637	260
Mrgpra2b	8.85047	-0.793983	83.1215	7.72e-20	2.44e-18	0	0	0	58	48	18
Slc37a2	1.75181	5.50056	83.0527	7.99e-20	2.52e-18	50	39	51	263	300	78
AA960436	1.8393	4.65579	82.7663	9.24e-20	2.91e-18	89	92	138	561	717	232
Hpx	4.84062	0.488156	82.7273	9.42e-20	2.96e-18	2	0	1	57	55	12
Stt3a	0.921479	6.73086	82.5891	1.01e-19	3.17e-18	513	447	516	1423	1672	594
Rab20	2.86513	2.39966	82.587	1.01e-19	3.17e-18	10	17	25	201	246	67
Ifi205	3.95191	5.9789	82.4579	1.08e-19	3.38e-18	112	92	90	2134	3047	939
Cd300lb	1.92161	3.21873	81.9115	1.42e-19	4.46e-18	34	33	30	179	241	72
Sec61a1	1.09843	7.05751	81.8767	1.45e-19	4.53e-18	526	493	631	1822	2133	725
Arhgef6	-1.14437	6.1859	81.8317	1.48e-19	4.63e-18	1416	1396	1505	1178	991	406
Cpxm1	1.62566	4.41799	81.726	1.56e-19	4.88e-18	124	86	110	541	629	175
Actr2	1.26063	7.68717	81.6448	1.63e-19	5.08e-18	834	758	802	2625	3954	1151
Psme2	1.35868	7.00121	81.5824	1.68e-19	5.23e-18	429	370	479	1648	1957	702
Eif4a1	1.14007	8.77191	81.4919	1.76e-19	5.47e-18	1945	1809	2131	6593	8471	2482
D730005E14Rik	2.99924	1.65297	81.4361	1.81e-19	5.62e-18	10	4	5	71	93	36
Ttc28	-1.06738	4.85887	81.3836	1.86e-19	5.77e-18	397	383	414	314	300	129
Aida	1.02183	5.87353	81.1233	2.12e-19	6.57e-18	375	334	408	1164	1441	438
C4b	1.72801	7.37467	81.0271	2.23e-19	6.89e-18	582	539	531	3581	3642	700
Ms4a8a	3.01247	3.22436	80.8471	2.44e-19	7.54e-18	13	6	15	141	161	59
Stard3	1.35416	5.03397	80.4022	3.05e-19	9.43e-18	171	159	242	752	866	304
Dapk2	-1.20868	4.65883	80.3147	3.19e-19	9.85e-18	315	364	329	232	224	108
Rasgrp1	2.36366	4.49165	80.2946	3.23e-19	9.94e-18	17	4	8	62	101	34
Angptl2	-1.46381	7.13157	80.2891	3.23e-19	9.95e-18	1343	1250	1734	948	703	357
Mfsd7a	1.85916	4.74897	80.1001	3.56e-19	1.09e-17	40	29	39	212	209	89
Rgs16	2.57661	2.97869	80.0963	3.57e-19	1.09e-17	18	11	20	126	191	66
P2ry1	-1.42892	4.1407	80.0614	3.63e-19	1.11e-17	96	109	143	66	70	32
Pnp2	3.51176	1.39543	80.0476	3.65e-19	1.12e-17	4	3	10	113	108	38
Fitm2	-0.93467	5.30772	80.0322	3.68e-19	1.13e-17	826	794	1026	744	765	299
Tnfrsf26	3.36892	1.52488	80.0101	3.73e-19	1.14e-17	5	6	4	67	123	25
Setdb2	1.37245	3.79754	79.8951	3.95e-19	1.21e-17	69	77	90	311	372	125
A930015D03Rik	2.13787	2.88589	79.7793	4.19e-19	1.28e-17	22	16	20	137	158	47
Cxcr4	2.32041	3.47929	79.5428	4.72e-19	1.44e-17	35	38	44	288	425	96
Apol10b	1.78754	3.25949	79.2671	5.43e-19	1.65e-17	55	52	64	356	329	108
Nhsl1	-1.36311	5.44939	79.1939	5.63e-19	1.71e-17	165	191	195	124	115	43
Tpm3	1.27788	7.90663	79.1602	5.73e-19	1.74e-17	644	780	780	2618	3455	1083
BC052040	-1.45316	2.75944	78.9859	6.26e-19	1.9e-17	122	118	141	73	74	34
Pram1	2.1808	2.41549	78.8329	6.76e-19	2.05e-17	17	20	15	111	162	44
Dpep2	2.057	4.46375	78.7738	6.96e-19	2.1e-17	29	19	24	133	209	59
F830016B08Rik	2.29837	6.22905	78.7733	6.97e-19	2.1e-17	103	82	74	617	937	221
Cdt1	2.0853	3.74562	78.4333	8.27e-19	2.5e-17	16	12	23	114	134	40
Slc38a1	2.33291	4.07993	78.4216	8.32e-19	2.51e-17	33	25	23	235	272	62
Evc	-1.17192	4.65929	78.3871	8.47e-19	2.55e-17	214	236	277	184	172	67
Spty2d1	1.16996	4.74245	78.3849	8.48e-19	2.55e-17	119	122	119	430	525	141
Ifnar2	1.24413	5.28164	78.3833	8.49e-19	2.55e-17	183	146	181	591	768	247
Pdk1	-0.964764	6.11558	78.1964	9.33e-19	2.8e-17	1032	1069	1041	885	961	313
Crlf2	1.85148	3.74901	78.1811	9.4e-19	2.82e-17	44	34	41	202	247	105
Stfa2l1	4.79417	-0.0114556	78.1537	9.53e-19	2.85e-17	0	4	0	73	70	17
Rai2	-1.19994	3.83818	78.0783	9.9e-19	2.96e-17	329	393	427	254	274	119
Anxa2	1.31593	9.51032	77.9757	1.04e-18	3.12e-17	1458	1347	1691	5645	7157	2208
Tnfaip8l2	2.30562	3.42888	77.963	1.05e-18	3.13e-17	29	16	23	172	185	79
Hsp90aa1	1.02604	6.86297	77.9275	1.07e-18	3.19e-17	818	836	831	2459	3280	1035
Abca9	-1.70087	4.44425	77.9093	1.08e-18	3.21e-17	268	244	236	136	125	45
Il1rl1	2.7838	5.04626	77.5711	1.28e-18	3.81e-17	56	43	64	503	722	246
Gpr15	5.17398	0.455937	77.5646	1.28e-18	3.82e-17	0	0	2	40	47	17
Flna	1.04519	9.04332	77.5409	1.3e-18	3.86e-17	1863	1651	1933	5604	6844	2395
Fam83d	-2.36332	2.96543	77.417	1.38e-18	4.1e-17	70	68	79	25	21	9
Endod1	1.2801	5.28534	77.3901	1.4e-18	4.15e-17	89	77	99	313	401	135
Psmb10	2.17051	5.98798	77.3598	1.42e-18	4.21e-17	144	133	223	1140	1332	472
Zeb2	1.32926	6.17897	77.2167	1.53e-18	4.53e-17	418	346	348	1341	1843	569
Rdh12	2.74334	5.49337	76.9874	1.72e-18	5.08e-17	6	8	4	76	72	15
Gmip	1.34717	5.65968	76.9714	1.73e-18	5.11e-17	142	116	183	511	662	267
Arg1	4.76201	4.17022	76.8578	1.84e-18	5.41e-17	13	12	12	523	685	181
Hyou1	0.987366	6.85682	76.8314	1.86e-18	5.48e-17	852	873	1010	2741	3421	1085
Gas2l3	1.91694	3.28587	76.8248	1.87e-18	5.49e-17	19	16	22	96	139	48
Ppp1r14c	-0.933163	6.74814	76.7961	1.9e-18	5.56e-17	2114	2276	2545	2063	1881	793
Spata13	1.54787	4.5701	76.7007	1.99e-18	5.83e-17	99	101	90	415	597	150
Il10	6.37072	1.30961	76.3954	2.32e-18	6.8e-17	0	0	1	54	71	13
Sorbs3	-1.01206	5.99743	76.3624	2.36e-18	6.91e-17	938	983	1283	866	879	335
Pcca	-0.910546	5.39531	76.3324	2.4e-18	7e-17	999	888	1054	872	864	326
Myo9b	1.10321	6.72872	76.1637	2.61e-18	7.62e-17	343	291	350	1043	1320	440
Mthfd2	1.48064	3.9431	75.9766	2.87e-18	8.37e-17	70	85	93	335	458	134
Stard8	-0.897544	5.36086	75.8888	3e-18	8.74e-17	558	565	609	459	511	229
Mcf2l	-1.24376	4.32814	75.7685	3.19e-18	9.28e-17	317	390	392	231	261	110
Trex1	2.00349	5.63028	75.7049	3.29e-18	9.57e-17	233	237	356	1559	1976	742
Cotl1	1.6268	6.37721	75.6634	3.36e-18	9.76e-17	181	174	216	876	983	411
Slamf6	4.19943	1.88308	75.6558	3.38e-18	9.79e-17	3	2	0	56	51	19
Pitpnm2	-0.907626	5.95885	75.6291	3.42e-18	9.91e-17	681	685	880	655	608	279
Ptma	0.998192	8.3854	75.5755	3.52e-18	1.02e-16	638	603	748	1931	2411	865
Csk	1.39239	5.4065	75.4874	3.68e-18	1.06e-16	144	92	157	496	621	228
Lrg1	1.92699	4.98037	75.4327	3.78e-18	1.09e-16	261	316	423	2460	2135	622
Eps8	1.4338	4.95425	75.4048	3.83e-18	1.11e-16	121	130	113	447	632	218
Cd63	1.15966	7.42064	75.4019	3.84e-18	1.11e-16	1621	1684	2061	6241	7712	2258
Ms4a4b	4.95786	4.41388	75.3958	3.85e-18	1.11e-16	5	2	2	124	171	71
Arhgap25	1.8406	4.24293	75.3295	3.98e-18	1.14e-16	39	42	35	190	278	86
Oas1c	2.66747	2.67539	75.2598	4.13e-18	1.18e-16	13	7	5	79	103	31
Dcaf4	-1.05813	5.26411	75.2101	4.23e-18	1.21e-16	403	409	630	387	391	134
Map2k6	-1.28435	4.10892	75.1815	4.29e-18	1.23e-16	334	383	454	299	243	93
Ttc39c	1.7083	3.99272	75.0971	4.48e-18	1.28e-16	41	33	47	209	236	79
Gpr171	4.70162	2.20864	75.0889	4.5e-18	1.29e-16	0	2	1	37	59	15
Rbm47	1.76523	3.6721	74.8877	4.98e-18	1.42e-16	42	26	31	195	206	55
Cd200r1	2.4537	2.53184	74.6846	5.52e-18	1.58e-16	14	14	16	115	169	43
Ptgr2	-0.896276	5.74045	74.4747	6.14e-18	1.75e-16	867	912	1025	867	820	305
Soat2	3.50923	2.01405	74.3773	6.45e-18	1.84e-16	6	6	2	72	119	29
Ehd4	1.1662	6.92148	74.033	7.68e-18	2.18e-16	827	915	895	2968	3954	1125
Ntrk3	-2.08756	2.22856	74.033	7.68e-18	2.18e-16	97	60	87	32	35	9
Tuba1c	2.22982	3.76096	74.0322	7.69e-18	2.18e-16	14	15	25	106	167	58
Egr2	2.15521	4.05274	73.9303	8.09e-18	2.29e-16	21	14	11	71	153	47
3110003A17Rik	1.65904	4.43847	73.8136	8.59e-18	2.43e-16	46	29	25	166	196	60
A530032D15Rik	5.02582	0.891978	73.7825	8.72e-18	2.47e-16	1	0	2	61	57	20
Vwf	-1.14435	5.53436	73.7653	8.8e-18	2.49e-16	673	578	815	469	466	242
Lrig1	-0.934275	6.20298	73.6002	9.57e-18	2.7e-16	1293	1284	1638	1139	1329	450
Tpcn1	-0.826636	6.44757	73.4138	1.05e-17	2.96e-16	1222	1271	1569	1256	1199	513
Rap2b	1.52963	5.22646	73.4097	1.05e-17	2.97e-16	93	73	85	333	449	165
Abhd2	1.67597	3.88322	73.4028	1.06e-17	2.97e-16	42	36	42	218	250	57
Entpd3	4.76958	1.59996	73.3464	1.09e-17	3.06e-16	0	1	2	45	60	13
Stk17b	1.28229	5.11976	73.123	1.22e-17	3.42e-16	111	103	100	417	471	141
Mpp1	1.17385	6.1407	72.901	1.36e-17	3.82e-16	425	316	418	1394	1589	515
Irf8	1.93854	5.18146	72.8372	1.41e-17	3.94e-16	57	54	71	327	390	172
Ppm1h	1.69706	4.18636	72.7802	1.45e-17	4.06e-16	50	48	49	241	292	99
BC005537	1.14698	7.55163	72.7295	1.49e-17	4.16e-16	946	923	872	2981	4122	1164
Coq10b	1.17247	4.06903	72.6682	1.53e-17	4.28e-16	94	91	103	363	391	116
Egr1	2.26224	6.12034	72.6507	1.55e-17	4.32e-16	149	193	143	1167	1688	400
Tgfb1	1.40378	4.95372	72.451	1.71e-17	4.77e-16	89	71	88	298	435	137
Gpd1l	-0.826148	5.36662	72.4318	1.73e-17	4.81e-16	606	548	730	544	601	238
Extl1	-1.06614	5.58025	72.3922	1.76e-17	4.9e-16	579	590	834	540	491	209
Ptbp1	1.06204	7.42078	72.3913	1.76e-17	4.9e-16	391	346	440	1257	1502	502
Atf7ip	0.973162	5.63227	72.2362	1.91e-17	5.3e-16	288	245	238	793	925	304
G530011O06Rik	4.55109	3.7323	72.2138	1.93e-17	5.35e-16	11	11	20	388	826	162
Kif16b	-0.866558	5.5787	72.2073	1.94e-17	5.37e-16	763	724	742	663	631	289
E130218I03Rik	3.27937	-0.935074	72.1777	1.97e-17	5.44e-16	4	2	3	45	53	19
Palmd	-1.09252	5.53643	72.1528	1.99e-17	5.5e-16	379	384	461	276	311	147
Rbm3	1.12377	7.2581	72.1376	2.01e-17	5.54e-16	387	414	422	1383	1616	548
Fam198b	-1.25097	4.1839	72.1349	2.01e-17	5.54e-16	262	207	258	146	191	65
Mafa	-1.66657	3.25095	72.0207	2.13e-17	5.87e-16	229	281	309	125	146	62
Tril	-1.77681	3.38547	71.8665	2.3e-17	6.34e-16	91	91	89	39	35	27
Acot11	-1.37662	3.48777	71.8135	2.37e-17	6.5e-16	187	128	201	95	119	45
Mob1a	1.22599	5.19931	71.7703	2.42e-17	6.64e-16	146	128	116	491	607	153
Sox9	1.63708	3.61832	71.6739	2.54e-17	6.97e-16	40	57	45	192	318	85
Etv3	0.944444	6.49962	71.6421	2.58e-17	7.07e-16	250	229	253	737	833	293
Tgfb3	-1.10624	5.45623	71.3364	3.01e-17	8.25e-16	567	627	764	498	456	214
Maff	1.75345	3.53531	71.2378	3.17e-17	8.66e-16	34	34	43	191	248	66
Rnf135	1.46406	3.52016	71.1292	3.35e-17	9.14e-16	52	41	61	218	279	74
Tmem154	1.71272	5.55471	71.067	3.45e-17	9.43e-16	27	21	23	100	163	46
Ltb	3.67582	2.09519	71.0168	3.54e-17	9.66e-16	4	0	9	67	122	34
Dab2ip	-1.08986	6.93714	70.5535	4.48e-17	1.22e-15	1553	1864	1992	1307	1246	646
Aqp9	3.40451	2.52684	70.4207	4.79e-17	1.3e-15	3	4	2	44	63	21
LOC100861977	3.25392	2.08414	70.4085	4.82e-17	1.31e-15	10	1	6	88	96	33
Tmem67	1.75889	3.3031	70.3018	5.09e-17	1.38e-15	26	27	43	161	204	65
Pilrb2	2.53483	1.67118	70.2941	5.11e-17	1.39e-15	16	6	7	88	109	30
Mlxip	-0.870615	7.28147	70.2494	5.23e-17	1.42e-15	2817	3075	3302	2675	2729	1131
Ptprs	-1.01391	7.15939	70.1963	5.37e-17	1.45e-15	616	606	766	481	524	248
Cdc42ep4	1.07948	5.31979	70.1199	5.58e-17	1.51e-15	164	144	207	560	647	226
AW011738	1.63488	3.0998	70.0364	5.82e-17	1.57e-15	44	44	32	222	207	70
Rhot2	-0.896332	6.6162	69.9737	6.01e-17	1.62e-15	1522	1656	2144	1581	1452	648
St3gal2	-0.781099	6.00496	69.9617	6.05e-17	1.63e-15	1014	1091	1270	1043	1064	443
Cds1	1.6699	6.28757	69.915	6.19e-17	1.67e-15	31	24	27	131	169	48
Rnase6	3.17375	2.66287	69.8496	6.4e-17	1.72e-15	7	1	5	58	67	29
Treml2	5.34218	4.32374	69.7925	6.59e-17	1.77e-15	7	12	13	623	801	285
Ptpn12	1.08371	5.77866	69.7382	6.77e-17	1.82e-15	279	285	277	924	1162	332
Adamts1	1.14071	6.1311	69.6929	6.93e-17	1.86e-15	643	613	637	2268	2460	846
Loxl3	1.44714	5.39538	69.615	7.21e-17	1.93e-15	142	116	134	549	601	242
Gpnmb	1.49516	5.83271	69.529	7.53e-17	2.02e-15	138	107	162	547	809	205
Ly9	2.43632	4.20455	69.4431	7.87e-17	2.1e-15	32	7	23	176	215	62
Acad11	-0.895201	6.11519	69.3973	8.05e-17	2.15e-15	1263	1196	1503	1285	1107	425
Eml1	-1.07458	5.88138	69.3499	8.25e-17	2.2e-15	1233	1290	1413	972	945	461
S100a4	1.22364	7.56984	69.3408	8.28e-17	2.21e-15	340	285	377	1234	1407	471
Arl4c	1.56782	5.8054	69.3406	8.28e-17	2.21e-15	44	28	40	143	238	63
Ywhaz	1.01219	7.68259	69.2802	8.54e-17	2.27e-15	432	414	409	1295	1623	494
Cyp4f39	-1.58713	5.43361	69.2513	8.67e-17	2.3e-15	260	280	412	167	140	87
Ifi27l2a	2.17648	6.5239	69.2191	8.81e-17	2.34e-15	644	328	460	4023	3823	1102
Plxnb2	1.1265	7.69017	69.1962	8.91e-17	2.37e-15	388	318	432	1285	1459	525
2310067B10Rik	-1.01324	6.69575	68.9833	9.93e-17	2.63e-15	1547	1697	2038	1441	1188	658
Cln3	1.30818	5.04609	68.9651	1e-16	2.65e-15	122	122	152	492	595	206
Npr2	-0.934817	5.94643	68.9381	1.02e-16	2.69e-15	993	1066	1297	956	940	387
Cpne2	1.38437	5.38712	68.8551	1.06e-16	2.8e-15	107	112	131	468	583	175
Lsm6	-0.78341	5.48882	68.8086	1.09e-16	2.86e-15	774	849	968	822	829	322
Adm	1.65309	2.8634	68.7871	1.1e-16	2.89e-15	36	42	48	236	207	80
Rhov	4.92741	3.83037	68.758	1.11e-16	2.93e-15	0	1	1	33	45	11
Gcnt1	2.16755	3.50834	68.7331	1.13e-16	2.97e-15	31	17	18	129	211	59
Sgk3	1.23902	4.82326	68.7299	1.13e-16	2.97e-15	106	84	124	401	480	124
Gsr	0.994804	5.4485	68.7225	1.13e-16	2.98e-15	413	443	474	1221	1778	541
Nfia	-0.938177	5.29651	68.6542	1.17e-16	3.08e-15	554	529	552	495	467	170
Dlat	-0.823305	6.83897	68.6431	1.18e-16	3.09e-15	2318	2348	2767	2412	2267	865
Rbl1	1.41683	4.51888	68.63	1.19e-16	3.11e-15	45	38	39	172	197	63
Cyp2d22	-1.2719	3.94633	68.573	1.22e-16	3.2e-15	265	205	314	189	160	72
Cd300a	1.70247	4.45156	68.5657	1.23e-16	3.21e-15	77	64	58	296	448	129
Hmgcr	1.08738	5.88487	68.5633	1.23e-16	3.21e-15	135	120	128	399	537	155
Psat1	1.25747	6.15603	68.5488	1.24e-16	3.23e-15	96	90	82	305	429	125
Hilpda	1.70692	3.39632	68.5316	1.25e-16	3.25e-15	50	47	57	273	325	86
Pdia6	0.975666	7.44875	68.5114	1.26e-16	3.28e-15	1088	1141	1277	3510	4241	1417
Ndst2	1.10924	5.8332	68.4463	1.3e-16	3.39e-15	203	184	246	671	822	296
Il15	1.49748	3.40488	68.3843	1.35e-16	3.5e-15	74	64	76	304	384	119
Cngb3	5.51358	-1.36116	68.2422	1.45e-16	3.75e-15	0	0	1	29	33	10
Cd80	2.86633	1.6435	68.1629	1.51e-16	3.9e-15	7	10	5	80	102	33
Adora3	3.65949	1.65973	68.104	1.55e-16	4.02e-15	4	2	1	39	59	21
Trim56	2.60756	4.04267	68.0619	1.58e-16	4.1e-15	67	55	30	499	582	184
Apof	5.70953	-0.37704	67.986	1.65e-16	4.26e-15	1	0	0	30	34	17
2610507I01Rik	-1.0237	4.59094	67.7878	1.82e-16	4.7e-15	293	294	352	237	248	112
Phlda1	1.57249	3.10369	67.7669	1.84e-16	4.75e-15	68	39	50	220	331	83
Sdf2l1	1.43201	3.69402	67.7403	1.87e-16	4.81e-15	68	59	102	335	374	115
Asrgl1	-1.00697	5.34603	67.6615	1.94e-16	5e-15	1082	1143	1311	954	951	388
Gpr77	2.485	1.5625	67.5879	2.02e-16	5.19e-15	14	9	7	81	113	32
H2-Q7	2.1079	6.20852	67.5252	2.08e-16	5.35e-15	85	72	92	525	696	215
Evl	1.87711	4.6511	67.5159	2.09e-16	5.37e-15	51	54	80	293	433	155
Txnrd1	0.972135	7.23298	67.4736	2.14e-16	5.48e-15	1494	1740	1901	4998	6429	2034
Gm15448	3.43916	2.35922	67.4685	2.14e-16	5.49e-15	4	4	3	66	80	19
Adamts5	1.19805	5.35129	67.4177	2.2e-16	5.63e-15	261	175	175	732	844	292
Bpgm	-0.967684	6.13514	67.3883	2.23e-16	5.71e-15	1539	1653	2045	1416	1388	627
H2-Q6	2.34848	5.15017	67.3683	2.25e-16	5.76e-15	39	33	70	367	441	145
Igfbp6	-0.928151	5.89832	67.2014	2.45e-16	6.26e-15	712	630	883	656	574	272
Vps37b	1.274	4.71646	67.1176	2.56e-16	6.53e-15	98	131	169	452	657	182
Hdac11	-1.38133	3.92629	67.0755	2.61e-16	6.66e-15	160	170	224	103	129	46
Tbc1d9	1.60328	4.81739	67.0493	2.65e-16	6.74e-15	39	47	50	200	286	73
Nlrp1a	3.41838	1.8245	66.9597	2.77e-16	7.05e-15	2	3	5	66	55	22
Ephx1	-1.09141	5.45676	66.8182	2.98e-16	7.57e-15	286	218	326	208	187	102
Sec23b	0.944344	5.66663	66.8162	2.98e-16	7.57e-15	286	263	303	832	1058	313
Cd300lg	-1.20083	4.39521	66.6723	3.21e-16	8.13e-15	442	416	609	355	389	112
Steap1	3.59751	0.979741	66.6668	3.22e-16	8.15e-15	1	3	3	46	46	21
Prkaca	-0.828429	6.17395	66.661	3.22e-16	8.16e-15	1216	1228	1557	1181	1283	484
Pnkd	-1.03336	5.52575	66.6572	3.23e-16	8.17e-15	432	470	586	393	366	174
Gm10872	8.78185	-0.703591	66.5505	3.41e-16	8.62e-15	0	0	0	48	69	10
Ablim3	-1.14425	4.70421	66.4295	3.63e-16	9.16e-15	449	450	555	380	364	128
Arap1	1.21483	6.72693	66.3351	3.8e-16	9.6e-15	367	358	433	1321	1669	564
Saa2	4.09441	-0.431413	66.3273	3.82e-16	9.62e-15	0	3	3	57	49	28
Acadm	-0.925707	7.40042	66.2834	3.91e-16	9.83e-15	3337	3435	3844	3358	3142	1042
Gpsm3	1.69434	4.0927	66.2777	3.92e-16	9.85e-15	39	30	51	198	236	79
Sh3pxd2b	1.04528	6.61323	66.2137	4.05e-16	1.02e-14	268	233	292	842	914	370
Arrb2	1.20516	5.71523	66.1951	4.08e-16	1.03e-14	168	143	175	510	672	266
Smchd1	0.940226	5.50241	66.1902	4.09e-16	1.03e-14	267	264	255	807	944	283
Plod3	1.13752	6.08533	66.1763	4.12e-16	1.03e-14	452	473	598	1653	2110	684
Zfp800	1.36977	3.86558	66.0972	4.29e-16	1.07e-14	53	50	47	173	258	82
Fbxo3	-0.804925	6.50469	66.0443	4.41e-16	1.1e-14	1330	1394	1570	1271	1360	559
Pfkp	1.17129	7.02675	65.9289	4.67e-16	1.17e-14	255	195	224	764	996	290
Glt25d2	-1.62731	3.19909	65.7797	5.04e-16	1.26e-14	73	72	85	47	39	12
Zyx	1.20875	7.06144	65.7708	5.07e-16	1.26e-14	439	444	552	1614	1939	749
Krt80	1.73776	6.46885	65.7044	5.24e-16	1.31e-14	24	19	38	143	156	56
Arsi	1.4709	3.60598	65.6286	5.44e-16	1.36e-14	78	56	81	330	314	132
S1pr2	1.59588	4.63865	65.3723	6.2e-16	1.54e-14	80	50	88	343	403	130
Madd	1.1215	5.78516	65.2749	6.51e-16	1.62e-14	123	105	106	393	417	151
Fosl1	3.25024	0.365652	65.2694	6.53e-16	1.62e-14	4	5	5	54	101	26
Cfp	1.24693	5.54257	65.2002	6.77e-16	1.68e-14	249	199	268	839	1017	370
Anxa7	0.888576	7.68414	64.9644	7.63e-16	1.89e-14	1185	1241	1318	3588	4455	1329
Cnr2	2.54472	2.2275	64.956	7.66e-16	1.9e-14	13	3	7	59	87	31
Slc7a1	1.34283	5.44831	64.8344	8.15e-16	2.01e-14	81	104	79	299	477	129
Fgd3	2.41975	4.11159	64.5846	9.25e-16	2.28e-14	21	28	23	180	271	73
Lgals8	0.916072	6.29306	64.5184	9.56e-16	2.36e-14	504	478	526	1484	1724	580
Tmem204	-1.19187	3.34882	64.4713	9.79e-16	2.42e-14	177	174	191	140	127	46
Aktip	-0.841454	5.61209	64.3454	1.04e-15	2.57e-14	773	786	921	770	772	284
Fbxl17	-0.834191	6.13729	64.2573	1.09e-15	2.69e-14	1282	1396	1371	1279	1206	494
Eepd1	-1.47274	6.41244	64.2055	1.12e-15	2.76e-14	2570	2295	3281	1761	1519	590
Fcgrt	-0.975906	5.92721	64.1406	1.16e-15	2.85e-14	882	786	1132	831	691	316
Rnf31	1.0422	5.53062	64.0986	1.18e-15	2.91e-14	261	221	326	848	1013	339
Vill	1.89772	4.21016	63.958	1.27e-15	3.12e-14	23	15	16	95	139	36
Fam125b	-0.929483	5.51277	63.9532	1.27e-15	3.12e-14	848	951	1204	885	824	342
Ifnar1	1.0894	6.06581	63.9106	1.3e-15	3.19e-14	299	291	359	1056	1351	352
Nod1	1.031	6.09264	63.8258	1.36e-15	3.32e-14	260	285	338	918	1091	375
Ctsf	-0.991062	4.98496	63.8244	1.36e-15	3.32e-14	452	435	566	387	360	184
Ctsl	0.917997	8.28757	63.6973	1.45e-15	3.54e-14	2815	2691	3079	8960	9497	3231
Olr1	4.63448	0.960581	63.6968	1.45e-15	3.54e-14	3	0	1	57	82	10
Serpine2	-0.860839	6.53582	63.6032	1.52e-15	3.71e-14	1528	1617	2078	1583	1522	630
Got1	-0.940553	7.75149	63.5088	1.6e-15	3.89e-14	4474	5353	6481	4624	4713	1798
Atf3	2.55165	5.45823	63.4651	1.63e-15	3.97e-14	178	165	155	1372	1987	588
Hpcal1	1.30347	4.70588	63.4061	1.68e-15	4.09e-14	91	80	109	341	425	145
Hadh	-0.892947	6.93842	63.2651	1.81e-15	4.39e-14	1915	1746	2437	1931	1883	601
Sh3rf2	-1.35958	6.38824	63.2019	1.87e-15	4.53e-14	756	782	994	578	460	227
Txn1	1.00324	7.43106	63.1838	1.88e-15	4.56e-14	730	778	825	2403	2866	959
Rhcg	7.94677	-0.135229	63.1239	1.94e-15	4.7e-14	0	0	0	26	27	12
LOC100862184	2.66935	2.64567	63.1171	1.95e-15	4.71e-14	8	10	6	84	107	21
Pptc7	-0.922687	6.24594	63.0439	2.02e-15	4.89e-14	1427	1529	1446	1373	1181	499
Mtus1	-1.06754	6.78478	63.0241	2.04e-15	4.93e-14	1777	1852	1959	1533	1272	622
Tnfaip8	1.27127	5.21741	62.969	2.1e-15	5.07e-14	83	62	57	257	308	90
Ppp1r15b	0.97273	6.41735	62.9344	2.14e-15	5.15e-14	453	450	437	1447	1594	506
Pla2g4a	1.49279	4.80434	62.6407	2.48e-15	5.97e-14	37	26	46	174	171	60
Chst11	1.755	3.80399	62.509	2.65e-15	6.38e-14	56	54	39	271	318	94
Tead4	1.33884	4.28461	62.4373	2.75e-15	6.61e-14	125	127	118	472	627	173
Cysltr1	2.24051	2.82332	62.3984	2.81e-15	6.74e-14	13	9	14	84	120	27
AW112010	1.769	5.62978	62.3352	2.9e-15	6.95e-14	154	118	169	885	908	260
Dusp22	-0.763608	6.24427	62.2967	2.95e-15	7.08e-14	663	622	698	645	625	257
Fry	-0.907424	5.97467	62.2946	2.96e-15	7.08e-14	997	956	929	852	828	337
Nfix	-0.889522	7.38254	62.2753	2.99e-15	7.15e-14	1909	2163	2337	1920	1634	842
Mccc2	-0.876873	4.81224	62.2643	3e-15	7.18e-14	538	547	656	544	510	194
Arhgap4	1.76614	4.76535	62.2112	3.09e-15	7.37e-14	67	54	52	297	361	124
Dcp2	1.05575	5.09284	62.1105	3.25e-15	7.75e-14	203	175	190	662	734	208
Taco1	-0.878618	4.80814	62.0098	3.42e-15	8.15e-14	591	576	746	592	515	237
Tmem109	-0.893295	8.08987	61.8997	3.61e-15	8.61e-14	5393	5992	7263	5546	5007	2314
Ppa2	-0.785559	4.86538	61.8173	3.77e-15	8.97e-14	477	460	543	463	491	177
Plagl2	1.0991	5.07046	61.6796	4.04e-15	9.61e-14	113	109	122	379	465	141
Mavs	-0.810129	5.75005	61.5785	4.25e-15	1.01e-13	769	744	1023	833	811	276
A630001G21Rik	2.40546	3.69622	61.5716	4.27e-15	1.01e-13	15	17	10	120	135	44
Cacna1g	-1.69067	3.87685	61.4709	4.49e-15	1.07e-13	112	107	113	66	45	23
Tlr6	2.31797	2.57118	61.4546	4.53e-15	1.07e-13	13	14	15	112	121	44
BC037034	1.13155	5.29821	61.406	4.64e-15	1.1e-13	106	123	137	379	507	171
Hnrnpf	0.886231	6.6613	61.3556	4.76e-15	1.13e-13	367	424	494	1161	1521	479
Slc30a1	1.10514	4.98101	61.3481	4.78e-15	1.13e-13	135	112	138	384	576	155
Abr	1.00174	6.67077	61.3233	4.84e-15	1.14e-13	309	351	363	926	1340	441
Kif3c	-0.996593	5.07624	61.2881	4.93e-15	1.16e-13	753	816	964	663	659	304
LOC68395	2.4563	4.15066	61.2262	5.09e-15	1.2e-13	18	29	19	187	250	63
Emp1	1.1472	8.80026	61.192	5.18e-15	1.22e-13	902	735	886	2845	3726	1039
Plcxd2	2.21137	3.57614	61.152	5.28e-15	1.24e-13	14	29	13	148	174	39
Tmem229b	1.11965	5.28431	61.1314	5.34e-15	1.26e-13	105	100	154	414	436	168
Mctp2	3.74684	2.40763	61.1294	5.34e-15	1.26e-13	3	0	2	43	37	12
Ninj1	1.29805	4.8413	61.0513	5.56e-15	1.3e-13	182	144	224	639	903	265
Sema3c	-1.10097	6.09296	61.0228	5.64e-15	1.32e-13	876	938	916	734	687	264
Dok2	1.72341	4.55435	60.9635	5.81e-15	1.36e-13	84	53	120	408	432	217
Lcn2	3.16331	4.94635	60.8959	6.02e-15	1.41e-13	104	197	126	2306	2509	605
6530418L21Rik	-1.16232	4.48519	60.8417	6.19e-15	1.45e-13	176	158	193	147	130	37
Cd82	1.16307	5.88285	60.8388	6.19e-15	1.45e-13	173	225	303	745	983	332
Igf2bp2	2.04075	4.3343	60.8128	6.28e-15	1.47e-13	141	137	152	760	1195	384
Gpr137b-ps	1.48268	4.19792	60.8083	6.29e-15	1.47e-13	42	33	38	143	209	66
Osgin1	1.18108	4.50005	60.7883	6.36e-15	1.48e-13	310	268	337	1006	1249	458
Dok3	1.77438	4.3323	60.6959	6.66e-15	1.55e-13	39	37	78	237	306	127
Timp4	-1.99344	3.46238	60.6723	6.74e-15	1.57e-13	405	356	502	170	200	57
Mterfd3	-1.10172	3.10644	60.5539	7.16e-15	1.66e-13	144	156	181	124	120	49
Tnfrsf14	2.01483	3.66987	60.5461	7.19e-15	1.67e-13	22	23	30	141	165	79
Skil	1.25582	5.22078	60.5007	7.36e-15	1.71e-13	188	196	165	667	949	213
D16Ertd472e	1.38361	4.41755	60.3716	7.85e-15	1.82e-13	41	32	43	156	192	55
Usp2	-1.18675	6.39257	60.2152	8.5e-15	1.97e-13	1719	1944	2202	1621	1406	462
Homer2	-0.97751	5.638	60.203	8.56e-15	1.98e-13	366	389	479	327	384	121
Il3ra	1.72253	3.31802	60.1686	8.71e-15	2.01e-13	37	27	42	186	180	84
Dusp8	-1.67046	5.23881	60.1646	8.72e-15	2.02e-13	909	1040	1138	565	498	207
Nup133	-0.758612	5.69594	60.1298	8.88e-15	2.05e-13	859	876	838	812	860	330
Strbp	-0.974686	5.06557	60.0183	9.4e-15	2.17e-13	455	498	531	413	371	185
Tom1l2	-0.786952	7.35419	60.0048	9.46e-15	2.18e-13	1971	2176	2556	2194	2049	834
Oxct1	-0.860273	7.931	59.9864	9.55e-15	2.2e-13	4239	4974	5102	4472	4371	1619
Spcs3	0.974212	6.29657	59.9768	9.6e-15	2.21e-13	655	675	708	2219	2614	686
9130014G24Rik	4.40419	-0.0640212	59.8082	1.05e-14	2.4e-13	0	0	3	30	48	12
Nadk	0.925595	6.90885	59.8018	1.05e-14	2.41e-13	652	553	636	1864	2105	702
Dbt	-1.01413	5.56263	59.7097	1.1e-14	2.52e-13	934	786	1063	777	674	319
Bco2	2.44839	1.55627	59.699	1.11e-14	2.53e-13	8	3	9	50	65	28
Egln1	-0.797215	7.28217	59.6838	1.11e-14	2.55e-13	2917	3330	3724	3066	3106	1281
Ttc39b	1.07454	5.35552	59.6119	1.16e-14	2.64e-13	95	79	89	293	333	109
2810432L12Rik	-1.07332	4.64554	59.6056	1.16e-14	2.65e-13	332	394	495	297	338	124
Ms4a14	2.77437	3.62125	59.2154	1.41e-14	3.23e-13	12	7	5	81	119	27
Cacna1d	2.71266	2.61267	59.163	1.45e-14	3.31e-13	6	4	6	52	73	17
Glipr1	2.51285	2.47954	59.0923	1.5e-14	3.43e-13	5	8	8	65	75	21
Ffar2	1.98249	2.36709	59.0254	1.56e-14	3.55e-13	27	10	25	162	136	36
Pitpnm3	-1.41855	4.84359	58.9596	1.61e-14	3.66e-13	88	109	114	47	65	37
Pnpt1	1.04185	5.3489	58.9578	1.61e-14	3.66e-13	272	255	296	896	1065	321
Ndufs1	-0.839623	7.94052	58.9486	1.62e-14	3.68e-13	5137	5278	5920	5054	4925	1973
Saa1	3.35928	0.773867	58.94	1.63e-14	3.69e-13	9	3	9	111	126	47
Ank	-0.83428	7.39848	58.9272	1.64e-14	3.71e-13	2309	2695	3007	2559	2433	932
Pik3cd	1.28995	5.98538	58.8271	1.72e-14	3.9e-13	294	302	348	1158	1310	525
Smarca2	-0.835174	6.55591	58.8208	1.73e-14	3.91e-13	751	814	826	737	705	303
Plekhh2	1.66688	3.93282	58.8102	1.74e-14	3.93e-13	39	31	40	174	242	59
Mras	-1.06008	4.09041	58.7806	1.76e-14	3.98e-13	195	191	243	149	195	56
Rinl	1.74745	3.7753	58.7696	1.77e-14	4e-13	29	24	29	130	167	63
Rnh1	1.21204	7.61669	58.7398	1.8e-14	4.06e-13	964	877	1248	3675	4398	1435
Tspan4	1.36928	4.47374	58.6961	1.84e-14	4.15e-13	121	85	145	501	533	174
Ndufab1	-0.805704	6.04185	58.656	1.88e-14	4.23e-13	1328	1284	1773	1343	1316	571
Apold1	1.72442	2.84054	58.6473	1.89e-14	4.25e-13	56	39	29	251	271	55
Mmp8	4.64957	2.22473	58.62	1.91e-14	4.3e-13	2	3	5	109	177	53
Aldh4a1	-0.922639	6.79542	58.5756	1.96e-14	4.4e-13	2156	2296	3080	2191	1957	923
Pla2g4e	-1.01255	6.02633	58.5699	1.96e-14	4.41e-13	699	800	816	629	552	283
Rassf1	0.955149	5.29855	58.5336	2e-14	4.48e-13	265	303	304	810	1138	328
Ipcef1	3.78529	2.09323	58.5062	2.03e-14	4.54e-13	1	2	2	37	42	15
Gtf2i	-0.796176	7.44382	58.2126	2.35e-14	5.27e-13	2367	2536	2841	2391	2364	1015
Rarres2	1.46625	4.9715	58.165	2.41e-14	5.39e-13	191	141	196	770	984	250
Cc2d2a	-1.08314	4.73006	58.1592	2.42e-14	5.41e-13	196	212	226	207	138	52
Tmem179	-2.51026	1.44854	58.0587	2.54e-14	5.68e-13	115	59	80	20	36	5
Ero1l	1.37237	4.37313	58.0478	2.56e-14	5.71e-13	100	94	87	407	514	102
Nek6	1.13928	4.16233	58.0288	2.58e-14	5.76e-13	171	153	203	605	710	230
Aftph	0.844674	6.38845	57.9845	2.64e-14	5.89e-13	401	428	388	1049	1378	469
Arhgef37	1.31137	4.55508	57.9137	2.74e-14	6.1e-13	61	66	65	261	273	97
Slc13a3	2.0643	2.06647	57.8937	2.77e-14	6.16e-13	13	9	16	95	78	35
Ppp6r2	-0.818752	5.92673	57.8155	2.88e-14	6.4e-13	1010	1150	1252	1104	985	428
Fem1b	0.950894	5.70378	57.7795	2.93e-14	6.51e-13	473	461	414	1389	1777	443
Ms4a7	1.91871	4.95424	57.718	3.03e-14	6.71e-13	33	19	21	143	159	61
Ivd	-0.83256	6.99031	57.7132	3.03e-14	6.72e-13	2603	2601	3355	2701	2548	1027
Kmo	2.43128	2.42191	57.6409	3.15e-14	6.97e-13	10	8	13	95	74	44
Prkcb	1.50701	4.51988	57.5686	3.26e-14	7.23e-13	32	36	27	127	175	56
Sod3	1.08133	6.25293	57.5117	3.36e-14	7.43e-13	390	263	403	1273	1254	442
Nedd9	0.878756	4.91973	57.45	3.47e-14	7.66e-13	142	133	169	411	507	163
Ptpn7	1.83067	3.72305	57.4386	3.49e-14	7.7e-13	20	16	21	91	116	54
Fgd2	1.55476	4.80116	57.4367	3.49e-14	7.7e-13	39	33	51	204	188	79
Rassf3	-0.787513	5.95053	57.4348	3.49e-14	7.7e-13	545	607	664	568	580	229
Slc10a6	2.09829	2.97725	57.3671	3.62e-14	7.97e-13	17	27	27	212	172	40
Rpa1	-0.726807	6.07141	57.2815	3.78e-14	8.31e-13	910	977	1161	999	1000	403
Tob1	-1.04875	6.69103	57.2117	3.91e-14	8.61e-13	1752	1850	1936	1677	1522	463
AI504432	3.17511	2.48537	57.1799	3.98e-14	8.74e-13	8	2	4	62	86	24
Pglyrp1	3.24654	1.67031	57.021	4.31e-14	9.47e-13	3	4	3	47	54	24
Phox2a	5.19685	-1.04971	57.0184	4.32e-14	9.47e-13	0	1	1	29	61	17
Fam73b	-0.871588	5.42176	56.9894	4.38e-14	9.6e-13	685	630	882	724	618	239
Fas	1.25505	3.86356	56.974	4.42e-14	9.67e-13	96	104	117	356	503	151
Hif1an	-0.791868	8.00428	56.8718	4.65e-14	1.02e-12	4935	5322	6405	5210	5221	2103
Xrn2	0.916893	6.16307	56.8635	4.67e-14	1.02e-12	316	320	300	851	1133	369
Asph	-0.984836	7.65622	56.8161	4.79e-14	1.05e-12	4570	5026	5093	4177	3819	1659
Pdhx	-0.7498	5.77515	56.7922	4.84e-14	1.06e-12	1106	1171	1468	1257	1260	438
Gnai3	0.850085	6.90889	56.765	4.91e-14	1.07e-12	372	293	308	914	1065	358
Il23a	7.73106	-1.4192	56.7278	5.01e-14	1.09e-12	0	0	0	26	20	10
Ccdc88c	-1.09394	5.87277	56.6962	5.09e-14	1.11e-12	655	836	780	514	560	275
Abhd14b	-1.04312	4.5218	56.5415	5.5e-14	1.2e-12	174	169	222	144	160	56
Slc39a6	1.21569	5.99122	56.5098	5.59e-14	1.22e-12	70	73	61	235	274	110
Pabpc1	0.9806	8.48327	56.4561	5.75e-14	1.25e-12	1395	1457	1444	4136	5805	1610
Zadh2	-0.733808	5.97936	56.3536	6.05e-14	1.31e-12	724	771	795	742	764	300
Xrcc5	-0.905738	5.11193	56.3381	6.1e-14	1.32e-12	570	601	709	571	520	218
Stard7	-0.791529	7.19884	56.3156	6.17e-14	1.34e-12	2177	2265	2636	2212	2342	848
Slc7a7	1.54862	3.44478	56.1836	6.6e-14	1.43e-12	43	36	49	185	216	86
Eln	-1.20262	6.56403	56.1697	6.65e-14	1.44e-12	712	675	735	516	409	237
Spire1	1.05384	5.28147	56.1647	6.66e-14	1.44e-12	237	270	251	772	1031	312
Rab19	3.64243	1.54674	56.1384	6.75e-14	1.46e-12	3	2	1	34	46	20
Pcyox1	-0.821773	7.27066	56.1288	6.79e-14	1.46e-12	1352	1463	1575	1354	1386	528
Ccl6	1.49925	6.36388	56.0651	7.01e-14	1.51e-12	599	440	542	2176	2970	881
Plekhn1	1.54216	7.03109	56.039	7.1e-14	1.53e-12	32	29	31	111	170	67
St6galnac2	-1.52854	2.66359	56.0323	7.13e-14	1.53e-12	93	93	91	46	43	33
Prf1	3.3138	2.98551	56.0302	7.14e-14	1.54e-12	6	1	3	45	47	33
Ankrd1	3.96728	7.83656	55.8793	7.71e-14	1.66e-12	701	874	615	17536	26384	5261
Socs7	-0.737774	6.66208	55.8312	7.9e-14	1.7e-12	1674	1962	2154	1870	1847	784
Paip2b	-0.830322	6.84427	55.8206	7.94e-14	1.7e-12	2199	2457	2698	2300	2397	821
Arf3	0.891326	7.16108	55.6932	8.47e-14	1.82e-12	377	340	393	1052	1250	427
Fam38a	0.865339	6.75213	55.6731	8.56e-14	1.83e-12	746	742	779	2083	2325	950
Frrs1	1.65524	3.67343	55.658	8.62e-14	1.85e-12	31	17	18	86	144	45
Jam2	-1.1856	4.96496	55.6444	8.68e-14	1.86e-12	515	547	512	424	348	143
Pcx	-1.16384	7.34665	55.5935	8.91e-14	1.9e-12	5581	4417	5460	3740	4094	1383
Rnf19b	1.25932	6.70425	55.5908	8.92e-14	1.91e-12	347	410	460	1524	1765	589
Ripk2	1.39602	3.78745	55.5796	8.98e-14	1.92e-12	50	30	38	146	198	66
Bmp6	-1.39461	2.72092	55.5212	9.25e-14	1.97e-12	104	115	142	83	73	25
Ssbp3	-0.902656	5.32605	55.4904	9.39e-14	2e-12	280	286	378	263	276	116
Ptpn23	0.965317	6.14838	55.4345	9.66e-14	2.06e-12	314	284	413	929	1248	418
Sprr1a	5.60187	4.50903	55.3871	9.9e-14	2.11e-12	0	0	1	26	34	15
Slc9a3r2	-1.04019	4.82429	55.383	9.92e-14	2.11e-12	569	530	735	432	447	237
Fbxo9	-0.753568	5.91143	55.2797	1.05e-13	2.22e-12	879	916	1078	907	926	382
Parvg	2.18922	3.76043	55.1771	1.1e-13	2.34e-12	10	10	18	92	113	29
Tmem201	-0.844985	5.62926	55.1593	1.11e-13	2.36e-12	796	904	1164	847	822	374
Lrrc16a	1.72218	4.65235	55.1188	1.13e-13	2.4e-12	20	21	13	94	106	36
LOC100503558	4.35313	-0.649195	54.9616	1.23e-13	2.6e-12	0	2	1	33	45	10
Il28ra	4.06203	3.96338	54.9279	1.25e-13	2.64e-12	1	1	1	33	27	10
Ttyh2	-0.939731	4.57763	54.8888	1.28e-13	2.7e-12	319	383	413	322	296	135
Plekha6	-1.03006	5.26648	54.8453	1.3e-13	2.75e-12	246	282	261	206	184	104
Tnfrsf23	0.957218	4.43095	54.7313	1.38e-13	2.92e-12	258	268	310	740	1105	325
Stom	0.829666	6.49605	54.6995	1.4e-13	2.96e-12	792	703	893	2321	2516	833
Cdc42se1	1.00017	6.8101	54.6932	1.41e-13	2.97e-12	364	363	446	1201	1433	479
Ctnnbip1	-1.21385	6.57147	54.6711	1.42e-13	3e-12	425	553	654	361	352	177
Crot	-0.796826	5.53717	54.6592	1.43e-13	3.02e-12	744	761	762	705	698	297
Ttc4	-0.714916	5.71799	54.6371	1.45e-13	3.05e-12	719	777	849	779	814	294
C3	1.1684	9.24083	54.624	1.46e-13	3.06e-12	5757	4066	4161	18043	18182	6208
Ccdc109b	1.67954	3.85864	54.6067	1.47e-13	3.09e-12	42	25	29	159	175	69
Oat	-0.789831	7.91541	54.5716	1.5e-13	3.14e-12	4629	4975	5828	4948	4862	1898
Nfatc2	-0.913091	5.08886	54.4877	1.56e-13	3.28e-12	259	252	278	215	247	89
Epb4.1	-0.738463	7.05077	54.4474	1.6e-13	3.34e-12	2203	2369	2363	2185	2215	971
Ubd	3.97242	2.27864	54.3835	1.65e-13	3.45e-12	2	0	3	43	54	13
Ube2d1	-1.11879	6.8734	54.3662	1.66e-13	3.48e-12	2469	2655	3218	2018	1919	931
A630012P03Rik	5.77821	0.0891076	54.3438	1.68e-13	3.51e-12	0	0	1	34	42	12
Rbms1	0.902938	6.12321	54.2947	1.73e-13	3.6e-12	319	275	305	820	1040	360
Rhobtb1	-0.897313	4.7441	54.2794	1.74e-13	3.63e-12	394	481	446	363	356	186
Tecpr2	-0.941483	5.35723	54.2328	1.78e-13	3.71e-12	630	693	699	609	568	216
Prpf19	-0.848547	7.83541	54.206	1.81e-13	3.76e-12	3723	3724	5494	3977	3735	1572
Card9	1.69755	3.96721	54.1334	1.87e-13	3.9e-12	23	20	23	102	131	48
Snrk	-0.814345	5.94862	54.0352	1.97e-13	4.09e-12	550	643	641	587	576	215
Adk	-0.854084	5.73376	54.0297	1.97e-13	4.1e-12	783	773	1075	873	773	281
Hn1l	0.96708	5.19911	53.9876	2.02e-13	4.19e-12	130	138	133	372	499	166
Btbd1	-0.873136	7.10866	53.905	2.1e-13	4.36e-12	2586	2756	2975	2485	2486	982
N4bp1	0.918545	6.53256	53.8826	2.13e-13	4.41e-12	601	678	605	1814	2273	709
Pitpnm1	1.1955	5.17212	53.8602	2.15e-13	4.46e-12	116	101	120	416	463	151
Ssx2ip	-0.825238	5.79894	53.8003	2.22e-13	4.59e-12	497	549	508	436	506	203
Psme1	1.1068	6.89086	53.7301	2.3e-13	4.76e-12	519	437	658	1825	2082	699
Kank3	-0.841086	4.78374	53.7188	2.31e-13	4.78e-12	415	438	525	390	437	174
Ier2	1.39215	4.94072	53.6274	2.42e-13	5e-12	76	80	98	373	398	124
Fibin	-1.3807	4.33359	53.6247	2.43e-13	5.01e-12	183	196	199	111	119	56
F630028O10Rik	3.34776	2.28439	53.5721	2.49e-13	5.14e-12	3	15	9	130	195	52
Plcg1	-0.82507	6.3061	53.5564	2.51e-13	5.17e-12	462	479	526	437	476	176
Rab7l1	1.16989	3.67836	53.5191	2.56e-13	5.27e-12	51	71	97	240	312	99
Dffa	-0.756532	5.84757	53.5191	2.56e-13	5.27e-12	833	895	1161	955	901	370
Nf2	-0.72514	7.14053	53.5011	2.58e-13	5.31e-12	1670	1904	2232	1924	1864	776
Otub2	-1.12814	4.76643	53.4518	2.65e-13	5.44e-12	371	342	482	287	274	135
Vcpip1	1.01071	4.5518	53.3452	2.8e-13	5.74e-12	169	147	175	498	632	193
Mustn1	2.09347	7.55869	53.3289	2.82e-13	5.78e-12	1657	1951	1888	11021	16702	4399
Tnfsf8	5.24485	0.326805	53.3028	2.86e-13	5.86e-12	1	0	0	20	26	13
Coq5	-0.756355	5.84033	53.2834	2.89e-13	5.91e-12	1191	1190	1503	1280	1292	466
Slc31a2	0.974604	5.75202	53.271	2.91e-13	5.94e-12	183	158	176	538	591	213
Smyd2	-0.785815	6.83425	53.2583	2.92e-13	5.98e-12	2186	2231	3040	2271	2352	966
Tie1	-0.84763	5.25705	53.2486	2.94e-13	6e-12	606	614	748	608	595	231
Srm	1.10068	4.84096	53.2209	2.98e-13	6.08e-12	105	123	171	383	568	178
Tmem135	-0.754427	5.19476	53.206	3e-13	6.12e-12	430	383	478	407	446	156
Lmod1	-1.45907	2.58418	53.205	3e-13	6.12e-12	112	128	200	87	82	37
Entpd1	1.07196	5.36647	53.1644	3.07e-13	6.24e-12	225	241	250	821	937	279
Ampd2	0.907718	5.45808	53.0993	3.17e-13	6.45e-12	154	190	184	503	602	206
Myo5a	0.912671	6.53519	53.0945	3.18e-13	6.46e-12	216	184	173	577	692	194
Olfm1	1.111	4.95834	53.0496	3.25e-13	6.61e-12	173	161	170	495	669	253
Zfp46	-0.840769	5.48723	53.0406	3.27e-13	6.63e-12	521	622	636	508	582	215
Plscr1	1.9162	3.0117	52.927	3.46e-13	7.02e-12	23	14	21	113	143	39
Dkk2	-2.02018	3.90905	52.7671	3.76e-13	7.61e-12	143	84	91	52	24	23
Mcee	-0.847366	4.54262	52.765	3.76e-13	7.61e-12	481	424	582	437	465	178
Trib1	1.17764	5.36817	52.7205	3.85e-13	7.78e-12	303	212	223	866	1068	324
Gbp10	4.55533	5.70514	52.6469	3.99e-13	8.07e-12	10	2	15	360	402	106
Enox2	-1.04306	3.98615	52.6206	4.05e-13	8.17e-12	253	187	208	167	164	77
Mkrn2	-0.798258	5.33499	52.583	4.12e-13	8.33e-12	751	780	995	803	749	327
Vwa5a	0.876904	6.70986	52.5294	4.24e-13	8.55e-12	624	599	674	1904	2130	663
Asap3	0.907989	4.90081	52.5044	4.29e-13	8.65e-12	158	140	174	463	469	211
Slc29a1	-0.821432	6.13313	52.3777	4.58e-13	9.22e-12	627	605	836	602	608	284
Rab8a	1.01296	5.06173	52.3642	4.61e-13	9.28e-12	124	105	176	402	502	170
Tmx2	-0.752837	5.47828	52.3598	4.62e-13	9.29e-12	635	724	866	736	776	249
Dkk3	-1.18051	4.93746	52.3431	4.66e-13	9.37e-12	192	157	299	167	142	61
Mfn1	-0.752621	7.24679	52.3355	4.68e-13	9.39e-12	2854	3349	3381	3121	3095	1238
Cdon	-0.910226	6.50988	52.3214	4.71e-13	9.45e-12	439	417	433	408	362	138
Mccc1	-0.736783	5.63631	52.2952	4.78e-13	9.57e-12	889	793	912	875	877	313
Me1	-0.912552	7.92969	52.2649	4.85e-13	9.72e-12	6841	5220	6429	5056	5770	2110
Cflar	1.01197	6.38749	52.2389	4.91e-13	9.84e-12	533	541	504	1713	2049	586
Dab2	1.16075	6.84574	52.1465	5.15e-13	1.03e-11	446	379	455	1271	1868	627
Cyb561	1.05842	5.24173	52.1423	5.16e-13	1.03e-11	85	72	79	253	294	102
Arfgap3	0.885332	4.54656	52.1264	5.2e-13	1.04e-11	158	142	158	450	530	155
Fem1a	-0.885587	8.27694	52.0758	5.34e-13	1.07e-11	7207	7327	9847	7097	6795	3020
Ecscr	1.12999	4.18658	52.071	5.35e-13	1.07e-11	129	118	152	433	534	184
Hs3st5	-1.3078	1.8976	52.0192	5.5e-13	1.1e-11	160	140	153	110	94	37
Mmab	-0.788682	5.19065	51.9925	5.57e-13	1.11e-11	670	726	892	706	678	315
Slamf9	2.04443	4.44509	51.9378	5.73e-13	1.14e-11	25	6	17	93	112	50
Rarb	-1.34811	2.39123	51.9005	5.84e-13	1.16e-11	110	126	134	80	78	32
Sertad4	-1.29989	5.40229	51.8785	5.9e-13	1.17e-11	99	70	87	60	53	23
Spry1	-1.1722	4.88778	51.8388	6.02e-13	1.2e-11	197	213	229	153	163	58
LOC100502705	-1.05057	4.40222	51.7781	6.21e-13	1.23e-11	429	442	515	359	349	156
Atp5sl	-0.770897	4.90882	51.7198	6.4e-13	1.27e-11	414	508	590	487	491	185
Peg13	-0.89719	5.01609	51.7194	6.4e-13	1.27e-11	524	559	628	591	479	163
Fbxw17	1.14123	4.24885	51.7076	6.44e-13	1.28e-11	90	66	85	278	314	110
Nfkb1	0.802561	6.77991	51.6925	6.49e-13	1.28e-11	513	504	601	1468	1675	587
Ptcd3	-0.680685	5.77946	51.6457	6.65e-13	1.31e-11	855	814	957	888	875	368
Ptgs1	-1.45764	6.17429	51.64	6.67e-13	1.32e-11	81	58	80	31	42	29
Pprc1	0.824159	6.14808	51.6158	6.75e-13	1.33e-11	406	399	481	1149	1378	478
Grsf1	-0.671758	6.70044	51.6059	6.78e-13	1.34e-11	1732	1927	2072	1911	1979	800
Dnajc28	-0.998909	4.12506	51.5982	6.81e-13	1.34e-11	464	459	530	392	428	145
Gpr176	2.57003	1.75924	51.5818	6.87e-13	1.35e-11	5	6	5	50	52	23
Stradb	-0.835134	6.20019	51.5738	6.9e-13	1.36e-11	1681	1806	2080	1829	1611	656
Lasp1	1.01181	6.8632	51.5594	6.95e-13	1.37e-11	529	492	551	1575	1951	670
Myh9	0.954287	8.73273	51.4621	7.3e-13	1.43e-11	1631	1662	1549	4662	5649	2060
Hdac1	0.816664	5.97119	51.456	7.32e-13	1.44e-11	254	242	257	712	786	266
Prelid1	1.06563	6.31539	51.4485	7.35e-13	1.44e-11	272	226	317	844	1030	365
Pik3cg	1.59089	3.80075	51.4008	7.53e-13	1.48e-11	31	19	25	104	135	55
Klhl7	-0.782488	5.06854	51.1996	8.34e-13	1.63e-11	575	611	683	591	635	216
Srgap2	0.789984	6.47975	51.1608	8.51e-13	1.67e-11	353	358	329	950	1084	365
Ddit3	1.16276	4.58353	51.0191	9.15e-13	1.79e-11	171	215	212	660	965	225
Hspb1	1.38598	7.58457	51.0122	9.18e-13	1.79e-11	1372	1713	1678	6022	7718	2689
Relb	1.33721	4.78181	51.0101	9.19e-13	1.8e-11	105	142	182	531	708	210
Sdc4	0.8891	7.19056	50.9912	9.28e-13	1.81e-11	551	489	545	1531	1805	589
Rxrg	-1.42925	4.91822	50.953	9.46e-13	1.85e-11	761	879	1175	575	537	234
Akr1b8	1.34422	3.97924	50.8622	9.91e-13	1.93e-11	71	35	65	234	275	76
Rybp	1.2168	3.59154	50.8516	9.96e-13	1.94e-11	62	37	56	188	240	58
Idh2	-0.982403	6.79281	50.835	1e-12	1.96e-11	1955	1856	2987	1976	1986	637
Nkg7	3.64685	3.52362	50.7316	1.06e-12	2.06e-11	3	3	0	38	42	20
Arpc3	0.881417	6.60121	50.7268	1.06e-12	2.06e-11	518	537	667	1652	1876	659
4933412E12Rik	2.30973	2.03319	50.7007	1.08e-12	2.09e-11	10	11	7	81	88	21
Krba1	-0.919163	6.06532	50.6532	1.1e-12	2.14e-11	1090	1234	1340	983	969	493
Cox5a	-0.806942	8.07085	50.593	1.14e-12	2.2e-11	5668	5738	7560	5754	6002	2356
Abcb6	-0.863585	4.76706	50.5895	1.14e-12	2.21e-11	470	473	644	464	404	229
D730048J04Rik	3.8562	0.217078	50.5617	1.15e-12	2.23e-11	2	1	2	41	45	14
Wdtc1	-0.80951	6.7636	50.5612	1.16e-12	2.23e-11	1934	2109	2821	2142	1931	917
Cuedc1	-1.08912	6.9773	50.5512	1.16e-12	2.24e-11	2496	2702	2926	2001	1759	995
Bcat2	-0.794375	6.14935	50.5369	1.17e-12	2.26e-11	1285	1247	1875	1419	1307	557
Gm10521	3.35099	1.3354	50.4567	1.22e-12	2.35e-11	2	1	4	25	54	17
9630033F20Rik	-0.830994	6.37655	50.4285	1.24e-12	2.38e-11	1970	2142	2481	2060	1979	802
Hemk1	-1.17936	3.646	50.4252	1.24e-12	2.39e-11	221	180	297	148	167	78
Bzrap1	3.98481	2.76281	50.3718	1.27e-12	2.45e-11	0	2	1	20	33	13
Zfp36l2	0.988902	7.00305	50.3401	1.29e-12	2.49e-11	243	198	230	670	808	282
Ankrd40	-0.754903	7.61822	50.3106	1.31e-12	2.52e-11	3646	4112	5004	4052	4145	1650
Dapp1	1.16955	4.23787	50.2817	1.33e-12	2.56e-11	72	69	65	252	283	86
Asb18	-1.23145	2.25084	50.2607	1.35e-12	2.59e-11	148	170	186	133	111	40
Pkdcc	-1.05156	5.48381	50.2592	1.35e-12	2.59e-11	1048	1058	1599	839	908	468
Pbx1	-0.800656	5.50727	50.2549	1.35e-12	2.59e-11	390	409	456	380	394	164
Rnf144b	-0.838995	5.56508	50.2505	1.35e-12	2.59e-11	290	313	307	299	276	99
Rab5c	1.00975	7.21059	50.189	1.4e-12	2.67e-11	573	538	811	2075	2322	754
Clasp2	-0.787235	5.82627	50.1278	1.44e-12	2.76e-11	815	863	813	829	754	313
Apln	1.36261	2.79864	50.1081	1.46e-12	2.78e-11	63	49	67	200	260	123
Gm12002	-2.63644	0.186765	50.0835	1.47e-12	2.82e-11	28	28	48	8	6	7
X99384	-1.07747	4.36819	50.0698	1.48e-12	2.83e-11	206	190	277	172	188	61
Lhpp	-1.04022	4.63527	49.9995	1.54e-12	2.94e-11	352	347	512	328	288	138
Jarid2	0.8964	6.31189	49.994	1.54e-12	2.94e-11	380	283	374	939	1161	426
Tram1	0.820169	5.71003	49.945	1.58e-12	3.01e-11	254	254	276	652	909	282
Sntb2	1.19574	3.67747	49.8999	1.62e-12	3.08e-11	65	44	54	200	226	71
Mzt2	1.20453	3.91366	49.8623	1.65e-12	3.14e-11	154	161	238	731	753	230
Pgf	2.09642	1.51926	49.8429	1.67e-12	3.17e-11	12	14	21	89	110	55
Fam195a	-1.04888	3.76143	49.8341	1.67e-12	3.18e-11	328	337	472	322	274	118
Klra17	5.13913	-0.188934	49.8031	1.7e-12	3.23e-11	0	1	0	22	22	11
Dag1	-0.726011	8.13044	49.7778	1.72e-12	3.27e-11	4892	5142	5633	5171	5029	2114
Adora2b	2.31574	1.88441	49.7734	1.73e-12	3.27e-11	10	6	10	71	80	23
Galns	1.53133	3.65111	49.7716	1.73e-12	3.27e-11	40	31	40	163	211	58
Ctsh	1.09849	6.38711	49.7341	1.76e-12	3.33e-11	237	164	240	733	809	278
C1ra	0.839215	6.08502	49.6902	1.8e-12	3.41e-11	359	317	359	965	1150	364
Slc25a24	1.04753	4.78859	49.6348	1.85e-12	3.5e-11	88	81	85	258	333	106
Aplp2	-0.730013	8.24344	49.6293	1.86e-12	3.51e-11	4255	3781	4482	4167	4218	1579
4930512H18Rik	1.71597	0.973273	49.5912	1.89e-12	3.58e-11	15	21	18	94	111	32
Srd5a3	1.30947	4.58481	49.5742	1.91e-12	3.6e-11	66	38	61	230	259	66
2610528E23Rik	-0.963352	4.27054	49.5575	1.93e-12	3.63e-11	439	437	614	419	398	171
Hp	2.86116	7.66864	49.5432	1.94e-12	3.66e-11	1509	1243	1338	21576	19092	3209
Coro1b	1.0254	6.82501	49.5181	1.97e-12	3.7e-11	374	277	447	1159	1317	464
AI317395	-1.5948	0.79307	49.5005	1.98e-12	3.73e-11	56	62	71	30	39	13
Akr1e1	-0.822273	4.54414	49.4832	2e-12	3.76e-11	307	310	389	333	315	106
Nt5dc2	1.70334	4.62816	49.4599	2.02e-12	3.8e-11	18	19	40	121	162	49
Ubac1	-0.936869	7.22366	49.4562	2.03e-12	3.81e-11	3198	3391	4357	3191	2869	1293
Cadm3	1.00486	5.00182	49.4267	2.06e-12	3.86e-11	170	143	198	613	519	213
Hspa1a	1.33636	4.40158	49.4258	2.06e-12	3.86e-11	67	77	79	333	383	74
Pter	-0.997803	3.73121	49.4119	2.07e-12	3.89e-11	228	219	221	182	158	89
Nudt4	-0.902967	8.24518	49.4116	2.08e-12	3.89e-11	6173	7485	7163	6204	5935	2440
Vash1	-1.14957	4.29602	49.3797	2.11e-12	3.95e-11	218	208	271	165	151	83
Gpsm2	1.19064	6.14062	49.3749	2.11e-12	3.95e-11	67	57	73	205	290	97
Degs2	1.99272	2.89895	49.3348	2.16e-12	4.03e-11	12	16	24	73	144	51
Gfm1	-0.643259	6.50449	49.3029	2.19e-12	4.09e-11	1637	1727	1914	1871	1887	703
Sertad1	1.47002	4.42104	49.258	2.24e-12	4.19e-11	121	97	103	426	563	190
Cryba4	3.75428	0.68237	49.1999	2.31e-12	4.31e-11	1	2	1	26	39	10
Antxr1	-1.05465	6.69313	49.1563	2.36e-12	4.4e-11	416	318	343	312	264	108
Gpc1	-0.832796	7.45247	49.1547	2.37e-12	4.4e-11	3013	3317	4489	3189	3270	1365
Amigo1	-0.79148	5.51723	49.138	2.39e-12	4.44e-11	937	978	1189	931	884	452
Tmem65	-0.732969	6.89577	49.1342	2.39e-12	4.44e-11	1135	1222	1297	1165	1308	448
Lamp2	0.912251	7.68019	49.1054	2.43e-12	4.51e-11	1127	1043	1156	3378	3927	1181
Mtss1	-0.831793	5.55132	49.0877	2.45e-12	4.54e-11	295	254	297	246	265	109
Uqcrb	-0.777334	7.7455	49.0468	2.5e-12	4.64e-11	4185	4284	5367	4381	4433	1735
Nfe2l2	0.850404	6.41018	49.0355	2.51e-12	4.66e-11	662	603	620	1831	2081	664
2009-09-01	0.885217	6.48437	48.9796	2.59e-12	4.79e-11	298	270	350	815	1036	370
Ccnk	-0.689725	6.28046	48.9564	2.62e-12	4.85e-11	1335	1603	1764	1613	1569	630
Pnpla3	-1.39491	5.92619	48.9288	2.65e-12	4.91e-11	1650	1483	1500	1033	1140	285
Gdf15	2.98663	-0.427173	48.8678	2.74e-12	5.06e-11	3	1	6	36	53	17
Acbd4	-0.877319	5.04583	48.792	2.85e-12	5.26e-11	340	303	393	321	338	97
Sypl	-0.71599	7.22749	48.7777	2.87e-12	5.29e-11	2350	2418	2423	2439	2299	975
Snhg1	1.07472	5.12621	48.6934	2.99e-12	5.52e-11	87	111	90	317	402	105
Atp1b3	0.817003	8.05203	48.6422	3.07e-12	5.66e-11	592	514	644	1526	1960	623
Irak4	1.21203	4.07652	48.6125	3.12e-12	5.75e-11	62	41	49	180	219	69
Hbegf	1.01535	5.22084	48.6036	3.13e-12	5.77e-11	236	262	339	797	1140	329
Arvcf	-0.918735	5.21131	48.5594	3.2e-12	5.9e-11	262	310	323	251	242	117
C330019G07Rik	0.809875	5.07845	48.4999	3.3e-12	6.07e-11	144	123	148	378	435	148
Lmnb1	0.93475	5.39493	48.497	3.31e-12	6.08e-11	165	138	170	516	533	165
Mdh1	-0.869392	8.68178	48.4708	3.35e-12	6.16e-11	7805	7756	10753	8075	8164	2862
Man2a1	0.96958	6.01882	48.4494	3.39e-12	6.22e-11	244	223	221	695	845	267
Itgax	1.45331	4.56696	48.4279	3.43e-12	6.28e-11	51	28	44	156	203	79
Rnf157	-1.30349	4.31595	48.4034	3.47e-12	6.36e-11	377	526	652	316	274	179
Snx1	0.916953	6.29958	48.3859	3.5e-12	6.41e-11	357	276	364	1037	1151	350
Styx	-1.09011	3.70163	48.3658	3.54e-12	6.47e-11	251	307	289	199	226	93
Dcun1d2	-0.738207	6.27035	48.3379	3.59e-12	6.56e-11	1696	1855	2168	1899	1860	732
Acap1	1.93807	3.7769	48.3067	3.64e-12	6.66e-11	22	10	9	75	109	28
Isca1	-0.740992	6.4439	48.2806	3.69e-12	6.74e-11	1775	1925	2351	1899	2042	786
Nab2	1.05136	4.81444	48.2745	3.71e-12	6.76e-11	118	106	150	381	509	147
Lamb2	-0.865066	7.86915	48.2471	3.76e-12	6.85e-11	3485	3538	4710	3393	3155	1572
Etnk1	0.843481	6.17996	48.2231	3.8e-12	6.93e-11	584	607	565	1675	1982	606
Steap2	1.84878	3.12523	48.2163	3.82e-12	6.95e-11	13	11	20	70	116	27
Runx2	2.04783	3.76398	48.177	3.89e-12	7.09e-11	15	8	10	54	92	33
Gm6377	4.29816	1.74833	48.1731	3.9e-12	7.1e-11	1	4	0	41	97	11
Def8	-0.774093	6.2357	48.1506	3.95e-12	7.17e-11	784	774	1067	847	842	321
Fzd7	-0.8318	5.77653	48.0749	4.1e-12	7.45e-11	811	876	959	886	737	320
Cs	-0.764494	9.40682	48.0708	4.11e-12	7.46e-11	12947	13253	16436	14197	13810	5146
Pfas	-0.705601	5.31759	48.018	4.22e-12	7.66e-11	391	410	423	389	449	154
Scn5a	2.7741	2.63573	47.9737	4.32e-12	7.83e-11	27	49	24	326	452	145
Zfp456	2.57387	1.3741	47.8173	4.68e-12	8.47e-11	5	3	7	38	59	21
Ndufb10	-0.771723	7.03921	47.7834	4.76e-12	8.61e-11	2526	2528	3500	2742	2559	1135
Spsb1	0.952178	4.485	47.7722	4.79e-12	8.66e-11	142	131	171	439	575	149
Abca6	-2.28764	2.58246	47.7273	4.9e-12	8.85e-11	111	60	71	32	17	14
2010111I01Rik	0.931717	5.13066	47.7236	4.91e-12	8.86e-11	119	134	150	404	496	136
1110051M20Rik	-0.887365	4.52887	47.7012	4.96e-12	8.96e-11	379	411	438	374	330	155
St3gal1	0.872097	6.53909	47.6945	4.98e-12	8.98e-11	535	462	611	1501	1981	527
Slc25a45	1.29673	3.82311	47.6566	5.08e-12	9.15e-11	48	41	45	138	200	86
Mipep	-0.689403	5.24543	47.5915	5.25e-12	9.46e-11	774	744	967	871	836	318
Sass6	1.45211	2.56797	47.4923	5.52e-12	9.94e-11	23	27	28	111	122	47
Alcam	1.62947	4.06777	47.4906	5.53e-12	9.94e-11	55	33	41	160	344	58
Acadsb	-0.738418	6.66294	47.4482	5.65e-12	1.02e-10	2058	2193	2206	2148	2145	818
Sun1	-0.663913	6.86177	47.4338	5.69e-12	1.02e-10	1084	1063	1288	1128	1264	459
Rab27a	1.43936	3.94061	47.4338	5.69e-12	1.02e-10	36	32	46	150	185	69
Ralb	1.0178	4.43939	47.4132	5.75e-12	1.03e-10	114	92	103	297	412	125
Smpdl3b	1.72933	2.603	47.3982	5.79e-12	1.04e-10	16	16	18	84	92	40
Sowahc	1.25478	4.55032	47.3904	5.82e-12	1.04e-10	100	51	47	271	304	75
Lrp8	2.08558	2.86838	47.3192	6.03e-12	1.08e-10	13	11	7	51	90	32
Laptm4b	-0.728913	5.44176	47.2892	6.12e-12	1.1e-10	546	542	701	601	582	229
Klhdc3	-0.765338	6.58307	47.2096	6.38e-12	1.14e-10	1672	1620	2419	1749	1810	760
Lgr4	-0.929248	5.40313	47.1067	6.72e-12	1.2e-10	455	501	481	365	391	201
Gal	3.9298	-0.731742	47.0948	6.76e-12	1.21e-10	0	1	4	36	58	13
Ftl1	1.41291	8.1767	47.093	6.77e-12	1.21e-10	1760	1257	1741	5969	7819	2789
Deb1	-0.846552	4.65603	47.055	6.9e-12	1.23e-10	512	559	724	537	546	217
Arhgap19	-0.970139	4.84369	47.0234	7.01e-12	1.25e-10	300	305	322	251	232	122
Tmem51	1.65248	3.75482	47.0176	7.04e-12	1.25e-10	14	21	37	96	136	58
Gm20234	5.60217	0.468037	47.0167	7.04e-12	1.25e-10	0	0	1	16	46	14
Hsp90b1	0.805918	8.91558	46.9762	7.19e-12	1.28e-10	3466	3213	3324	8383	11233	3678
Loxl4	1.11564	3.56803	46.969	7.21e-12	1.28e-10	94	83	77	302	348	96
Baiap2	1.02746	5.78912	46.9457	7.3e-12	1.3e-10	100	80	99	260	366	123
Rbl2	-0.838104	6.22195	46.9129	7.42e-12	1.32e-10	1128	1192	1276	1126	1098	425
Ssh3	0.967799	6.02144	46.8312	7.74e-12	1.37e-10	108	102	121	309	376	154
Atg9a	-0.746442	7.51345	46.8136	7.81e-12	1.38e-10	3582	3958	5090	4254	3870	1641
Tapbpl	1.28529	5.19659	46.7825	7.93e-12	1.4e-10	81	83	118	369	415	132
Sord	-0.73877	5.63501	46.7809	7.94e-12	1.41e-10	873	847	1277	957	986	389
Ets2	0.73255	7.0594	46.7353	8.13e-12	1.44e-10	734	787	845	2039	2394	801
Dcaf8	-0.695988	7.98201	46.6527	8.48e-12	1.5e-10	4550	4801	5698	5168	4997	1991
Acss1	-1.18609	4.03957	46.5628	8.87e-12	1.57e-10	326	403	374	290	269	91
Kcnk2	-1.74556	2.73226	46.5248	9.05e-12	1.6e-10	39	35	56	23	24	4
Tpcn2	1.24277	4.99411	46.4775	9.27e-12	1.64e-10	72	65	67	258	299	91
Nfib	-0.76839	7.04211	46.4376	9.46e-12	1.67e-10	1244	1363	1360	1226	1290	523
Dok1	1.58026	4.30551	46.3885	9.7e-12	1.71e-10	51	45	66	232	280	113
Efcab4a	-1.23656	3.60496	46.3598	9.84e-12	1.73e-10	74	83	89	50	65	22
Slc3a2	0.950518	6.95826	46.3157	1.01e-11	1.77e-10	638	670	876	2146	2538	879
1500012F01Rik	0.90742	4.8447	46.3122	1.01e-11	1.77e-10	125	136	154	389	473	164
1110067D22Rik	-0.876928	6.77608	46.2094	1.06e-11	1.87e-10	1174	1190	1282	1093	1019	456
Stk39	1.08482	3.95578	46.2025	1.07e-11	1.87e-10	75	69	82	226	304	102
Sfxn3	-0.839816	6.28035	46.1999	1.07e-11	1.87e-10	703	691	931	654	718	301
Prdm1	2.05581	4.31013	46.1064	1.12e-11	1.96e-10	10	7	10	44	78	26
Parp1	-0.640963	6.4156	46.105	1.12e-11	1.96e-10	1321	1421	1524	1448	1512	609
Rtn4ip1	-0.823255	4.25244	46.0631	1.15e-11	2.01e-10	363	396	496	400	404	136
Ddx4	3.43163	-0.521549	46.0403	1.16e-11	2.03e-10	3	0	2	31	29	13
Galt	-0.76486	4.83174	45.9756	1.2e-11	2.09e-10	373	395	462	408	377	159
Esd	0.873074	6.5822	45.9412	1.22e-11	2.13e-10	802	826	973	2216	3131	986
Lfng	1.21454	4.76881	45.9288	1.23e-11	2.14e-10	101	74	113	322	413	143
A230046K03Rik	0.908	4.99851	45.8587	1.27e-11	2.22e-10	246	218	220	636	806	266
S100a10	0.930769	7.17398	45.8134	1.3e-11	2.27e-10	628	463	607	1658	2086	621
Gfm2	-0.653757	6.20459	45.8128	1.3e-11	2.27e-10	1226	1389	1570	1500	1389	580
Cdkn2aipnl	-0.816297	4.70205	45.8078	1.3e-11	2.27e-10	390	403	504	422	372	163
1700113I22Rik	-0.796033	5.24495	45.7697	1.33e-11	2.32e-10	875	899	1136	871	886	394
Trmt2b	-0.865806	4.60475	45.7634	1.33e-11	2.32e-10	261	249	300	260	238	88
Ypel2	-0.90481	4.51849	45.7527	1.34e-11	2.33e-10	269	325	327	250	271	117
Limd2	1.22926	4.78897	45.7436	1.35e-11	2.34e-10	78	88	110	334	347	152
Synpo	-1.04336	6.91244	45.7005	1.38e-11	2.39e-10	2478	2632	3169	2307	2174	823
Gab2	0.999072	5.02317	45.6801	1.39e-11	2.42e-10	176	159	141	507	607	176
Nipsnap3b	1.36389	3.53628	45.662	1.41e-11	2.44e-10	45	42	43	174	228	54
Pcnt	-0.744647	6.39792	45.6411	1.42e-11	2.46e-10	1332	1413	1311	1357	1347	506
Myl9	-1.12895	4.59114	45.5597	1.48e-11	2.56e-10	319	319	441	220	274	129
Vegfb	-0.782553	5.40008	45.5099	1.52e-11	2.63e-10	852	941	1234	926	997	376
Dnajc27	-0.759354	5.99404	45.4953	1.53e-11	2.65e-10	1500	1734	1838	1676	1704	604
Notch1	0.846846	7.06848	45.4692	1.55e-11	2.68e-10	243	261	246	677	773	309
Snx10	1.18094	4.8184	45.3946	1.61e-11	2.78e-10	181	131	170	583	652	220
Ckap4	0.88509	5.72312	45.3791	1.62e-11	2.8e-10	207	240	208	631	728	250
Plcb2	1.60234	3.91507	45.3415	1.66e-11	2.86e-10	27	21	21	87	149	43
Hook2	1.04106	5.27534	45.3304	1.66e-11	2.87e-10	50	54	76	205	221	66
Nxn	-0.819228	5.74252	45.3302	1.66e-11	2.87e-10	451	534	661	481	525	207
1500010J02Rik	-0.806493	4.81438	45.2502	1.73e-11	2.99e-10	274	252	331	287	274	89
Cav1	-0.686857	7.65502	45.2488	1.74e-11	2.99e-10	2412	2142	2439	2298	2458	944
C1qtnf9	-1.70046	3.60583	45.1772	1.8e-11	3.1e-10	320	307	462	178	170	79
Tubg1	-0.824792	4.86452	45.0469	1.92e-11	3.31e-10	432	421	609	457	407	194
Rap1gap	-1.16966	2.97572	45.0104	1.96e-11	3.37e-10	86	107	114	78	65	34
Rnf122	-1.00191	3.26399	44.9622	2.01e-11	3.45e-10	204	215	281	200	179	76
Lrp12	1.08313	4.17853	44.9621	2.01e-11	3.45e-10	73	57	57	187	251	85
Acot13	-0.824229	5.4229	44.952	2.02e-11	3.46e-10	916	953	1210	937	869	414
Idh3a	-0.771053	8.44412	44.9514	2.02e-11	3.46e-10	7814	7961	9622	8382	7770	3236
Adi1	-0.787555	5.34408	44.9478	2.02e-11	3.46e-10	677	746	1011	765	777	299
Calm2	-0.746477	7.92744	44.9448	2.03e-11	3.47e-10	2188	2341	2905	2305	2409	1006
Gm15987	3.41715	2.73074	44.9012	2.07e-11	3.54e-10	2	1	2	17	44	12
Trp53inp2	-0.963627	8.50663	44.8875	2.09e-11	3.57e-10	6512	7090	9614	6779	6193	2531
Aldh3b1	1.62698	3.89509	44.8631	2.11e-11	3.61e-10	36	26	40	147	179	78
Col15a1	-0.976519	6.21385	44.8523	2.12e-11	3.63e-10	1141	1103	1243	880	992	415
Pros1	0.856125	6.04131	44.7938	2.19e-11	3.73e-10	296	222	265	745	883	274
Gm14548	2.33454	2.36034	44.7874	2.2e-11	3.74e-10	12	11	11	89	119	28
Cdkn1a	1.21092	7.6384	44.7225	2.27e-11	3.87e-10	1428	1330	1713	4924	6690	2133
Amz2	-0.702929	6.24979	44.7127	2.28e-11	3.88e-10	1383	1497	1780	1637	1491	613
H2afv	-0.796389	4.91982	44.6838	2.32e-11	3.94e-10	396	455	540	446	444	164
Lrp1	0.854558	9.21116	44.6628	2.34e-11	3.98e-10	2267	1981	2347	6833	6770	2353
Asnsd1	-0.675109	6.56568	44.6297	2.38e-11	4.04e-10	1638	1822	2118	1880	1950	748
Rab5b	-0.608897	7.05154	44.6088	2.41e-11	4.08e-10	1874	1997	2408	2251	2323	853
Pdhb	-0.754962	7.5722	44.6024	2.41e-11	4.1e-10	4060	3619	4879	4341	4117	1454
Tec	0.90653	4.6224	44.592	2.43e-11	4.11e-10	132	116	129	371	457	125
Atl2	-0.830732	7.47372	44.5359	2.5e-11	4.23e-10	3426	3803	4161	3648	3251	1420
Mum1	-0.841137	5.50356	44.5307	2.5e-11	4.24e-10	340	347	438	324	389	121
Suclg2	-0.650217	5.66335	44.5305	2.5e-11	4.24e-10	843	829	1083	932	990	375
Gnpat	-0.670656	7.25662	44.5034	2.54e-11	4.29e-10	2780	2798	3501	3140	3278	1148
A830010M20Rik	-1.14232	3.60726	44.4946	2.55e-11	4.31e-10	227	215	207	182	157	54
Dlst	-0.649218	7.89553	44.4555	2.6e-11	4.4e-10	4126	4075	5391	4661	4956	1796
Ppm1a	-0.629404	6.71854	44.4502	2.61e-11	4.4e-10	1684	1767	2182	1962	2079	756
LOC100505050	-0.784858	5.65428	44.4404	2.62e-11	4.42e-10	672	675	706	626	695	252
Pik3ip1	-0.80983	5.08107	44.4346	2.63e-11	4.43e-10	580	641	770	646	561	259
Sort1	-0.70488	7.05506	44.3858	2.7e-11	4.54e-10	2341	2278	2377	2404	2360	905
Taok3	0.938219	5.28326	44.2531	2.89e-11	4.86e-10	176	164	156	461	544	227
Mn1	-1.72126	4.91358	44.2474	2.89e-11	4.87e-10	714	834	909	469	364	151
Oaz2	-0.769866	6.88246	44.2472	2.89e-11	4.87e-10	2158	2351	3023	2334	2470	955
Fech	-0.680388	7.02445	44.232	2.92e-11	4.9e-10	2461	2512	2976	2829	2679	1029
Hibch	-0.74246	5.13333	44.2238	2.93e-11	4.92e-10	692	622	692	647	685	251
Cilp	-0.985709	7.74675	44.2186	2.94e-11	4.93e-10	1395	1311	1376	1328	980	420
Slc39a10	1.28382	5.00532	44.2118	2.95e-11	4.94e-10	133	165	148	576	710	197
Uqcrc2	-0.765711	8.4159	44.2036	2.96e-11	4.96e-10	6863	6741	8782	7677	7163	2624
Spock2	-1.5514	3.48326	44.1971	2.97e-11	4.97e-10	137	103	128	83	62	22
Arpc2	0.782875	7.96012	44.1833	2.99e-11	5.01e-10	1086	1071	1214	2822	3587	1242
Cd59a	-0.8999	4.29047	44.153	3.04e-11	5.08e-10	294	329	343	306	294	93
Il6ra	1.28783	6.26231	44.1496	3.04e-11	5.09e-10	91	89	60	293	367	123
Diap2	1.17876	4.20109	44.149	3.04e-11	5.09e-10	79	46	69	186	287	101
H1f0	-0.926345	7.11239	44.1122	3.1e-11	5.18e-10	1330	1379	1968	1284	1313	561
Aff1	0.856286	6.97764	44.0487	3.2e-11	5.35e-10	935	945	798	2546	3069	953
Epas1	-0.713936	7.29063	44.0105	3.27e-11	5.45e-10	1986	2179	2265	2104	2169	859
Ube2r2	-0.70473	7.55229	43.9968	3.29e-11	5.48e-10	3208	3480	4318	3496	3664	1541
Ctdnep1	-0.727357	6.95453	43.9714	3.33e-11	5.55e-10	2129	2127	3094	2386	2418	960
Pdzd7	-1.49475	3.68584	43.9713	3.33e-11	5.55e-10	300	363	390	161	207	101
Lancl1	-0.844796	6.05756	43.9208	3.42e-11	5.69e-10	503	526	684	528	513	204
Cd7	3.652	1.58251	43.9147	3.43e-11	5.7e-10	3	1	0	27	34	9
P4ha2	-0.752233	5.10877	43.8456	3.55e-11	5.9e-10	509	578	665	550	554	241
Nrg1	5.13173	0.526344	43.8382	3.57e-11	5.92e-10	0	0	1	18	31	7
Angptl4	2.41262	4.72451	43.8323	3.58e-11	5.93e-10	184	153	142	1508	1686	405
Ankrd46	-0.663904	5.42458	43.8322	3.58e-11	5.93e-10	505	488	527	546	532	192
Coq3	-0.760347	4.36428	43.8008	3.64e-11	6.03e-10	366	343	487	401	401	133
Rab31	0.934637	5.71245	43.7993	3.64e-11	6.03e-10	193	157	182	535	643	191
Ogdh	-0.760564	9.46048	43.7742	3.69e-11	6.1e-10	14152	15080	18627	15758	15142	6033
Slc41a3	-1.45096	6.06117	43.7474	3.74e-11	6.18e-10	1664	1781	2201	1261	774	525
Ugt1a7c	1.93829	2.5404	43.7345	3.76e-11	6.22e-10	11	7	11	55	80	15
Mrpl42	-0.740068	7.05696	43.6915	3.84e-11	6.35e-10	2753	2960	3513	3051	2928	1210
Plin2	1.30234	7.33914	43.629	3.97e-11	6.55e-10	1083	745	1054	4130	4418	1223
Zfp217	0.836935	5.40487	43.5961	4.04e-11	6.66e-10	141	137	131	435	412	132
Map3k4	-0.74489	5.84381	43.561	4.11e-11	6.78e-10	665	773	846	746	734	299
Gm14005	1.90514	1.81877	43.5393	4.16e-11	6.85e-10	11	14	18	80	116	24
BC023829	-0.77534	5.15739	43.5162	4.2e-11	6.93e-10	621	645	896	713	655	273
Fndc3b	0.917689	5.50282	43.433	4.39e-11	7.22e-10	278	261	230	789	897	278
Sult1a1	-1.45162	4.35804	43.4296	4.39e-11	7.23e-10	548	411	469	311	301	95
Nphp1	-0.793211	4.92031	43.4273	4.4e-11	7.23e-10	459	496	621	513	491	189
Grb10	-0.857431	6.61906	43.4221	4.41e-11	7.25e-10	1699	1613	1756	1676	1499	555
Frzb	-1.42263	1.96618	43.4143	4.43e-11	7.27e-10	63	81	92	48	48	19
Dld	-0.645376	7.41384	43.4125	4.43e-11	7.28e-10	3002	3062	3352	3295	3318	1293
Papln	-2.53196	3.10993	43.4031	4.45e-11	7.31e-10	25	29	26	4	11	3
Lsm14b	-0.659779	5.61427	43.3771	4.51e-11	7.4e-10	735	782	897	858	868	302
Dennd4a	1.10646	4.65595	43.3463	4.59e-11	7.51e-10	107	72	92	298	412	92
Rgs1	3.12087	2.88699	43.3286	4.63e-11	7.58e-10	3	4	0	23	51	10
E2f6	-0.788732	6.69561	43.313	4.66e-11	7.63e-10	2252	2645	3163	2575	2528	997
Havcr2	2.13596	3.6632	43.2966	4.7e-11	7.69e-10	11	7	9	66	74	20
Rrm1	-0.72028	6.07405	43.2343	4.86e-11	7.94e-10	585	639	753	662	676	245
Wwp1	-0.84455	7.14932	43.1718	5.01e-11	8.19e-10	2709	2882	2933	2592	2583	1041
Vdac2	-0.656956	7.77889	43.1655	5.03e-11	8.21e-10	3576	3808	4725	4096	4348	1629
Fam124a	-1.4092	3.66977	43.1647	5.03e-11	8.21e-10	67	66	84	45	41	20
Por	1.00638	5.97638	43.1099	5.17e-11	8.44e-10	488	453	582	1589	1963	577
Tsnax	-0.601843	6.8046	43.0959	5.21e-11	8.49e-10	1473	1618	1820	1747	1819	687
Chpf2	0.896317	5.23564	43.083	5.25e-11	8.54e-10	195	204	270	628	758	257
Apoc2	3.19121	0.760065	43.0716	5.28e-11	8.59e-10	5	1	3	48	51	14
Mical2	-0.88073	6.96959	43.0644	5.3e-11	8.61e-10	2480	2911	3421	2521	2330	1181
Arfgap2	-0.701399	7.60865	43.0095	5.45e-11	8.85e-10	3436	3543	4743	3927	3807	1593
Adsl	-0.673059	6.43753	42.9747	5.55e-11	9.01e-10	1535	1668	2217	1869	1838	726
Thoc7	-0.621195	5.95727	42.9144	5.72e-11	9.28e-10	1037	1070	1271	1166	1185	497
Stambpl1	1.4604	3.31604	42.8756	5.83e-11	9.46e-10	14	23	33	108	117	32
Coro2b	-1.14118	3.76991	42.873	5.84e-11	9.47e-10	139	127	142	103	107	35
Timp3	-0.812813	7.88176	42.8721	5.84e-11	9.47e-10	1969	1999	2257	2049	1760	789
Rnf123	-0.73223	7.15433	42.8541	5.9e-11	9.55e-10	2390	2536	3044	2584	2451	1117
Gnb1	0.733925	7.67749	42.8299	5.97e-11	9.66e-10	944	827	1027	2394	2858	943
Pon3	-0.778982	4.39803	42.8273	5.98e-11	9.67e-10	364	331	374	368	310	136
LOC100861722	0.684484	6.42106	42.7885	6.1e-11	9.86e-10	350	405	444	997	1213	371
Kif13a	-0.68648	7.11954	42.7771	6.13e-11	9.91e-10	1897	2140	2017	2098	2057	805
Uqcrfs1	-0.737906	7.84572	42.7736	6.15e-11	9.92e-10	4610	4921	6128	5114	5164	2005
Ugdh	0.980658	5.90892	42.7503	6.22e-11	1e-09	176	146	169	484	637	184
Ldlr	0.929566	6.40789	42.7178	6.32e-11	1.02e-09	357	369	440	1009	1347	516
St3gal3	-0.910499	5.55631	42.6583	6.52e-11	1.05e-09	1161	1108	1592	1140	978	488
Tnfrsf10b	1.25553	3.04039	42.654	6.53e-11	1.05e-09	37	27	42	123	165	48
Cdk6	3.31566	1.41758	42.6495	6.55e-11	1.05e-09	3	2	0	27	31	10
Steap4	0.98665	6.3192	42.6438	6.57e-11	1.06e-09	1019	727	850	3026	3027	948
Zfyve9	-0.664808	5.79595	42.6351	6.6e-11	1.06e-09	782	839	803	820	878	323
Psd	1.56215	2.7887	42.5912	6.75e-11	1.08e-09	18	18	22	90	95	39
Myof	1.02997	7.63627	42.4835	7.13e-11	1.14e-09	225	207	203	603	832	281
Lrpprc	-0.602702	6.46616	42.4801	7.14e-11	1.15e-09	1439	1434	1515	1526	1668	616
Auh	-0.779131	4.71138	42.4529	7.24e-11	1.16e-09	495	548	654	577	520	203
Slc38a2	0.992866	8.01223	42.4411	7.28e-11	1.17e-09	2056	2006	1994	6372	7668	2317
Pabpc4	-0.76862	7.45465	42.4099	7.4e-11	1.19e-09	3627	4061	4936	3876	4048	1663
2900076A07Rik	-0.930203	3.83115	42.3839	7.5e-11	1.2e-09	302	293	346	279	224	126
Fam102a	0.963253	5.34684	42.3681	7.56e-11	1.21e-09	113	77	123	333	393	100
Ube2h	-0.671658	6.35319	42.3353	7.69e-11	1.23e-09	1092	1262	1247	1246	1213	498
Cst7	3.92302	1.5249	42.3081	7.8e-11	1.25e-09	1	1	1	28	20	14
4930481A15Rik	-1.26959	2.01913	42.2646	7.97e-11	1.27e-09	82	89	99	61	63	23
Gnb4	1.02713	4.10519	42.2372	8.08e-11	1.29e-09	95	97	128	318	430	124
Eif4ebp2	-0.669209	6.18587	42.2098	8.2e-11	1.31e-09	1104	1149	1340	1309	1157	486
Tnfaip6	1.94787	2.96656	42.1821	8.32e-11	1.33e-09	18	22	24	157	138	41
Entpd7	1.56557	3.06728	42.1752	8.34e-11	1.33e-09	18	23	21	91	117	36
Ndufa5	-0.722178	6.50719	42.175	8.35e-11	1.33e-09	1814	2011	2338	2103	2050	773
Gmppb	1.22094	3.95504	42.1478	8.46e-11	1.35e-09	70	61	88	255	308	108
C920009B18Rik	2.43715	2.27178	42.1301	8.54e-11	1.36e-09	7	5	6	53	65	15
Stat4	3.24335	2.40105	42.0962	8.69e-11	1.38e-09	2	1	3	16	51	11
Mr1	-0.88565	4.50123	42.0862	8.73e-11	1.39e-09	340	333	386	286	331	130
Agap1	-0.727356	5.05408	42.0847	8.74e-11	1.39e-09	321	329	329	308	323	139
Rgma	-0.988629	5.33566	42.0787	8.77e-11	1.39e-09	472	521	692	411	420	227
5730508B09Rik	1.28779	3.37494	42.0479	8.91e-11	1.41e-09	35	40	35	122	153	71
2400003C14Rik	0.745133	6.9371	42.0035	9.11e-11	1.44e-09	688	696	739	1824	2298	683
Ttc3	-0.699253	6.32627	41.9984	9.13e-11	1.45e-09	1155	1131	1104	1149	1140	455
Klf15	-1.00869	4.7097	41.9779	9.23e-11	1.46e-09	600	674	831	595	539	227
Atp6v0e2	-0.908369	5.11411	41.967	9.28e-11	1.47e-09	688	796	1084	752	735	293
Myh11	-0.946229	5.26161	41.9465	9.38e-11	1.48e-09	472	539	446	398	393	185
Ube3b	-0.713468	7.75717	41.9431	9.4e-11	1.48e-09	3918	4024	5169	4314	4224	1791
Golt1b	0.724291	5.17972	41.9396	9.41e-11	1.49e-09	281	264	342	767	951	261
Timp2	-0.810979	8.34707	41.9273	9.47e-11	1.49e-09	2326	2081	2493	2255	2125	814
Apol6	1.15442	5.56665	41.9185	9.52e-11	1.5e-09	297	314	391	1292	1603	292
Angptl1	-2.25214	3.99405	41.9163	9.53e-11	1.5e-09	194	175	213	91	37	28
Ptpn14	-0.708493	6.76651	41.8984	9.61e-11	1.51e-09	457	392	450	434	453	163
Adam17	0.692414	6.49363	41.8981	9.62e-11	1.51e-09	427	437	477	1136	1242	468
Mcm6	0.961964	5.66821	41.8478	9.87e-11	1.55e-09	103	96	77	281	318	113
Tmem8b	-1.01345	4.34939	41.8114	1.01e-10	1.58e-09	310	312	399	292	264	106
Pcsk6	-0.989324	6.44287	41.7938	1.01e-10	1.59e-09	400	294	389	349	263	108
Tmem176b	0.805331	5.57608	41.7886	1.02e-10	1.6e-09	261	245	318	849	773	285
Fmo5	-0.892774	4.30614	41.7833	1.02e-10	1.6e-09	211	209	211	188	203	62
1700021F05Rik	-0.807745	4.81597	41.7728	1.03e-10	1.61e-09	487	580	698	538	525	235
Aifm1	-0.637963	5.34293	41.6969	1.07e-10	1.67e-09	650	689	775	775	743	276
Arl8a	0.827161	5.5511	41.6467	1.09e-10	1.71e-09	257	281	303	763	887	317
Tmem176a	1.03448	4.23414	41.6178	1.11e-10	1.74e-09	97	67	102	349	301	87
Irgq	-0.673994	5.41921	41.5806	1.13e-10	1.77e-09	554	531	696	601	610	244
Atpaf1	-0.784079	4.1752	41.5637	1.14e-10	1.78e-09	361	395	499	409	394	152
Fmo2	-1.37515	4.416	41.5559	1.15e-10	1.79e-09	174	166	210	118	107	49
Il15ra	0.844414	5.10139	41.5431	1.15e-10	1.8e-09	235	204	262	656	758	255
0610037P05Rik	-0.688618	5.69624	41.5405	1.15e-10	1.8e-09	778	897	1048	926	903	371
4833439L19Rik	-0.655028	7.74158	41.5316	1.16e-10	1.81e-09	3699	4123	4707	4356	4247	1752
Dmkn	2.86425	9.93908	41.4884	1.19e-10	1.85e-09	3	4	9	58	57	32
Mamstr	-1.71847	4.75519	41.4448	1.21e-10	1.89e-09	651	720	824	296	276	211
Acacb	-0.962719	7.82806	41.4255	1.22e-10	1.91e-09	5944	5351	6643	4906	5008	2045
Anxa1	0.915102	8.70941	41.4196	1.23e-10	1.91e-09	560	473	515	1483	1868	577
Rgs19	1.20245	4.48169	41.4175	1.23e-10	1.91e-09	64	67	78	208	298	116
Bambi-ps1	2.21099	1.70924	41.3096	1.3e-10	2.02e-09	17	8	17	108	109	40
Rhoc	0.798768	5.56567	41.2892	1.31e-10	2.04e-09	422	385	540	1190	1453	469
B4galt6	1.19008	3.56134	41.2829	1.32e-10	2.05e-09	42	46	47	150	178	73
Guf1	-0.769244	4.74712	41.275	1.32e-10	2.05e-09	282	321	357	297	343	108
Ecsit	-0.747042	5.76682	41.2746	1.32e-10	2.05e-09	941	1085	1454	1170	1023	470
Wscd1	-1.82487	1.16232	41.2701	1.33e-10	2.06e-09	42	35	52	18	19	10
Fkrp	-0.710217	5.56427	41.2666	1.33e-10	2.06e-09	954	1062	1327	1063	1102	469
Gphn	-0.681939	5.59218	41.245	1.34e-10	2.08e-09	855	872	977	956	903	356
Prrc2b	-0.66931	8.23819	41.244	1.34e-10	2.08e-09	3676	3961	3942	3954	3956	1611
Satb1	-0.887939	5.86007	41.2063	1.37e-10	2.12e-09	1212	1468	1400	1160	1133	532
Zer1	-0.618235	5.77781	41.1871	1.38e-10	2.14e-09	724	746	925	881	832	330
Abca8a	-1.67883	5.49364	41.1498	1.41e-10	2.18e-09	914	699	841	462	349	176
Plekhb2	-0.622289	6.24987	41.1439	1.41e-10	2.18e-09	966	992	1285	1159	1137	453
Osbpl6	-1.05229	5.14202	41.131	1.42e-10	2.2e-09	934	1020	1063	898	631	338
Prkca	-0.909659	6.18655	41.1286	1.43e-10	2.2e-09	1671	1769	1691	1492	1371	649
Ehd1	0.868357	6.06136	41.1102	1.44e-10	2.22e-09	478	462	697	1427	1854	634
Ppat	-0.754614	4.48053	41.0933	1.45e-10	2.24e-09	355	386	486	373	395	171
Cercam	-1.18632	4.17957	41.0771	1.46e-10	2.25e-09	129	93	117	87	76	32
Clip2	1.0141	4.96896	41.0342	1.5e-10	2.3e-09	107	106	155	317	445	186
Coq9	-0.827539	7.62999	41.0026	1.52e-10	2.34e-09	4420	4313	6391	4867	4498	1773
Cd55	-0.813058	5.89839	40.995	1.53e-10	2.35e-09	621	573	582	514	549	243
F5	2.54321	1.75896	40.9918	1.53e-10	2.35e-09	7	4	5	37	61	24
Htra3	-0.892779	6.22229	40.9678	1.55e-10	2.38e-09	742	642	807	726	616	228
St6galnac6	-0.866065	5.50665	40.9065	1.6e-10	2.45e-09	902	897	1271	868	915	384
Zswim4	0.966767	5.33122	40.8997	1.6e-10	2.46e-09	173	172	240	594	712	220
Wnt5a	-1.14252	3.7381	40.8523	1.64e-10	2.52e-09	103	119	130	98	72	37
Nqo2	-0.792221	4.91141	40.8264	1.66e-10	2.55e-09	431	426	494	465	388	167
Lmo2	0.978601	4.57815	40.8135	1.67e-10	2.56e-09	107	98	106	304	375	130
Fam174a	-0.686314	4.86871	40.8049	1.68e-10	2.57e-09	537	579	665	583	624	241
Srpr	-0.690281	8.3134	40.7501	1.73e-10	2.64e-09	6191	6352	8317	6939	6655	2972
Pank4	-0.624396	5.41544	40.7232	1.75e-10	2.68e-09	603	621	743	708	703	266
Fkbp4	-0.656324	7.13639	40.6877	1.79e-10	2.73e-09	2383	2302	3347	2735	2757	1113
Swap70	0.779322	5.33507	40.6824	1.79e-10	2.73e-09	196	219	202	546	636	221
Zcchc6	0.782291	6.30795	40.6808	1.79e-10	2.73e-09	529	527	471	1422	1684	481
Actn1	0.89279	6.00008	40.6731	1.8e-10	2.74e-09	249	263	255	623	944	313
L2hgdh	-0.805111	5.27789	40.6098	1.86e-10	2.83e-09	765	781	873	773	723	307
Angpt2	1.32492	3.05168	40.6093	1.86e-10	2.83e-09	48	46	63	164	261	89
Brd7	-0.587501	6.49514	40.5936	1.87e-10	2.85e-09	1224	1342	1432	1466	1442	577
Aldh18a1	0.978831	5.07375	40.5516	1.91e-10	2.91e-09	124	81	137	360	414	126
Zfyve21	-0.883425	4.06912	40.5365	1.93e-10	2.93e-09	207	209	251	211	198	69
Pla2g4c	3.14485	0.992578	40.5225	1.94e-10	2.95e-09	4	2	2	31	55	12
Echdc2	-0.800565	4.18977	40.4769	1.99e-10	3.02e-09	201	208	226	194	208	77
Pcdh12	-1.38549	2.5424	40.4724	1.99e-10	3.03e-09	126	94	145	73	81	29
Pex19	-0.639192	6.72171	40.4529	2.01e-10	3.05e-09	1710	1591	2180	1968	1817	775
Vav3	1.05087	5.4784	40.4415	2.03e-10	3.07e-09	67	44	54	166	229	62
Mrgpra2a	4.84697	-1.84463	40.4349	2.03e-10	3.08e-09	0	0	1	20	17	8
Serpina3m	3.36527	0.667047	40.4226	2.05e-10	3.1e-09	9	6	4	137	131	21
Gm11974	1.50982	3.10868	40.4189	2.05e-10	3.1e-09	15	18	22	69	99	37
Nucb2	0.853012	4.80775	40.4145	2.05e-10	3.11e-09	96	81	102	242	324	101
Fam78a	-1.51899	4.45393	40.4129	2.06e-10	3.11e-09	439	448	669	294	249	136
Htra1	-0.736506	6.22139	40.379	2.09e-10	3.16e-09	647	518	764	581	678	252
Ccs	-0.796168	4.4951	40.3183	2.16e-10	3.26e-09	198	190	250	209	210	67
Jak2	0.805583	6.54965	40.3018	2.18e-10	3.28e-09	703	723	747	1996	2378	741
Atg4a	-0.729628	4.6199	40.3004	2.18e-10	3.28e-09	409	400	463	443	416	154
Btrc	-0.784276	4.7562	40.2782	2.2e-10	3.32e-09	442	447	523	471	449	164
Kpna6	-0.579683	7.02657	40.2634	2.22e-10	3.34e-09	1948	2060	2179	2253	2396	848
Mcl1	0.747313	7.67147	40.2306	2.26e-10	3.4e-09	1636	1564	1681	4211	5204	1615
Ndufb3	-0.668648	6.01374	40.2237	2.26e-10	3.41e-09	1136	1116	1357	1306	1242	457
Cyr61	0.954806	5.39094	40.1999	2.29e-10	3.45e-09	311	374	363	1052	1263	406
1110018J18Rik	-0.760241	4.30193	40.1888	2.31e-10	3.47e-09	296	286	306	287	283	116
Zscan29	0.784829	4.60873	40.1635	2.34e-10	3.51e-09	145	127	154	372	452	148
Cyc1	-0.792043	7.84592	40.132	2.37e-10	3.56e-09	4444	4288	6497	4884	4452	1960
Nop58	0.886751	6.08179	40.0994	2.41e-10	3.62e-09	315	306	298	736	1196	348
Cyp27a1	-0.978553	5.69041	40.0825	2.43e-10	3.65e-09	1101	1155	1405	1003	869	465
Dcaf6	-0.888274	7.35306	40.0504	2.47e-10	3.71e-09	3652	4071	4358	3563	3536	1429
Sh3bp1	1.0769	5.80488	40.0124	2.52e-10	3.78e-09	64	39	49	153	194	73
Pdgfrl	-1.57843	3.10044	39.9697	2.58e-10	3.86e-09	52	58	66	36	33	9
2310014F07Rik	-1.36	1.54491	39.967	2.58e-10	3.86e-09	97	90	119	55	75	26
Mrpl37	-0.639187	6.0522	39.9633	2.59e-10	3.87e-09	1208	1119	1617	1426	1310	550
Mxi1	-0.735991	6.09786	39.9622	2.59e-10	3.87e-09	719	865	976	868	818	327
Hic1	-1.34204	2.86037	39.9558	2.6e-10	3.88e-09	78	91	130	57	60	33
Emp3	1.06358	5.71182	39.9426	2.62e-10	3.9e-09	133	136	204	526	582	198
Lrch1	0.922572	5.30941	39.9388	2.62e-10	3.91e-09	77	71	72	224	267	69
Opa1	-0.593644	6.64323	39.9027	2.67e-10	3.98e-09	1640	1660	1687	1904	1811	674
Cic	0.744917	7.23654	39.9021	2.67e-10	3.98e-09	600	622	728	1739	1854	698
Pkib	2.70984	2.27438	39.8529	2.74e-10	4.08e-09	5	1	4	34	38	15
Tmem164	0.920447	6.47193	39.8417	2.75e-10	4.1e-09	106	93	109	320	357	105
Rab40b	-0.94311	3.54665	39.8154	2.79e-10	4.15e-09	187	220	257	207	173	72
Crat	-0.777473	8.34874	39.7616	2.87e-10	4.27e-09	7052	7449	9361	7950	7422	2906
Arpc5l	-0.602008	6.31943	39.7605	2.87e-10	4.27e-09	1313	1380	1736	1568	1655	611
Mier3	0.915941	4.14869	39.7536	2.88e-10	4.28e-09	136	116	128	366	448	142
Ccpg1	-0.673799	6.66971	39.7315	2.91e-10	4.33e-09	1651	1768	1770	1738	1853	697
Aldh7a1	-0.652933	5.3778	39.7141	2.94e-10	4.36e-09	683	826	900	846	838	326
Acsl5	0.874064	7.34283	39.7041	2.96e-10	4.38e-09	287	178	280	742	808	268
Rasgrp3	-1.26422	5.1475	39.6792	2.99e-10	4.44e-09	895	869	952	659	592	238
Ndufa9	-0.704395	7.33516	39.6776	3e-10	4.44e-09	3195	3142	4172	3570	3507	1364
Rhbdl1	-1.02276	4.15416	39.6554	3.03e-10	4.48e-09	375	377	475	332	268	158
Crybg3	-0.700638	5.66168	39.6552	3.03e-10	4.48e-09	555	586	734	596	672	245
Rnpep	0.811193	6.01056	39.6254	3.08e-10	4.55e-09	380	414	532	1146	1338	527
Tnfsf9	2.45952	1.3278	39.6045	3.11e-10	4.6e-09	3	9	4	49	57	14
Fh1	-0.696598	7.29127	39.5717	3.16e-10	4.67e-09	3128	3317	4121	3712	3562	1332
Capza1	0.796676	5.71381	39.5711	3.16e-10	4.67e-09	271	273	292	671	975	294
Cd74	1.26778	9.10031	39.5225	3.24e-10	4.78e-09	1079	635	1053	3121	3946	1528
Tmc7	-1.24325	3.39257	39.4391	3.38e-10	4.99e-09	148	196	242	128	133	58
Gcsh	-0.602425	5.36226	39.4256	3.41e-10	5.02e-09	784	744	1007	885	964	346
Abhd14a	-0.905498	3.6798	39.4088	3.44e-10	5.06e-09	160	187	200	143	165	71
Gcdh	-0.634564	5.58373	39.4057	3.44e-10	5.07e-09	830	901	1143	1049	992	386
Zcrb1	-0.648941	5.77295	39.3544	3.53e-10	5.2e-09	940	1078	1353	1108	1131	511
B230208H17Rik	-0.626484	7.03727	39.3486	3.55e-10	5.21e-09	2014	2251	2832	2457	2434	1039
Fblim1	1.35443	3.714	39.3417	3.56e-10	5.23e-09	35	36	42	151	187	51
Lox	1.35704	6.43536	39.336	3.57e-10	5.24e-09	382	406	345	1570	1866	540
Esr1	-0.992859	3.59853	39.3121	3.61e-10	5.3e-09	308	222	300	243	208	92
Renbp	1.35259	3.5967	39.2698	3.69e-10	5.42e-09	35	35	52	149	187	70
Cd177	3.98053	2.55663	39.2678	3.69e-10	5.42e-09	8	4	8	168	199	61
Ep400	0.687743	6.65427	39.2529	3.72e-10	5.46e-09	476	469	454	1148	1393	463
LOC100861837	1.81397	2.24668	39.2469	3.73e-10	5.47e-09	16	8	12	57	85	26
Gdap10	2.21258	0.464665	39.2062	3.81e-10	5.58e-09	9	13	4	78	77	14
Scin	-1.34611	4.87186	39.1851	3.85e-10	5.64e-09	117	90	114	69	71	26
Slc7a5	1.78698	5.14944	39.1729	3.88e-10	5.67e-09	36	42	76	239	318	123
Bckdhb	-0.716877	5.07323	39.1397	3.95e-10	5.77e-09	436	434	507	457	474	173
Fam20c	-0.953582	4.51115	39.1325	3.96e-10	5.78e-09	345	380	517	322	377	138
Gm13476	1.9256	1.89575	39.1179	3.99e-10	5.82e-09	13	13	20	100	98	34
Gstm1	-0.661932	7.23933	39.1107	4e-10	5.84e-09	2756	2788	3526	3150	3174	1204
Tnfaip2	1.0979	7.33861	39.059	4.11e-10	6e-09	977	1040	1424	3665	3927	1754
Mrpl18	-0.682376	5.66336	38.917	4.42e-10	6.45e-09	792	979	1164	1029	1026	365
Mapre3	-0.670119	5.9246	38.9021	4.46e-10	6.49e-09	965	1039	1365	1066	1168	490
Fn3k	-1.29792	2.73576	38.8982	4.46e-10	6.5e-09	189	144	261	128	107	66
Htr2b	2.8078	0.534442	38.8963	4.47e-10	6.5e-09	2	3	4	28	51	8
Daam2	-0.964226	4.47187	38.887	4.49e-10	6.53e-09	184	173	184	149	134	73
D1Ertd622e	1.01123	4.19334	38.8303	4.62e-10	6.72e-09	123	134	173	426	518	189
Rtn4rl2	2.88011	-0.398462	38.8288	4.63e-10	6.72e-09	4	6	2	31	66	21
Zdhhc1	-0.812406	4.77813	38.822	4.64e-10	6.74e-09	218	212	303	223	215	100
Cisd1	-0.769406	6.51496	38.8178	4.65e-10	6.75e-09	1947	1905	2724	2101	2064	839
Etv5	-0.881526	4.44502	38.8106	4.67e-10	6.77e-09	195	221	290	186	220	90
Mlycd	-0.774917	5.12599	38.8039	4.69e-10	6.79e-09	783	738	896	798	765	295
Suox	-0.691557	5.35523	38.7931	4.71e-10	6.83e-09	774	674	963	824	803	320
1810012P15Rik	-0.866481	3.70537	38.7081	4.92e-10	7.13e-09	276	252	286	242	223	110
Immt	-0.600959	7.92929	38.7062	4.93e-10	7.13e-09	4484	4486	5611	5332	5430	1959
Lhx2	2.60537	1.97202	38.705	4.93e-10	7.13e-09	4	1	5	29	38	14
Clcn3	-0.712666	5.89412	38.6757	5e-10	7.23e-09	733	709	760	744	766	273
Nap1l4	-0.588939	7.54068	38.6646	5.03e-10	7.27e-09	3029	3263	3827	3648	3842	1394
Sfmbt2	3.34759	0.633173	38.6489	5.07e-10	7.33e-09	4	0	1	21	32	15
Dpy19l1	0.948102	4.76341	38.6133	5.17e-10	7.46e-09	144	98	121	366	475	116
Fto	-0.611583	6.73708	38.602	5.2e-10	7.5e-09	1660	1864	2264	2150	2025	794
Ap1ar	-0.662667	5.85963	38.5916	5.22e-10	7.53e-09	464	560	572	544	599	198
Nfs1	-0.651239	6.36885	38.5909	5.23e-10	7.53e-09	1471	1605	1964	1869	1682	665
Acat1	-0.657702	7.35992	38.5399	5.36e-10	7.73e-09	2873	2939	3397	3390	3294	1131
Chchd3	-0.705059	7.2867	38.5323	5.39e-10	7.75e-09	3103	3558	4385	3779	3679	1425
Erlin1	0.764869	5.65875	38.5104	5.45e-10	7.84e-09	143	162	166	418	473	166
Id2	1.05398	5.19031	38.5063	5.46e-10	7.85e-09	74	69	57	189	274	88
D19Wsu162e	-0.77307	7.29753	38.4711	5.56e-10	7.99e-09	1779	2096	2329	2029	1989	761
Cadm1	-1.30523	3.87663	38.4694	5.56e-10	7.99e-09	74	110	103	58	68	26
Epdr1	-0.868647	6.41608	38.4422	5.64e-10	8.1e-09	1899	2016	2581	1847	1913	815
Ociad2	-0.761447	5.07256	38.4323	5.67e-10	8.13e-09	581	622	713	642	589	245
Vamp1	-0.704376	5.15426	38.4053	5.75e-10	8.24e-09	440	558	647	543	544	225
Rab12	-0.795833	6.79586	38.4022	5.76e-10	8.25e-09	2405	2448	2989	2532	2481	938
Glis3	2.24159	0.885612	38.3595	5.88e-10	8.43e-09	10	2	5	40	47	19
Rbpj	0.769175	6.25932	38.3473	5.92e-10	8.47e-09	416	473	459	1133	1525	444
Rai14	0.867913	5.3111	38.3469	5.92e-10	8.47e-09	109	125	96	311	352	131
Pid1	1.02724	4.97313	38.3341	5.96e-10	8.53e-09	121	99	135	353	477	139
Ankrd9	-1.23587	5.72818	38.2344	6.27e-10	8.97e-09	1441	1426	1828	1090	827	531
Plekhm3	0.828543	4.65299	38.2194	6.32e-10	9.03e-09	135	120	126	324	446	133
1190002H23Rik	1.37833	5.39653	38.2085	6.36e-10	9.08e-09	436	486	504	1825	2500	708
Slc2a12	-0.948168	3.76673	38.2054	6.37e-10	9.09e-09	125	116	168	127	103	46
Ankrd22	4.79497	3.40224	38.1626	6.51e-10	9.28e-09	0	1	0	21	19	4
Kif1c	-0.776583	9.73985	38.1385	6.59e-10	9.39e-09	14838	16853	20660	16176	16045	7009
Eef1a1	0.904755	11.1721	38.099	6.72e-10	9.58e-09	5278	4474	5415	14991	17589	5582
Rhobtb2	-0.773255	4.95142	38.0981	6.73e-10	9.58e-09	465	431	572	474	442	195
Heatr1	0.801823	5.5791	38.0815	6.79e-10	9.66e-09	329	360	324	941	1086	347
Camk2g	-0.705827	7.37331	38.0126	7.03e-10	1e-08	3249	3803	3844	3635	3584	1487
Gstm2	-0.72747	6.40662	38.0047	7.06e-10	1e-08	1690	1714	2254	1952	1771	731
Slc25a11	-0.834922	7.40342	38.0011	7.07e-10	1e-08	3262	3306	4594	3548	3280	1328
Adrb2	-0.915643	4.17091	37.9944	7.09e-10	1.01e-08	131	145	190	130	128	61
Etfdh	-0.73316	6.6771	37.9909	7.11e-10	1.01e-08	1757	1790	2195	2117	1920	626
Pamr1	-1.51919	4.20389	37.9843	7.13e-10	1.01e-08	220	169	209	133	78	53
Mettl11b	-1.30668	2.18226	37.9798	7.15e-10	1.01e-08	130	162	172	95	83	56
0610009O20Rik	-0.66267	6.34177	37.9689	7.19e-10	1.02e-08	1458	1550	2090	1742	1745	699
Rnf4	0.704312	6.25897	37.9632	7.21e-10	1.02e-08	413	415	416	1086	1249	391
Paics	-0.572278	6.78721	37.9556	7.24e-10	1.02e-08	1455	1557	1810	1731	1808	703
1300010F03Rik	-0.696019	6.47655	37.9495	7.26e-10	1.03e-08	1785	1835	1940	1971	1890	698
Wnt11	-1.54684	2.64818	37.8951	7.47e-10	1.06e-08	54	48	89	33	42	11
Cdk17	0.876449	4.41359	37.88	7.52e-10	1.06e-08	108	123	104	308	400	117
Cyfip1	0.728627	7.10079	37.86	7.6e-10	1.07e-08	644	574	603	1537	1884	613
Nacc2	-0.592999	5.6916	37.8383	7.69e-10	1.09e-08	732	766	874	836	872	346
Axin2	-1.10928	4.72603	37.8302	7.72e-10	1.09e-08	76	63	91	55	59	25
Vgll4	-0.864235	3.85951	37.8052	7.82e-10	1.1e-08	146	168	152	136	147	54
Pmepa1	0.978036	5.35793	37.8045	7.82e-10	1.1e-08	218	293	306	772	1130	292
Vnn3	1.6276	1.03359	37.7876	7.89e-10	1.11e-08	25	13	23	96	123	34
Ndufa12	-0.756196	4.9065	37.779	7.92e-10	1.12e-08	673	683	872	717	669	308
Trp63	-0.984741	7.0571	37.7753	7.94e-10	1.12e-08	146	147	183	138	113	59
Capn7	-0.582488	6.33166	37.7717	7.95e-10	1.12e-08	1001	1005	1058	1084	1153	447
Sdhc	-0.724646	7.36033	37.7619	7.99e-10	1.12e-08	3024	3099	4100	3542	3285	1287
Casp12	0.877765	4.48297	37.7488	8.05e-10	1.13e-08	150	128	136	389	461	158
Qdpr	-0.8046	4.34025	37.7289	8.13e-10	1.14e-08	304	314	437	332	291	148
Cpne8	1.11666	4.47944	37.7018	8.24e-10	1.16e-08	50	49	48	166	213	52
Ltbp1	0.700502	5.7608	37.6928	8.28e-10	1.16e-08	298	221	275	713	761	249
Ebi3	3.15014	1.26103	37.6833	8.32e-10	1.17e-08	6	1	3	37	60	21
Pccb	-0.633832	6.11984	37.6763	8.35e-10	1.17e-08	1387	1381	1727	1707	1585	563
Gm20300	-0.96111	4.56529	37.6749	8.36e-10	1.17e-08	468	549	492	377	410	200
Mtif2	-0.692893	5.09589	37.6731	8.37e-10	1.17e-08	423	406	445	453	428	160
Akap8l	-0.650745	5.9693	37.6651	8.4e-10	1.17e-08	719	766	785	769	803	320
Ppp3ca	-0.629077	7.18029	37.6651	8.4e-10	1.17e-08	2580	2873	2756	2755	2854	1246
Ndufa10	-0.723995	7.44456	37.6619	8.41e-10	1.18e-08	3340	3264	4610	3824	3720	1388
Tenc1	-0.615545	6.344	37.6343	8.53e-10	1.19e-08	798	783	941	944	906	329
Acss2	-1.31056	5.50916	37.6185	8.6e-10	1.2e-08	1583	938	1413	799	1106	276
AI316807	-0.760648	4.33565	37.6134	8.62e-10	1.2e-08	350	303	425	363	370	115
Dyrk1b	-0.826423	4.96412	37.5872	8.74e-10	1.22e-08	464	587	728	535	551	219
Hook3	-0.665144	6.43927	37.5653	8.84e-10	1.23e-08	1320	1352	1463	1378	1410	595
Sar1b	-0.823086	7.48315	37.5406	8.95e-10	1.25e-08	4555	4864	5481	4805	4250	1871
Mcm4	0.80053	5.26571	37.4986	9.15e-10	1.27e-08	101	98	114	302	317	104
Cpne3	0.755414	5.14208	37.4865	9.21e-10	1.28e-08	194	189	173	518	557	181
Sos2	-0.627532	6.03168	37.4856	9.21e-10	1.28e-08	991	1062	1016	1046	1077	459
Bcl2l13	-0.604657	6.84932	37.4483	9.39e-10	1.31e-08	1553	1680	1817	1867	1904	658
Dusp23	-0.817116	4.43045	37.3924	9.66e-10	1.34e-08	473	530	705	520	521	215
Bod1	-0.712542	6.67634	37.3794	9.72e-10	1.35e-08	1791	1828	2569	2042	2030	824
Nab1	0.751571	6.05393	37.3625	9.81e-10	1.36e-08	232	215	220	530	767	215
Plekhf1	-0.81865	3.51158	37.362	9.81e-10	1.36e-08	176	190	226	200	171	69
Suclg1	-0.759792	7.46077	37.3427	9.91e-10	1.37e-08	3919	3899	5155	4383	3999	1625
Rara	1.00445	5.28298	37.2933	1.02e-09	1.41e-08	220	225	245	588	852	338
Egflam	-1.1944	3.81327	37.2574	1.04e-09	1.43e-08	299	334	441	283	242	93
Plxdc2	-0.77427	5.89311	37.2568	1.04e-09	1.43e-08	285	247	290	290	246	97
Zfp185	-1.18091	6.45459	37.2299	1.05e-09	1.45e-08	82	70	70	48	66	16
Med24	-0.617538	6.43918	37.2256	1.05e-09	1.46e-08	1047	1105	1319	1300	1265	443
Islr	-1.09928	5.47647	37.2045	1.06e-09	1.47e-08	457	336	498	358	313	122
Xbp1	0.710908	7.19833	37.1914	1.07e-09	1.48e-08	1548	1390	1856	4126	4927	1500
Pgpep1	-0.825666	4.0046	37.183	1.08e-09	1.49e-08	199	202	283	183	234	86
Zfp263	0.759068	5.24005	37.1767	1.08e-09	1.49e-08	202	185	165	458	628	175
Itga9	-0.83166	4.46851	37.1392	1.1e-09	1.52e-08	217	253	252	209	224	95
9830107B12Rik	7.29978	-1.03889	37.1235	1.11e-09	1.53e-08	0	0	0	19	14	8
Atp5k	-0.654051	6.76667	37.1222	1.11e-09	1.53e-08	2148	2277	2778	2446	2519	1000
Ei24	-0.573491	6.84174	37.1145	1.11e-09	1.53e-08	1434	1448	1861	1752	1786	658
2010011I20Rik	-0.770795	4.69764	37.11	1.12e-09	1.54e-08	228	209	268	230	234	81
Ube2q1	0.65028	6.16337	37.1052	1.12e-09	1.54e-08	362	323	440	977	996	358
Esrra	-0.93194	5.68724	37.0556	1.15e-09	1.58e-08	703	831	1214	826	675	332
Ppip5k2	1.01218	4.26663	37.025	1.17e-09	1.6e-08	64	66	49	184	221	74
Arl3	-0.769136	5.06943	37.0072	1.18e-09	1.62e-08	697	734	943	785	730	300
4930503L19Rik	1.3342	3.33145	36.9883	1.19e-09	1.63e-08	46	34	56	158	250	58
Frmd8	1.04058	4.63635	36.9622	1.2e-09	1.65e-08	73	71	97	245	288	112
Efemp2	0.905486	4.45584	36.9563	1.21e-09	1.66e-08	132	104	136	341	451	137
Tbk1	0.831266	5.58213	36.9433	1.22e-09	1.67e-08	235	277	281	688	924	279
F7	2.89132	1.54537	36.935	1.22e-09	1.67e-08	8	5	9	61	97	46
Wdr1	0.727316	7.51565	36.9331	1.22e-09	1.67e-08	917	925	1031	2374	3053	948
Urgcp	-0.580367	5.68031	36.9241	1.23e-09	1.68e-08	889	843	1113	1035	1054	403
Chad	-1.33061	6.12737	36.9183	1.23e-09	1.69e-08	285	220	299	205	183	49
Mxra7	-0.991774	3.67646	36.9015	1.24e-09	1.7e-08	160	108	167	124	110	50
C85492	-1.13629	3.19539	36.8824	1.25e-09	1.72e-08	163	174	298	153	146	69
Ttl	-0.702643	4.6834	36.8629	1.27e-09	1.73e-08	260	311	332	276	339	116
Gstk1	-0.862963	4.9128	36.8579	1.27e-09	1.73e-08	554	634	792	586	570	248
Sccpdh	-0.720022	5.11598	36.7966	1.31e-09	1.79e-08	636	656	691	644	705	247
Ppp2r3a	-0.891961	7.7641	36.7954	1.31e-09	1.79e-08	4517	4647	4708	4364	3801	1625
1300001I01Rik	-0.65417	7.46496	36.7784	1.32e-09	1.8e-08	2417	2407	3345	2899	2840	1074
Nmral1	1.24193	2.88905	36.7498	1.34e-09	1.83e-08	39	45	37	152	161	63
Plbd1	0.911161	6.86588	36.735	1.35e-09	1.84e-08	369	299	426	1052	1335	386
Slc35e1	-0.592837	6.62695	36.7337	1.35e-09	1.84e-08	1332	1415	1852	1735	1622	637
Hmgb2	0.958549	6.09784	36.7189	1.36e-09	1.86e-08	48	54	70	172	176	84
Decr1	-0.690644	6.26857	36.7154	1.37e-09	1.86e-08	1680	1467	1926	1845	1785	589
1810026J23Rik	-0.566276	6.28645	36.6925	1.38e-09	1.88e-08	1257	1356	1562	1548	1522	613
Kalrn	-0.901698	4.2051	36.6894	1.39e-09	1.88e-08	355	316	365	345	306	96
Tfe3	0.792858	5.68446	36.6174	1.44e-09	1.95e-08	270	191	320	683	816	281
Btg2	0.910379	5.9018	36.575	1.47e-09	1.99e-08	495	467	535	1708	1698	470
Dnase1l1	-0.698314	6.58481	36.5408	1.5e-09	2.03e-08	1801	1896	2262	2001	1933	823
Inmt	-2.14046	3.02212	36.4736	1.55e-09	2.1e-08	87	73	114	40	24	15
Ghr	-0.733653	6.93756	36.4497	1.57e-09	2.12e-08	2313	2223	2400	2535	2348	768
Ncapd2	-0.79289	5.91131	36.4489	1.57e-09	2.12e-08	240	229	260	246	220	87
D19Bwg1357e	0.704775	5.6983	36.4379	1.58e-09	2.13e-08	268	247	311	671	804	291
Tmcc2	-1.04004	5.39946	36.421	1.59e-09	2.15e-08	882	989	1334	810	753	390
Sfn	1.66445	8.1645	36.4164	1.59e-09	2.15e-08	22	21	36	98	194	46
Mdfic	0.916805	5.23901	36.3841	1.62e-09	2.19e-08	169	142	155	438	568	173
Atp5j	-0.696269	7.87411	36.3736	1.63e-09	2.2e-08	4554	4951	5882	5111	5133	2097
Eri3	-0.657308	5.90365	36.3671	1.63e-09	2.21e-08	1085	1073	1456	1271	1152	523
Aff3	-1.28726	4.85408	36.3643	1.64e-09	2.21e-08	75	69	54	49	42	16
Rel	1.32094	2.3287	36.3605	1.64e-09	2.21e-08	38	27	29	127	153	38
Ndufs6	-0.640233	6.16659	36.3459	1.65e-09	2.23e-08	1336	1471	1880	1651	1632	643
Aldh5a1	-0.805784	3.80074	36.2936	1.7e-09	2.28e-08	196	191	222	197	184	75
Cpped1	-0.647353	5.44809	36.2933	1.7e-09	2.28e-08	720	731	859	849	764	316
Calr	0.655785	8.27823	36.293	1.7e-09	2.28e-08	2267	2265	2717	5932	7028	2286
Il18r1	3.19031	2.87789	36.2924	1.7e-09	2.28e-08	4	1	0	21	30	11
Fads3	0.835861	4.58892	36.278	1.71e-09	2.3e-08	206	158	208	554	666	172
Ubc	1.68871	0.55277	36.2215	1.76e-09	2.37e-08	26	15	22	100	110	51
Mmp19	1.40373	4.7638	36.2177	1.76e-09	2.37e-08	174	137	140	636	753	229
Nt5dc3	-0.712651	6.56223	36.1918	1.79e-09	2.4e-08	2160	2427	2537	2321	2372	970
Homer1	-0.794392	5.02595	36.1694	1.81e-09	2.43e-08	781	870	828	754	734	347
Fbxw7	-0.718447	5.45392	36.1542	1.82e-09	2.45e-08	416	470	436	439	432	180
Klhdc10	-0.596064	6.13324	36.1405	1.84e-09	2.46e-08	869	995	957	1046	1007	401
B3gnt5	3.54523	1.29096	36.1181	1.86e-09	2.49e-08	2	2	1	30	35	14
Vps4b	0.647795	6.24813	36.0376	1.94e-09	2.59e-08	337	284	334	774	921	298
Usp46	-0.775468	4.32931	36.0329	1.94e-09	2.6e-08	209	194	206	173	221	75
5730455P16Rik	-0.796671	5.87158	36.0244	1.95e-09	2.61e-08	1161	1261	1322	1149	1199	473
Wdfy1	0.946124	4.79365	36.0113	1.96e-09	2.62e-08	141	128	129	392	503	142
Sned1	1.16984	4.33645	35.991	1.98e-09	2.65e-08	87	84	66	327	296	98
Steap3	-0.829627	5.3769	35.9794	1.99e-09	2.66e-08	516	533	712	591	464	222
Ltf	7.75346	3.23666	35.9713	2e-09	2.67e-08	0	0	0	18	37	6
Oxnad1	-0.857458	4.05911	35.9627	2.01e-09	2.68e-08	325	327	430	366	328	105
Tln2	-0.704337	7.04203	35.9576	2.02e-09	2.69e-08	2741	2556	2925	2812	2879	1022
Drosha	-0.569923	5.9707	35.9562	2.02e-09	2.69e-08	910	1016	1082	1062	1117	458
Elp3	-0.556199	6.11292	35.9475	2.03e-09	2.7e-08	1118	1123	1400	1357	1410	504
Sucla2	-0.70327	8.23812	35.9077	2.07e-09	2.76e-08	7124	7008	7693	7516	7105	2917
Akap1	-0.617392	6.224	35.9024	2.07e-09	2.76e-08	1253	1351	1493	1437	1528	559
Agrn	0.667748	7.28354	35.8582	2.12e-09	2.82e-08	401	372	499	1071	1165	422
Ssbp2	-0.79467	4.93208	35.8139	2.17e-09	2.89e-08	208	213	269	215	191	103
[truncated: 24,587 more rows]

## Sheet: B DEGs_q01_FC2_CS6_MQvsSCV12hQ
Gene	LogFC	logCPM	LR	PValue	FDR (q)	MQ_1	MQ_2	MQ_3	SCV_ZC12hrQ_1	SCV_ZC12hrQ_2	SCV_ZC12hrQ_3		Sum of all counts across the six samples
Csf3	9.76172	-0.173151	163.252	2.20346e-37	1.43934e-35	0	0	0	100	111	28		239
Irg1	9.59889	6.48342	164.799	1.01187e-37	6.72537e-36	2	6	5	5150	6625	2010
Gpr84	9.29966	0.470395	136.589	1.48298e-31	7.74589e-30	0	0	0	65	91	18
Cd69	8.94593	2.93348	332.015	3.49941e-74	1.25723e-71	1	0	0	291	384	118
Mrgpra2b	8.85047	-0.793983	83.1215	7.71621e-20	2.43638e-18	0	0	0	58	48	18
Gm14047	8.80766	-0.0921466	109.894	1.03386e-25	4.39778e-24	0	0	0	42	60	18
Gm10872	8.78185	-0.703591	66.5505	3.41045e-16	8.61885e-15	0	0	0	48	69	10
Fpr1	8.52351	1.8728	290.49	3.88932e-65	8.76283e-63	0	0	1	239	298	71
Cxcl10	8.35883	7.53648	431.102	9.35437e-96	9.5652e-93	15	21	15	7915	11450	3363
4933432I03Rik	8.23275	-1.27802	84.2646	4.32793e-20	1.3813e-18	0	0	0	32	36	12
Gm14446	8.22827	4.98395	205.652	1.22041e-46	1.17133e-44	9	1	2	1699	2362	794
Il1a	8.12189	3.08875	228.445	1.30134e-51	1.53085e-49	2	1	0	614	572	106
Slfn4	8.10913	9.03758	276.329	4.73885e-62	8.99907e-60	75	95	92	34058	49317	14363
Ccl3	8.05098	3.85772	382.557	3.45291e-85	1.91248e-82	1	2	5	1263	1401	351
Rhcg	7.94677	-0.135229	63.1239	1.94107e-15	4.69993e-14	0	0	0	26	27	12
Ccl4	7.8493	4.51478	299.147	5.05473e-67	1.22168e-64	2	3	8	1631	1930	556
Lipg	7.75519	5.05591	347.916	1.20472e-77	4.92748e-75	2	3	6	1116	1621	490
Ltf	7.75346	3.23666	35.9713	2.00241e-09	2.67384e-08	0	0	0	18	37	6
Il23a	7.73106	-1.4192	56.7278	5.00521e-14	1.09073e-12	0	0	0	26	20	10
Cxcl2	7.72083	3.7884	97.4367	5.56071e-23	2.01688e-21	1	9	2	1691	1706	350
Hdc	7.64127	4.62677	399.556	6.87995e-89	4.81343e-86	4	4	8	1815	2017	576
Gm15056	7.60682	0.659049	29.5009	5.58918e-08	6.08493e-07	0	0	0	18	16	13
Ly6c2	7.55416	7.20959	297.639	1.07698e-66	2.55648e-64	15	17	19	5171	5590	1990
Ifnb1	7.47297	-1.58141	25.6184	4.16043e-07	3.89606e-06	0	0	0	16	23	8
Il1f9	7.42909	4.24231	422.207	8.07232e-94	7.15369e-91	3	3	0	481	800	190
Sectm1a	7.34346	3.83716	168.304	1.73635e-38	1.18063e-36	1	0	0	102	116	40
9830107B12Rik	7.29978	-1.03889	37.1235	1.10877e-09	1.52893e-08	0	0	0	19	14	8
Il1b	7.23322	5.8478	190.107	3.01282e-43	2.49529e-41	14	31	16	5575	6175	1399
Gm5483	7.2162	0.152418	96.6647	8.2119e-23	2.95829e-21	1	0	0	102	131	22
Gm13293	7.04732	-1.52329	29.8525	4.66195e-08	5.14498e-07	0	0	0	6	17	10
Il1rn	7.00631	6.66666	351.219	2.29936e-78	1.00214e-75	18	31	22	4565	6125	1766
Il27	6.98764	1.92622	128.634	8.15606e-30	4.06823e-28	0	0	1	80	98	27
Il6	6.94744	1.89687	331.647	4.20762e-74	1.49152e-71	2	3	0	372	398	109
Phf11	6.88092	3.69143	278.705	1.43823e-62	2.81153e-60	2	4	2	445	630	206
AA467197	6.87828	3.29558	84.7408	3.40162e-20	1.09354e-18	4	0	1	305	415	115
Cxcr1	6.87519	-2.05325	34.297	4.73111e-09	5.97252e-08	0	0	0	11	15	5
Cxcl5	6.84614	4.14739	220.093	8.63029e-50	9.28927e-48	11	7	11	1451	2195	748
4931406B18Rik	6.84337	-2.25084	26.6073	2.49298e-07	2.43838e-06	0	0	0	11	19	2
Ly6i	6.81383	2.34524	162.154	3.82868e-37	2.45868e-35	0	1	1	122	153	52
Tmem171	6.74408	1.42359	106.188	6.70514e-25	2.73409e-23	0	0	1	56	91	25
Ceacam19	6.70111	4.68119	29.9327	4.47299e-08	4.94671e-07	0	0	0	3	13	11
Tarm1	6.69599	2.26529	148.507	3.67582e-34	2.10162e-32	0	3	0	172	200	69
Gm4955	6.63776	5.25988	483.622	3.48021e-107	9.25248e-104	5	12	10	1264	1711	589
Slpi	6.61548	3.14501	194.972	2.6124e-44	2.27716e-42	2	6	2	552	654	175
I830127L07Rik	6.60559	3.14753	115.186	7.16609e-27	3.20737e-25	4	1	1	322	332	135
Mx1	6.58869	6.75905	348.833	7.60943e-78	3.16101e-75	23	26	53	4801	6367	1908
Oas1h	6.56837	-0.871493	24.767	6.46965e-07	5.80108e-06	0	0	0	11	10	4
Oas3	6.53529	6.16371	359.76	3.17526e-80	1.50745e-77	12	19	20	2190	3001	1039
Ms4a4c	6.45621	6.40683	451.468	3.45646e-100	4.37588e-97	23	17	22	2752	3456	1099
BC094916	6.38855	0.829702	98.8166	2.76998e-23	1.01857e-21	0	0	1	52	56	23
Il10	6.37072	1.30961	76.3954	2.32192e-18	6.79853e-17	0	0	1	54	71	13
A530046M15	6.3617	-2.2925	17.0067	3.72476e-05	0.000237759	0	0	0	5	16	2
Arg2	6.34936	2.12686	280.669	5.36788e-63	1.09777e-60	0	5	0	218	262	85
Oasl1	6.3385	5.92537	230.204	5.38113e-52	6.44427e-50	24	27	34	3249	4367	1467
2010109I03Rik	6.33468	4.23739	20.1943	6.996e-06	5.19831e-05	0	0	0	4	16	2
Gm9733	6.28634	1.8297	182.698	1.24869e-41	9.56704e-40	0	1	2	120	158	52
Saa3	6.28351	4.44796	94.1542	2.91876e-22	1.02372e-20	7	17	10	1207	1762	578
Fcgr4	6.27768	5.79872	343.769	9.63909e-77	3.82485e-74	9	5	5	760	947	295
Unc93a	6.25789	0.032275	20.9408	4.73698e-06	3.63246e-05	0	0	0	7	9	4
Trem1	6.24413	2.33085	254.431	2.80805e-57	4.19409e-55	4	6	1	450	611	133
Trim30b	6.23963	3.18383	250.465	2.05662e-56	2.98782e-54	2	8	1	375	574	180
Clec4e	6.22337	4.60851	142.555	7.35245e-33	3.98923e-31	16	13	13	1637	2157	561
Csf2	6.20908	-1.75716	18.6009	1.61142e-05	0.000111189	0	0	0	5	13	2
9330175E14Rik	6.1417	2.05637	147.32	6.68103e-34	3.78725e-32	0	2	0	75	100	31
Slc7a11	6.12873	2.59792	220.651	6.52225e-50	7.10658e-48	2	5	2	275	473	125
6030422M02Rik	6.12768	-1.41292	18.1226	2.07128e-05	0.000139093	0	0	0	9	5	4
Gm5581	6.12037	-2.31294	15.8878	6.72102e-05	0.00040555	0	0	0	4	13	2
Tnf	6.11061	3.69292	372.969	4.22525e-83	2.11948e-80	3	7	9	704	825	254
Cxcl11	6.10659	2.8488	211.279	7.2256e-48	7.2218e-46	1	2	4	214	358	96
Serpina3f	6.10462	3.43686	84.6166	3.62215e-20	1.16162e-18	1	0	0	42	53	15
BC033916	6.09464	-1.25885	17.0994	3.54741e-05	0.000227219	0	0	0	5	10	3
S100a9	6.06971	5.93241	121.961	2.35428e-28	1.09616e-26	22	30	27	2973	3436	933
Vaultrc5	6.06028	-2.39284	15.4431	8.50284e-05	0.000502459	0	0	0	6	4	6
Apon	6.05314	-1.44375	17.9952	2.21462e-05	0.0001476	0	0	0	9	9	0
Rsad2	6.04321	7.31501	235.041	4.74199e-53	5.94673e-51	107	86	163	10647	16379	4474
Ly6g	6.04219	-1.19123	17.3445	3.118e-05	0.000201937	0	0	0	6	7	4
Sell	6.03413	5.2685	136.411	1.62212e-31	8.45604e-30	8	24	24	1695	2341	795
D7Ertd143e	6.01886	-2.23514	17.8763	2.35734e-05	0.000156407	0	0	0	5	9	3
Enthd1	6.0122	-1.2268	15.4541	8.45339e-05	0.000499871	0	0	0	3	11	3
Nlrp12	6.0065	0.0290324	107.396	3.64531e-25	1.51192e-23	0	1	1	66	77	37
Nlrp3	6.00634	4.22721	396.449	3.26481e-88	2.11703e-85	5	18	11	1209	1409	394
Epcam	6.00127	4.72431	18.6181	1.59698e-05	0.00011029	0	0	0	0	17	0
Pyhin1	5.99716	6.36978	210.388	1.1303e-47	1.12127e-45	26	32	38	2775	4261	1219
Cxcl3	5.9924	1.90024	112.018	3.54141e-26	1.53843e-24	0	6	5	397	584	74
Ifit2	5.97642	7.26214	386.565	4.63187e-86	2.67702e-83	74	64	81	6202	9418	2824
Gm12250	5.96155	5.91365	674.506	1.04612e-148	2.78122e-144	16	10	20	1457	1877	548
Trim30c	5.946	3.24983	191.067	1.86006e-43	1.56989e-41	1	11	3	411	605	214
Gucy2c	5.943	-0.0894325	17.5725	2.76564e-05	0.000181146	0	0	0	6	6	4
Pglyrp4	5.93419	4.13472	17.6552	2.64796e-05	0.000173867	0	0	0	5	8	3
Gm7592	5.9298	-0.779181	16.554	4.72849e-05	0.000294752	0	0	0	10	4	2
1810033B17Rik	5.9184	2.28761	234.212	7.19008e-53	8.9325e-51	3	4	2	298	346	106
Fpr2	5.91792	3.15639	133.018	8.9584e-31	4.58898e-29	2	5	5	373	512	129
Ccl12	5.90747	4.78156	289.943	5.11684e-65	1.14316e-62	9	9	13	867	1262	376
Ch25h	5.88754	3.99446	168.204	1.82566e-38	1.23819e-36	6	1	0	201	255	99
Foxf1a	5.88436	-1.37125	13.9431	0.000188432	0.00103292	0	0	0	4	4	6
Cd300lf	5.87766	5.64494	233.963	8.14946e-53	1.00306e-50	12	18	19	1172	2006	633
Tlr9	5.86424	4.85616	281.006	4.53345e-63	9.40528e-61	8	6	13	750	914	369
Gzmb	5.84825	5.60645	172.102	2.57121e-39	1.82776e-37	3	0	2	128	178	76
Tnfaip8l3	5.82853	2.07731	16.5226	4.80736e-05	0.000299317	0	0	0	4	11	0
Isg15	5.82291	6.52356	211.189	7.56088e-48	7.52859e-46	40	40	83	4327	5537	2022
2010002M12Rik	5.81626	1.61056	120.947	3.92545e-28	1.82132e-26	6	0	3	199	393	105
Zbp1	5.81397	7.04965	471.561	1.46615e-104	2.99839e-101	42	31	52	3610	4382	1400
Plac8	5.80759	6.91658	363.107	5.92859e-81	2.86578e-78	49	47	68	4665	5509	1928
Gm1966	5.80735	4.38439	184.953	4.01863e-42	3.17974e-40	8	5	8	567	802	231
D730045A05Rik	5.80231	-2.59964	13.6578	0.000219332	0.00118592	0	0	0	10	4	1
Cxcr2	5.79899	3.22551	328.91	1.6603e-73	5.65906e-71	7	10	8	653	956	279
Trpm2	5.79666	2.6355	215.081	1.06981e-48	1.12419e-46	2	1	2	135	172	68
A530064D06Rik	5.79511	2.66753	259.374	2.34909e-58	3.71744e-56	8	5	5	483	680	199
Hsh2d	5.78213	1.12741	109.015	1.61086e-25	6.80864e-24	2	1	0	62	132	39
Ccdc96	5.78149	-1.09921	14.0778	0.000175402	0.000970697	0	0	0	2	8	4
A630012P03Rik	5.77821	0.0891076	54.3438	1.68306e-13	3.51499e-12	0	0	1	34	42	12
Gm2373	5.76517	-2.14291	14.3054	0.000155417	0.000870241	0	0	0	7	4	3
Dppa3	5.75482	-1.106	15.5076	8.21735e-05	0.000487648	0	0	0	5	5	4
Ifna6	5.74805	-2.67457	15.4543	8.45236e-05	0.000499871	0	0	0	5	6	3
Ifit1	5.74563	6.84611	266.295	7.28451e-60	1.22573e-57	70	48	120	5829	8710	2459
Apof	5.70953	-0.37704	67.986	1.64663e-16	4.25849e-15	1	0	0	30	34	17
Gm15354	5.70377	-1.01713	14.4717	0.00014228	0.000803796	0	0	0	4	10	0
9930111J21Rik2	5.69841	-1.90169	14.1463	0.000169131	0.000940495	0	0	0	6	8	0
Rny3	5.67314	-2.57516	13.7035	0.000214059	0.00115929	0	0	0	3	6	4
Oas1g	5.66842	4.0968	263.7	2.67987e-59	4.45293e-57	6	1	16	619	739	220
Slfn10-ps	5.65622	2.00062	155.538	1.06816e-35	6.49841e-34	0	1	4	115	191	48
Ifit3	5.65212	7.94973	308.427	4.80687e-69	1.27795e-66	126	124	250	11676	16536	4984
Itgb2l	5.63639	0.30409	12.0185	0.000526762	0.00261083	0	0	0	6	5	2
Gm4902	5.63348	5.46224	424.905	2.08859e-94	1.98312e-91	17	22	23	1591	1936	612
LOC100503338	5.63335	-2.11125	14.441	0.000144616	0.000816298	0	0	0	4	8	1
Ifna5	5.62576	-2.70187	13.9749	0.000185263	0.00101807	0	0	0	5	7	1
Klk1b11	5.62351	-2.27536	12.8096	0.000344854	0.00178545	0	0	0	2	9	2
B430306N03Rik	5.61513	4.24464	232.656	1.57066e-52	1.91549e-50	13	13	14	934	1337	387
Gm20234	5.60217	0.468037	47.0167	7.03834e-12	1.25249e-10	0	0	1	16	46	14
Sprr1a	5.60187	4.50903	55.3871	9.89845e-14	2.10528e-12	0	0	1	26	34	15
Gm5150	5.59726	2.68508	176.004	3.61367e-40	2.65395e-38	0	1	5	149	174	67
S100a8	5.59407	5.05137	114.144	1.21154e-26	5.37729e-25	21	20	15	1415	1810	507
A530040E14Rik	5.5784	2.48761	154.592	1.71889e-35	1.0386e-33	0	3	3	162	179	56
Olfr56	5.56586	1.94846	165.488	7.15767e-38	4.76927e-36	2	0	3	110	157	55
Osm	5.5657	2.4369	235.529	3.71265e-53	4.67794e-51	5	4	3	294	383	107
C430002N11Rik	5.54322	-1.49983	13.2058	0.000279077	0.00147888	0	0	0	2	6	4
Mmp13	5.54241	5.9881	123.109	1.3197e-28	6.24297e-27	2	1	2	81	220	38
Mak	5.54098	-1.06695	12.8905	0.00033025	0.00171903	0	0	0	4	5	3
4930438A08Rik	5.52794	4.68938	13.1012	0.000295107	0.0015536	0	0	0	6	4	2
Pydc4	5.52747	3.63679	236.957	1.81188e-53	2.34978e-51	6	4	3	307	395	118
A430084P05Rik	5.52318	3.61393	259.962	1.74917e-58	2.78463e-56	6	2	4	254	324	139
1700028E10Rik	5.52184	-0.778757	13.3576	0.000257382	0.00137405	0	0	0	5	6	1
Fam59b	5.5202	-1.94527	12.7005	0.000365558	0.00188311	0	0	0	2	8	2
Ambp	5.51928	-0.623669	11.6555	0.000640127	0.00311522	0	0	0	3	7	2
Irf7	5.51726	8.0795	466.733	1.64729e-103	2.73719e-100	134	108	213	10079	12892	4329
Cngb3	5.51358	-1.36116	68.2422	1.44596e-16	3.75413e-15	0	0	1	29	33	10
Gm10634	5.50643	-2.05809	12.4433	0.000419492	0.00212836	0	0	0	5	6	1
Clca2	5.50146	4.74558	12.9468	0.000320475	0.0016762	0	0	0	1	11	0
Ptgs2	5.48556	2.70579	196.941	9.71628e-45	8.55355e-43	9	3	4	460	480	96
Serpinb2	5.43437	5.93532	224.517	9.35872e-51	1.0633e-48	2	4	3	162	201	122
Pydc3	5.42754	4.42999	558.307	1.96284e-123	1.3046e-119	18	12	24	1189	1500	447
Trem3	5.41051	0.571406	87.9253	6.79752e-21	2.25335e-19	1	0	3	85	109	39
5730559C18Rik	5.40253	4.61184	12.2325	0.000469633	0.00235935	0	0	0	2	7	2
Gm15753	5.391	-1.40345	11.5456	0.000679082	0.00328256	0	0	0	6	4	1
Ceacam18	5.38502	-2.27772	11.4656	0.000708955	0.00341269	0	0	0	4	6	1
Cxcl1	5.37375	2.55429	322.152	4.92213e-72	1.55785e-69	6	10	7	521	610	176
Gm16853	5.35108	-1.93315	10.0484	0.00152484	0.00679279	0	0	0	2	8	1
Serpina3g	5.34447	5.29282	160.721	7.87315e-37	5.01956e-35	4	2	1	137	169	71
Treml2	5.34218	4.32374	69.7925	6.58824e-17	1.77103e-15	7	12	13	623	801	285
Clec4d	5.30269	4.22629	198.751	3.91159e-45	3.50147e-43	17	25	21	1159	1830	451
Rpph1	5.29972	-1.40228	19.7933	8.62826e-06	6.30022e-05	0	0	1	13	21	18
Ms4a6d	5.29037	6.27941	336.961	2.92911e-75	1.1286e-72	43	37	33	2345	2701	898
1110050K14Rik	5.27944	-1.93366	10.6511	0.00110005	0.00506161	0	0	0	5	3	2
Ppef1	5.26411	-1.81565	10.631	0.00111207	0.0051116	0	0	0	7	2	1
Ubash3a	5.25108	0.903187	10.7808	0.00102556	0.00475756	0	0	0	6	4	0
Tnfsf8	5.24485	0.326805	53.3028	2.85895e-13	5.85578e-12	1	0	0	20	26	13
Gpr31c	5.22154	-0.636977	10.066	0.00151027	0.00673805	0	0	0	4	6	0
9430070O13Rik	5.22085	-1.22711	9.76616	0.00177753	0.00774968	0	0	0	7	3	0
Gm11166	5.21906	-2.07794	9.99979	0.00156558	0.00694634	0	0	0	4	6	0
Ifi47	5.20996	6.74435	470.508	2.48447e-104	4.71802e-101	38	40	67	2774	3329	1055
Batf2	5.20465	4.02941	215.278	9.69021e-49	1.02232e-46	3	2	8	268	286	94
Phox2a	5.19685	-1.04971	57.0184	4.31754e-14	9.4708e-13	0	1	1	29	61	17
Mefv	5.1918	4.6651	153.625	2.79708e-35	1.6647e-33	13	22	16	915	1267	362
Slc2a6	5.18184	3.4535	250.379	2.14743e-56	3.1028e-54	6	7	8	378	458	170
Gpr15	5.17398	0.455937	77.5646	1.28452e-18	3.81568e-17	0	0	2	40	47	17
1110032F04Rik	5.16731	-1.3922	9.51988	0.00203258	0.00878525	0	0	0	3	3	3
Olfm4	5.1492	-0.533815	24.4328	7.69465e-07	6.79634e-06	0	0	1	15	30	10
Pik3ap1	5.14663	5.87574	388.805	1.5069e-86	8.90275e-84	26	30	23	1408	1826	554
Fam3b	5.14331	0.451485	9.84583	0.00170217	0.00747503	0	0	0	2	4	3
BC147527	5.1403	3.49984	317.03	6.42419e-71	1.85645e-68	7	7	9	429	480	171
Klra17	5.13913	-0.188934	49.8031	1.69975e-12	3.22782e-11	0	1	0	22	22	11
Fcnb	5.13722	-0.404121	9.48708	0.00206924	0.00892775	0	0	0	4	3	2
LOC100862098	5.13318	-2.2206	9.79388	0.00175094	0.00764448	0	0	0	5	2	2
Nrg1	5.13173	0.526344	43.8382	3.56672e-11	5.92286e-10	0	0	1	18	31	7
Il18rap	5.13151	2.72278	163.84	1.63963e-37	1.07899e-35	4	1	2	126	168	46
Sowahb	5.12983	0.625698	10.0862	0.00149385	0.00667374	0	0	0	3	3	3
Vmn2r97	5.12815	-2.4393	9.80584	0.00173959	0.00760975	0	0	0	3	4	2
Niacr1	5.12711	5.36682	339.99	6.41387e-76	2.50763e-73	28	14	23	1018	1559	467
Klrc1	5.12585	0.850949	10.0122	0.00155505	0.0069077	0	0	0	4	3	2
Gpr141	5.12458	3.7128	278.79	1.37808e-62	2.71389e-60	5	5	5	275	327	105
Gm19261	5.12323	-2.07528	9.4197	0.00214667	0.00923932	0	0	0	0	7	2
Cwh43	5.11988	3.37655	10.0488	0.00152451	0.00679247	0	0	0	5	3	1
1600002D24Rik	5.11945	-1.95039	10.0982	0.00148416	0.00663269	0	0	0	3	5	1
Mcoln3	5.1182	-1.01197	10.0619	0.00151369	0.0067499	0	0	0	2	6	1
Plch1	5.11781	-1.88841	9.8455	0.00170248	0.00747516	0	0	0	5	3	1
Gpr55	5.1157	0.416972	9.80471	0.00174065	0.0076126	0	0	0	4	4	1
Slain1	5.11224	0.199151	9.79134	0.00175336	0.00765305	0	0	0	2	6	1
Olfr99	5.10737	-1.22298	9.82921	0.00171762	0.00753171	0	0	0	5	4	0
Mir1938	5.10401	-2.33684	9.77493	0.00176907	0.00771531	0	0	0	4	5	0
Apol7a	5.10348	2.20974	9.72598	0.00181682	0.00790539	0	0	0	5	4	0
1700047G03Rik	5.09444	-2.70394	9.53919	0.00201131	0.00869899	0	0	0	4	5	0
Fcgr1	5.0819	6.76443	471.976	1.1905e-104	2.63755e-101	57	59	75	3292	4083	1286
A530032D15Rik	5.02582	0.891978	73.7825	8.72174e-18	2.46677e-16	1	0	2	61	57	20
Slfn1	5.00891	5.92958	224.405	9.90092e-51	1.11536e-48	39	37	33	1653	2439	687
Asprv1	5.00667	8.32915	114.524	1.00061e-26	4.44854e-25	4	2	7	199	314	71
Slamf7	5.00562	5.62662	280	7.50951e-63	1.52403e-60	25	7	18	744	1041	344
Pvrl4	5.00503	6.73632	294.73	4.63476e-66	1.08088e-63	3	4	5	198	227	87
Tnfsf14	4.99163	1.89943	126.201	2.77865e-29	1.35299e-27	2	3	2	81	147	62
Gp49a	4.98696	6.98217	379.865	1.33138e-84	7.07923e-82	70	57	49	2637	3755	1140
Ccl5	4.97395	4.38324	235.775	3.28018e-53	4.19264e-51	5	3	8	224	291	130
Ms4a4b	4.95786	4.41388	75.3958	3.85213e-18	1.10836e-16	5	2	2	124	171	71
Fam26f	4.94362	3.60882	156.365	7.04613e-36	4.31632e-34	4	2	4	168	179	66
Samsn1	4.93802	3.43858	306.119	1.53003e-68	3.97524e-66	6	10	10	359	592	145
Pdcd1lg2	4.93581	1.08502	35.2721	2.8671e-09	3.7365e-08	1	0	0	10	32	7
Rhov	4.92741	3.83037	68.758	1.11317e-16	2.93307e-15	0	1	1	33	45	11
BC013712	4.91049	6.45467	354.741	3.93387e-79	1.77264e-76	43	46	47	1901	2620	886
Slfn8	4.90027	6.03967	416.954	1.1231e-92	9.63189e-90	40	52	75	2264	3459	974
Klra2	4.87829	4.27495	255.652	1.52128e-57	2.32442e-55	5	7	12	314	497	141
Gm5431	4.87503	3.61298	233.169	1.21406e-52	1.48742e-50	6	7	8	303	439	109
Usp18	4.87462	5.40653	462.041	1.72919e-102	2.55401e-99	49	49	51	2167	2899	850
LOC100038947	4.8727	3.57977	225.778	4.96743e-51	5.66798e-49	9	4	7	312	338	127
Mrgpra2a	4.84697	-1.84463	40.4349	2.03281e-10	3.07944e-09	0	0	1	20	17	8
Hpx	4.84062	0.488156	82.7273	9.41916e-20	2.96352e-18	2	0	1	57	55	12
Mmp25	4.82455	2.95911	154.427	1.86811e-35	1.1262e-33	1	3	5	127	159	56
Cmpk2	4.82331	5.75146	424.104	3.12067e-94	2.8609e-91	67	66	100	3081	4571	1255
Rab11fip1	4.79919	4.98483	357.343	1.06697e-79	4.97658e-77	9	8	7	388	398	122
Slc39a4	4.7985	-0.211716	30.2039	3.88928e-08	4.34273e-07	0	0	1	11	26	7
Ankrd22	4.79497	3.40224	38.1626	6.5088e-10	9.28342e-09	0	1	0	21	19	4
Csf3r	4.79483	6.20199	162.943	2.57405e-37	1.66912e-35	70	68	98	2936	4371	1364
Stfa2l1	4.79417	-0.0114556	78.1537	9.53247e-19	2.85395e-17	0	4	0	73	70	17
Gm17757	4.78367	-0.585109	33.4681	7.24434e-09	8.9207e-08	0	0	1	12	23	8
Entpd3	4.76958	1.59996	73.3464	1.08778e-17	3.05706e-16	0	1	2	45	60	13
Slc15a3	4.76868	6.05869	197.117	8.89173e-45	7.85367e-43	40	46	58	1948	2408	826
Arg1	4.76201	4.17022	76.8578	1.83719e-18	5.40901e-17	13	12	12	523	685	181
Serpina3i	4.74965	1.8261	34.6955	3.85522e-09	4.94189e-08	0	0	1	16	23	4
Marcksl1	4.74467	5.13417	658.339	3.43205e-145	4.56222e-141	51	40	37	1673	2266	686
Oas1a	4.73432	5.40548	349.54	5.33807e-78	2.25267e-75	33	38	50	1591	2051	652
5830416P10Rik	4.70507	1.76424	145.993	1.30273e-33	7.3223e-32	2	2	5	107	168	46
Gpr171	4.70162	2.20864	75.0889	4.49995e-18	1.2864e-16	0	2	1	37	59	15
Mx2	4.70067	4.18397	294.446	5.34419e-66	1.23548e-63	23	18	27	932	1171	317
Chi3l3	4.69953	5.45648	114.11	1.23289e-26	5.46293e-25	38	54	66	2168	2895	661
Tagap	4.67871	3.10038	242.491	1.1262e-54	1.50458e-52	8	6	6	227	359	105
Sirpb1a	4.6766	2.92538	124.261	7.38531e-29	3.52506e-27	2	1	4	80	135	33
Oasl2	4.67596	7.55805	470.208	2.88727e-104	5.11739e-101	155	158	172	6124	8298	2385
Sirpb1b	4.66065	2.44795	115.317	6.70649e-27	3.00672e-25	7	1	3	151	169	57
Mmp8	4.64957	2.22473	58.62	1.91262e-14	4.30193e-13	2	3	5	109	177	53
Ttll9	4.63574	-1.37067	29.923	4.4955e-08	4.96747e-07	1	0	0	16	13	9
Olr1	4.63448	0.960581	63.6968	1.45123e-15	3.53968e-14	3	0	1	57	82	10
Oas2	4.61444	6.93437	440.462	8.58743e-98	9.51273e-95	130	91	138	4544	5600	1695
Lilrb4	4.61303	7.274	384.606	1.23637e-85	6.99366e-83	124	106	111	3916	5710	1658
Epsti1	4.61228	4.97474	399.45	7.25454e-89	4.94537e-86	28	25	18	819	1144	363
Il1r2	4.5927	5.08241	219.172	1.37069e-49	1.45765e-47	17	21	20	598	1054	265
I830077J02Rik	4.59197	2.74492	236.197	2.65488e-53	3.40979e-51	6	6	2	176	202	73
Ifi204	4.56522	7.22996	407.81	1.09858e-90	8.59022e-88	162	126	165	4973	7250	2160
Amica1	4.56407	2.58487	212.406	4.10249e-48	4.19495e-46	4	6	3	162	187	64
Tnfsf11	4.55856	0.0935837	31.5643	1.92943e-08	2.24784e-07	1	0	0	19	13	5
Gbp10	4.55533	5.70514	52.6469	3.99247e-13	8.07177e-12	10	2	15	360	402	106
I830012O16Rik	4.55463	5.91673	316.77	7.31928e-71	2.09237e-68	77	92	123	3001	4602	1452
G530011O06Rik	4.55109	3.7323	72.2138	1.93102e-17	5.3533e-16	11	11	20	388	826	162
Itih4	4.5428	1.73615	34.1689	5.05297e-09	6.3577e-08	7	9	9	649	214	30
Gbp2	4.54218	8.77932	444.021	1.443e-98	1.7438e-95	200	137	232	6730	8481	2566
Kcna3	4.53886	-0.612755	28.772	8.14208e-08	8.60355e-07	0	0	1	14	19	4
Chi3l1	4.53087	3.17748	277.647	2.44606e-62	4.71239e-60	11	6	15	411	467	131
Mnda	4.52101	5.48039	500.319	8.10088e-111	2.69213e-107	45	38	51	1526	1917	640
Upp1	4.51806	3.58268	186.442	1.90139e-42	1.54588e-40	11	14	9	365	519	163
Slfn9	4.51693	3.54398	300.041	3.22754e-67	7.87223e-65	12	15	7	322	556	166
5430427O19Rik	4.51636	2.70581	193.424	5.68937e-44	4.91096e-42	3	6	5	137	212	75
Dhrs9	4.50911	1.94661	106.249	6.50385e-25	2.65609e-23	2	3	1	68	88	30
Ms4a6b	4.49955	5.97471	302.712	8.45159e-68	2.13994e-65	40	29	45	1396	1516	520
Cxcl9	4.49602	7.25726	198.126	5.35587e-45	4.76225e-43	55	20	28	1293	1558	393
Isg20	4.47372	4.5646	146.122	1.22079e-33	6.87626e-32	49	22	62	1369	1743	674
Mpeg1	4.45705	8.32711	234.29	6.91344e-53	8.62914e-51	195	195	236	7035	8919	2629
Cd14	4.44387	4.14639	300.078	3.16764e-67	7.79768e-65	28	33	36	1424	1328	273
Hk3	4.44307	6.4663	182.214	1.59257e-41	1.21319e-39	33	34	44	1089	1463	563
9130014G24Rik	4.40419	-0.0640212	59.8082	1.04566e-14	2.40275e-13	0	0	3	30	48	12
Mxd1	4.40144	6.4524	400.055	5.35824e-89	3.85011e-86	127	122	135	3957	5656	1497
Pira6	4.4003	2.22111	89.5534	2.98478e-21	1.00447e-19	4	1	1	62	77	31
Cd274	4.39917	7.22095	412.074	1.29595e-91	1.04406e-88	95	74	70	2504	3154	1065
Tlr2	4.3741	4.9715	458.109	1.23993e-101	1.64824e-98	39	38	56	1328	1931	502
Ifi44	4.36389	5.01362	274.628	1.11233e-61	2.05365e-59	26	23	43	980	1201	362
Bst1	4.35851	4.58784	310.014	2.16863e-69	5.84002e-67	19	11	18	494	622	200
LOC100503558	4.35313	-0.649195	54.9616	1.22905e-13	2.60156e-12	0	2	1	33	45	10
Ccl7	4.3497	6.84465	151.463	8.30215e-35	4.82978e-33	116	123	109	3156	5200	1364
Gbp5	4.34499	7.38511	158.103	2.9379e-36	1.8465e-34	118	92	155	3832	4494	1495
Fam123a	4.34011	-1.76738	19.0257	1.28968e-05	9.07313e-05	1	0	0	13	19	2
Herc6	4.33825	5.49562	363.908	3.96943e-81	1.95428e-78	59	38	63	1525	2195	634
Stx11	4.32498	3.87691	292.441	1.46114e-65	3.32017e-63	10	8	13	303	415	120
Gm8995	4.32363	6.1089	104.896	1.28725e-24	5.16181e-23	67	68	75	1663	3112	870
Cldn4	4.32359	4.65598	24.3231	8.14568e-07	7.17803e-06	0	1	0	12	17	3
Dhx58	4.31964	5.8235	285.387	5.03149e-64	1.08754e-61	36	47	56	1342	1704	600
Retnlg	4.31603	2.4262	84.37	4.10329e-20	1.31118e-18	5	2	1	85	87	39
Socs3	4.31081	5.89575	206.825	6.76926e-47	6.52056e-45	71	116	67	2900	3041	962
Cd200r4	4.30453	2.69152	86.2026	1.62412e-20	5.30452e-19	4	2	2	74	123	26
Ccr5	4.29876	6.75133	234.02	7.91837e-53	9.79152e-51	42	56	46	1281	1889	606
Gm6377	4.29816	1.74833	48.1731	3.90213e-12	7.09589e-11	1	4	0	41	97	11
D14Ertd668e	4.28598	5.87708	439.339	1.50739e-97	1.60302e-94	64	60	78	1994	2533	770
Apol9b	4.28564	3.2844	172.393	2.22094e-39	1.583e-37	3	7	14	227	278	106
Casp4	4.28544	5.36003	461.737	2.01354e-102	2.81747e-99	29	31	30	845	1153	355
Iigp1	4.24753	8.53956	273.26	2.2103e-61	3.99748e-59	142	116	190	4489	5316	1617
Ms4a6c	4.23325	6.69616	261.307	8.90602e-59	1.435e-56	67	56	82	2043	2330	768
Plek	4.23157	6.41017	289.903	5.21946e-65	1.15637e-62	86	89	77	2210	3274	939
Ddx60	4.23037	4.42104	293.022	1.0917e-65	2.50206e-63	26	22	31	610	989	338
Pdcd1	4.22463	0.614252	22.4883	2.11428e-06	1.7216e-05	1	0	0	9	14	6
Slfn2	4.22402	6.5765	300.995	2.00016e-67	4.96973e-65	100	87	122	2709	3822	1171
P2ry13	4.21732	2.68027	171.816	2.96921e-39	2.10505e-37	8	3	5	132	218	56
Piwil4	4.21276	-0.993774	23.3034	1.38354e-06	1.16622e-05	0	0	1	16	9	4
Gbp8	4.2022	5.04157	108.433	2.16061e-25	9.06024e-24	2	4	3	66	111	42
Hck	4.19995	5.68332	236.757	2.00358e-53	2.58579e-51	54	26	45	1098	1484	476
Slamf6	4.19943	1.88308	75.6558	3.37677e-18	9.79007e-17	3	2	0	56	51	19
A630001O12Rik	4.18725	-1.36106	17.9366	2.28383e-05	0.000151909	1	0	0	7	15	6
Tlr13	4.18033	5.4573	241.989	1.44857e-54	1.92559e-52	41	24	34	792	1219	379
Ifng	4.17052	2.05372	21.8452	2.95557e-06	2.3533e-05	1	0	0	5	17	6
Rrad	4.16372	6.54856	220.494	7.05631e-50	7.65711e-48	227	365	291	8130	10776	2892
4930599N23Rik	4.15442	-0.15124	34.7727	3.7054e-09	4.76593e-08	1	1	0	11	30	10
Trim30d	4.13654	5.04805	314.179	2.68486e-70	7.51366e-68	47	43	45	1162	1598	459
Apol9a	4.12833	3.1871	192.773	7.88919e-44	6.76587e-42	4	11	9	202	279	84
Klrk1	4.12756	4.53822	178.59	9.84461e-41	7.358e-39	9	6	11	203	298	100
Ccl2	4.12063	6.86673	105.866	7.88964e-25	3.20235e-23	142	157	139	3437	5484	1482
Gpr35	4.11919	4.438	301.335	1.68597e-67	4.2286e-65	11	16	18	397	503	152
Gm885	4.10799	3.00481	187.877	9.24212e-43	7.58367e-41	7	4	9	169	231	66
Hal	4.1064	6.44927	21.3886	3.74994e-06	2.92878e-05	0	0	1	9	14	4
Cd180	4.09926	5.86384	243.095	8.31435e-55	1.11639e-52	29	17	33	643	912	265
Socs1	4.09884	3.87776	198.272	4.97534e-45	4.43874e-43	12	12	14	282	390	163
9930111J21Rik1	4.09568	1.28378	119.847	6.83204e-28	3.14795e-26	5	3	5	110	145	45
Saa2	4.09441	-0.431413	66.3273	3.81938e-16	9.62484e-15	0	3	3	57	49	28
Mcoln2	4.09105	2.95282	258.391	3.84763e-58	6.01723e-56	8	4	18	235	324	113
Cyp7b1	4.08877	1.50792	104.868	1.30566e-24	5.22775e-23	3	3	1	62	70	28
Ifitm1	4.07631	3.60505	185.174	3.5963e-42	2.85406e-40	16	18	20	465	605	170
Snx20	4.07204	3.68436	266.438	6.78077e-60	1.1556e-57	14	18	14	357	501	168
Fgr	4.06893	5.39086	270.488	8.883e-61	1.57442e-58	42	32	42	863	1304	415
Gm7609	4.06816	-0.785845	17.2546	3.26906e-05	0.000210848	0	0	1	9	6	9
Bcl2a1b	4.06271	3.11072	152.038	6.21497e-35	3.66366e-33	12	11	13	261	418	126
Il28ra	4.06203	3.96338	54.9279	1.25033e-13	2.64449e-12	1	1	1	33	27	10
Xcl1	4.05661	0.348107	27.9277	1.25931e-07	1.29167e-06	1	1	0	23	15	9
Ifitm6	4.05294	2.83019	103.307	2.86977e-24	1.11707e-22	10	12	20	352	439	139
1300002K09Rik	4.05101	2.26671	118.552	1.31244e-27	5.98499e-26	13	3	7	202	264	64
Trim30a	4.03831	6.46912	261.631	7.57009e-59	1.22719e-56	139	103	131	2924	4067	1234
Gm4951	4.03309	4.636	193.039	6.90115e-44	5.93767e-42	18	8	23	370	584	143
Nlrc5	4.02928	7.32757	511.06	3.7284e-113	1.65205e-109	108	73	89	2264	2765	884
Clec7a	4.02094	4.50428	153.765	2.60713e-35	1.56111e-33	26	45	27	690	1090	346
Cd53	4.01862	6.17526	246.085	1.85319e-55	2.56609e-53	74	73	55	1688	2118	644
Hap1	4.00697	2.50608	185.688	2.77761e-42	2.23098e-40	7	13	6	190	257	100
Expi	4.00485	3.50944	18.565	1.64207e-05	0.00011312	0	1	0	5	15	5
Tgtp2	3.99872	6.10562	462.861	1.14652e-102	1.79303e-99	52	40	44	1227	1350	391
Bcl2a1a	3.99707	1.06137	116.235	4.22206e-27	1.90574e-25	4	4	2	72	111	33
Parp14	3.98918	7.51548	572.143	1.91921e-126	1.7008e-122	236	223	286	5866	7873	2256
Ccr1	3.9858	5.42867	90.6653	1.70149e-21	5.78463e-20	55	55	55	1248	1761	522
Clec5a	3.98498	3.56499	124.624	6.14971e-29	2.95119e-27	22	5	8	252	455	84
Bzrap1	3.98481	2.76281	50.3718	1.27207e-12	2.45067e-11	0	2	1	20	33	13
Cd177	3.98053	2.55663	39.2678	3.69491e-10	5.41826e-09	8	4	8	168	199	61
Aldh1b1	3.97911	2.46537	148.236	4.21321e-34	2.39855e-32	5	5	14	167	218	97
Cd244	3.97479	3.33706	170.289	6.39761e-39	4.47597e-37	4	7	6	132	171	55
Ubd	3.97242	2.27864	54.3835	1.64946e-13	3.45024e-12	2	0	3	43	54	13
Ankrd1	3.96728	7.83656	55.8793	7.70613e-14	1.65623e-12	701	874	615	17536	26384	5261
Nfe2	3.96587	1.06874	103.444	2.6783e-24	1.04714e-22	2	1	6	66	93	30
Ifi205	3.95191	5.9789	82.4579	1.07946e-19	3.38427e-18	112	92	90	2134	3047	939
Tmem156	3.94671	-0.27941	24.4967	7.4436e-07	6.60532e-06	0	0	2	16	23	6
Cfb	3.9463	8.15812	443.693	1.70097e-98	1.96618e-95	364	238	285	7052	8489	2780
Pmaip1	3.93612	2.71065	101.808	6.11701e-24	2.34671e-22	3	7	3	73	159	40
Hrh2	3.93282	2.96401	117.357	2.39801e-27	1.08609e-25	7	4	2	88	132	45
Gal	3.9298	-0.731742	47.0948	6.7635e-12	1.20762e-10	0	1	4	36	58	13
Cst7	3.92302	1.5249	42.3081	7.79706e-11	1.24575e-09	1	1	1	28	20	14
Il21r	3.91951	3.96571	115.03	7.75252e-27	3.4582e-25	7	8	7	159	217	70
Has1	3.91645	2.84973	169.562	9.22085e-39	6.36741e-37	8	2	6	135	159	37
F10	3.91071	3.63181	98.9632	2.57232e-23	9.48512e-22	27	25	26	495	821	250
Ctss	3.90766	8.72842	335.549	5.94515e-75	2.19525e-72	240	191	266	5194	6751	2071
Sp140	3.90165	4.92114	350.544	3.22552e-78	1.38312e-75	44	29	42	814	1147	344
Vav1	3.8981	5.74123	314.548	2.231e-70	6.30994e-68	38	39	46	821	1210	394
Cybb	3.89662	6.28997	306.106	1.5401e-68	3.97524e-66	76	54	74	1451	2020	607
D730048J04Rik	3.8562	0.217078	50.5617	1.15478e-12	2.23498e-11	2	1	2	41	45	14
Lcp2	3.85094	5.61111	326.001	7.14079e-73	2.37306e-70	40	40	28	779	1072	287
Tgm1	3.84867	5.73715	95.2388	1.68749e-22	5.97385e-21	5	4	3	97	107	32
Gbp3	3.84215	7.15569	399.143	8.46425e-89	5.62577e-86	122	82	141	2417	3153	1004
Tgtp1	3.83132	5.42314	279.724	8.62662e-63	1.72442e-60	25	19	45	739	714	239
Ms4a4a	3.82524	4.58801	108.88	1.72406e-25	7.26399e-24	30	29	25	555	786	252
Tfec	3.81905	1.88883	102.682	3.93407e-24	1.52465e-22	3	6	5	105	117	42
Cd300lh	3.81776	1.07779	17.4072	3.01681e-05	0.000196004	1	0	0	12	7	3
Pira1	3.8147	2.33377	84.7648	3.36061e-20	1.08166e-18	1	9	4	104	133	35
Gbp11	3.80783	3.03466	84.5383	3.76843e-20	1.20563e-18	6	7	4	113	196	33
Gm4841	3.80113	8.32674	186.207	2.13966e-42	1.72903e-40	120	147	138	3500	2760	1185
Pira2	3.79762	3.13901	121.803	2.54876e-28	1.18464e-26	5	6	8	116	177	58
Nfkbiz	3.7959	5.42282	475.225	2.33755e-105	5.64965e-102	29	40	41	848	979	263
Coro2a	3.79164	5.44241	191.355	1.60891e-43	1.3666e-41	24	33	25	457	762	266
Gm19980	3.79135	0.0629041	19.7332	8.90387e-06	6.48899e-05	0	0	2	17	15	7
Ikbke	3.78542	5.8975	490.024	1.40761e-108	4.15808e-105	55	53	56	1014	1586	448
Ipcef1	3.78529	2.09323	58.5062	2.02653e-14	4.54277e-13	1	2	2	37	42	15
Gzma	3.77959	3.44842	96.2864	9.94099e-23	3.56187e-21	7	2	4	74	82	62
Mybpc3	3.77736	0.362742	26.4806	2.66195e-07	2.59138e-06	1	0	1	11	24	5
Cd40	3.76635	4.09769	165.644	6.61656e-38	4.4198e-36	18	11	15	334	370	110
Mlkl	3.76393	4.66691	317.693	4.60659e-71	1.34583e-68	33	36	27	663	854	251
1700025N23Rik	3.76074	-1.05415	16.6408	4.51686e-05	0.000282886	0	1	0	7	9	5
Cryba4	3.75428	0.68237	49.1999	2.31165e-12	4.30979e-11	1	2	1	26	39	10
Lpcat2	3.75099	4.80529	310.008	2.17469e-69	5.84002e-67	17	12	15	267	368	139
Il7r	3.74948	3.8102	86.2621	1.57597e-20	5.15359e-19	12	6	5	116	250	60
Mctp2	3.74684	2.40763	61.1294	5.34449e-15	1.2552e-13	3	0	2	43	37	12
Ptprc	3.74598	7.17906	296.743	1.68821e-66	3.97193e-64	141	86	105	2065	2895	954
Igsf6	3.74591	4.55939	223.433	1.61242e-50	1.78803e-48	26	33	31	511	872	244
Gm4070	3.74274	2.43842	145.432	1.72813e-33	9.61172e-32	4	7	13	161	215	59
1700123I01Rik	3.74138	-0.325291	15.9192	6.61044e-05	0.000399421	0	1	0	11	8	2
C130026I21Rik	3.7328	-0.53284	28.1214	1.13939e-07	1.17959e-06	2	0	0	17	14	7
Sele	3.73271	2.92933	86.9758	1.09856e-20	3.61018e-19	3	6	3	97	84	33
Stat2	3.72997	7.59574	537.326	7.19649e-119	3.82652e-115	254	232	282	5197	6538	1986
Gpr65	3.72244	3.45877	126.042	3.01067e-29	1.46329e-27	8	7	7	127	195	64
Guca1a	3.71874	0.38141	14.69	0.000126715	0.000723706	0	0	1	11	9	1
Ddx58	3.71485	6.32109	510.317	5.4096e-113	2.05457e-109	154	133	163	2871	3832	1197
Lilrb3	3.71333	7.01817	380.238	1.10435e-84	5.99187e-82	127	127	125	2324	3144	1089
Samd7	3.71052	-1.95934	10.5739	0.00114695	0.00525736	1	0	0	8	8	4
5031414D18Rik	3.70736	2.28588	106.024	7.28448e-25	2.96578e-23	9	2	3	103	102	39
Cd5l	3.70691	0.49031	31.3167	2.19185e-08	2.538e-07	4	1	0	44	46	7
H2-T24	3.70133	5.20054	283.873	1.07555e-63	2.28757e-61	42	41	56	905	1162	356
Clec4n	3.70013	3.36787	143.636	4.26805e-33	2.34928e-31	20	29	25	439	718	172
Klre1	3.69513	0.462544	22.2622	2.37843e-06	1.92139e-05	1	0	1	11	13	11
Siglec1	3.69458	5.86936	251.648	1.13537e-56	1.65851e-54	110	80	86	1758	2197	773
Gbp6	3.69369	7.13283	257.035	7.59862e-58	1.17452e-55	74	44	76	1413	1568	444
AB124611	3.69289	4.49778	126.596	2.27724e-29	1.12116e-27	18	16	13	285	360	145
Lrrc25	3.69255	4.68158	190.56	2.39977e-43	2.01263e-41	26	28	26	490	609	243
Aoah	3.69089	3.89825	177.364	1.82383e-40	1.35065e-38	10	7	18	239	258	97
Casp1	3.68779	5.78211	402.189	1.8381e-89	1.35744e-86	32	23	24	478	706	193
Gm10388	3.68772	-0.860384	15.3591	8.88918e-05	0.00052366	0	1	0	7	9	4
Naip2	3.68709	3.58702	191.119	1.81171e-43	1.53395e-41	13	12	12	240	311	92
AI607873	3.68321	6.93474	272.834	2.73694e-61	4.88351e-59	201	198	190	3660	5063	1505
Il18bp	3.68002	5.35114	227.165	2.47488e-51	2.87323e-49	33	21	36	633	669	232
Ltb	3.67582	2.09519	71.0168	3.54201e-17	9.65825e-16	4	0	9	67	122	34
Zc3h12d	3.67271	3.27147	104.469	1.59683e-24	6.36482e-23	4	5	6	104	117	37
Rhoh	3.66442	2.90298	129.725	4.70667e-30	2.36544e-28	4	6	11	141	152	58
Tnfsf15	3.66278	-0.0290763	32.6881	1.08198e-08	1.3016e-07	1	1	1	17	27	9
Pnp	3.6613	6.98687	375.31	1.30644e-83	6.67943e-81	210	165	224	3872	4580	1578
Adora3	3.65949	1.65973	68.104	1.551e-16	4.01898e-15	4	2	1	39	59	21
Cd7	3.652	1.58251	43.9147	3.43011e-11	5.70311e-10	3	1	0	27	34	9
Nkg7	3.64685	3.52362	50.7316	1.059e-12	2.05959e-11	3	3	0	38	42	20
Sp110	3.64489	6.11895	184.21	5.83707e-42	4.57771e-40	88	79	103	1856	1999	664
Rab19	3.64243	1.54674	56.1384	6.7545e-14	1.45877e-12	3	2	1	34	46	20
F830208F22Rik	3.64167	-0.393223	22.5385	2.05969e-06	1.68282e-05	1	1	0	15	19	3
Bst2	3.63674	6.55744	336.514	3.66519e-75	1.37243e-72	163	143	238	3455	4062	1392
Psd4	3.62909	5.73218	312.904	5.08835e-70	1.40915e-67	28	22	26	465	635	175
Gm8369	3.62894	0.28319	20.9204	4.7878e-06	3.67037e-05	1	1	0	14	20	3
Gm6034	3.62893	0.0906165	20.9636	4.68083e-06	3.59251e-05	0	2	0	14	17	5
Lst1	3.62743	3.94604	177.117	2.06528e-40	1.52521e-38	11	12	26	309	329	141
Spp1	3.62723	7.4926	99.2541	2.22094e-23	8.22368e-22	101	79	96	1541	2785	525
Cd72	3.6257	4.7884	132.185	1.36321e-30	6.9697e-29	6	5	5	114	113	38
Marco	3.62098	-1.13478	12.2883	0.000455806	0.00229422	0	0	1	11	5	3
Batf	3.6199	1.84126	99.6652	1.80464e-23	6.73852e-22	8	4	2	88	109	35
Il10ra	3.61297	6.05891	319.818	1.5872e-71	4.85027e-69	58	61	73	1103	1534	487
Ccdc88b	3.6128	5.10591	201.255	1.11181e-45	1.02279e-43	34	35	47	570	975	316
Il13ra2	3.60727	0.850882	14.3247	0.000153833	0.000862099	1	0	0	6	10	3
Fcrlb	3.60665	0.171755	27.682	1.42985e-07	1.45648e-06	1	1	1	20	20	10
Serpina3h	3.60628	4.54266	14.6641	0.000128473	0.000733115	0	0	1	9	8	2
Ptx3	3.60566	5.12722	222.088	3.16923e-50	3.4817e-48	113	114	127	2091	2651	933
Sh2d5	3.60391	1.97226	128.209	1.01044e-29	5.02124e-28	3	13	13	157	215	85
Ptpn6	3.6037	6.53899	320.887	9.28159e-72	2.86931e-69	71	63	88	1192	1645	636
Kynu	3.60359	0.504459	14.4452	0.0001443	0.000814689	1	0	0	9	8	2
Rab44	3.59767	3.6224	185.883	2.51842e-42	2.02893e-40	20	24	40	477	690	197
Steap1	3.59751	0.979741	66.6668	3.21505e-16	8.14826e-15	1	3	3	46	46	21
Klrb1f	3.59525	0.049017	14.637	0.000130328	0.000742742	0	1	0	6	13	0
BE692007	3.59041	0.0918214	22.3492	2.27309e-06	1.84301e-05	1	0	1	7	19	8
Ikzf1	3.58827	5.07385	247.216	1.05023e-55	1.46954e-53	33	20	25	482	631	169
Clec4a3	3.58589	5.21036	255.044	2.06478e-57	3.13681e-55	30	20	33	509	632	195
Thbs1	3.58195	7.50589	214.674	1.31292e-48	1.37423e-46	485	455	379	8663	11830	2284
Il2rb	3.57842	4.33317	89.2009	3.56684e-21	1.19389e-19	5	0	9	91	98	34
Mndal	3.57725	6.32235	276.767	3.80251e-62	7.27291e-60	128	117	181	2239	3360	1084
Gm18853	3.57112	-0.891085	21.4499	3.63196e-06	2.84248e-05	1	0	1	11	17	6
Tlr8	3.56555	3.34786	185.667	2.80618e-42	2.24714e-40	7	7	18	179	248	77
Runx3	3.56406	3.7036	106.538	5.61926e-25	2.30546e-23	3	3	6	82	80	28
Samd3	3.56326	0.604201	13.5187	0.000236196	0.0012691	1	0	0	6	6	6
Samd9l	3.5572	6.19068	251.753	1.07705e-56	1.58202e-54	144	135	166	2288	3770	1024
Mmp3	3.55281	4.9032	321.14	8.17522e-72	2.55702e-69	91	79	97	1462	2262	570
B3gnt5	3.54523	1.29096	36.1181	1.85711e-09	2.48856e-08	2	2	1	30	35	14
Bcl2a1d	3.54309	1.81092	119.653	7.53391e-28	3.45935e-26	5	6	6	82	122	53
Plaur	3.54044	4.23576	239.221	5.8138e-54	7.65177e-52	42	39	29	676	865	226
Srgn	3.53563	6.05534	110.189	8.90759e-26	3.81348e-24	164	122	178	2676	3481	1059
Cysltr2	3.53039	0.513923	13.1639	0.000285389	0.00150812	1	0	0	5	10	3
Gvin1	3.52639	2.17166	144.273	3.09625e-33	1.70782e-31	8	2	11	109	153	56
Ifih1	3.52375	5.90774	425.927	1.25154e-94	1.23235e-91	115	106	114	1788	2566	795
Tap1	3.52363	7.42725	353.08	9.04414e-79	4.00746e-76	123	140	176	2525	3066	1063
Sct	3.52309	-2.09068	13.0367	0.000305451	0.00160362	1	0	0	8	8	2
Clec4a4	3.52097	-1.28842	13.1577	0.000286333	0.00151281	0	0	1	4	12	2
Ctse	3.52072	1.32174	20.825	5.0322e-06	3.84111e-05	2	0	1	17	23	8
Gm2848	3.51736	-0.514854	13.3353	0.000260462	0.0013891	0	1	0	7	10	1
Xaf1	3.5169	5.7514	273.402	2.05804e-61	3.7476e-59	68	56	106	1280	1585	567
Timp1	3.51557	5.98452	178.589	9.85274e-41	7.358e-39	148	153	136	2554	3372	931
Ptafr	3.51325	4.52024	139.093	4.20341e-32	2.23058e-30	46	41	45	647	1079	305
Pnp2	3.51176	1.39543	80.0476	3.65496e-19	1.11948e-17	4	3	10	113	108	38
9130017N09Rik	3.51012	-0.10153	34.1345	5.1432e-09	6.46511e-08	1	2	1	22	34	8
Rnf213	3.50947	8.17014	414.814	3.28331e-92	2.72781e-89	575	475	595	9957	11944	3517
Soat2	3.50923	2.01405	74.3773	6.45264e-18	1.83672e-16	6	6	2	72	119	29
Rtp4	3.50527	5.7482	261.876	6.69303e-59	1.09166e-56	81	70	106	1504	1841	566
Msr1	3.50268	5.78558	245.997	1.93689e-55	2.6681e-53	73	67	66	1065	1578	484
Krt8	3.49613	0.837585	10.509	0.00118794	0.00542564	1	0	1	0	39	0
Gm10693	3.49533	-0.784911	12.0229	0.000525509	0.00260559	0	0	1	6	11	1
BC006779	3.49461	7.07522	344.255	7.55382e-77	3.04282e-74	310	311	343	5551	6837	2177
Slc4a11	3.48925	3.03335	116.189	4.32141e-27	1.94727e-25	2	8	4	76	116	23
Oas1b	3.48812	4.0226	268.217	2.77621e-60	4.82408e-58	25	19	38	463	611	169
Fyb	3.46921	5.46289	276.028	5.5092e-62	1.03146e-59	41	28	42	596	786	253
Gm20559	3.46849	5.31259	278.004	2.04483e-62	3.96816e-60	71	73	92	1236	1763	513
Nfkbie	3.46568	4.35186	252.957	5.88589e-57	8.74202e-55	24	22	31	424	551	166
Lpxn	3.4606	4.41769	174.371	8.21355e-40	5.96627e-38	16	26	24	331	504	144
Gm15448	3.43916	2.35922	67.4685	2.14083e-16	5.48853e-15	4	4	3	66	80	19
Sla2	3.43551	0.673936	12.591	0.0003876	0.00198626	0	1	0	6	11	0
Sh2d2a	3.43474	2.98204	34.4415	4.39254e-09	5.57423e-08	1	2	1	17	34	9
Ddx4	3.43163	-0.521549	46.0403	1.15846e-11	2.02757e-10	3	0	2	31	29	13
Gm17749	3.42785	-1.19581	11.0436	0.000889924	0.00418308	1	0	0	5	10	2
Olfr1417	3.42732	-1.78569	12.2489	0.000465524	0.00233959	1	0	0	7	10	0
Clec4a1	3.42683	5.61418	330.236	8.5395e-74	2.94846e-71	44	41	57	802	909	313
4930431P03Rik	3.42138	-0.908215	12.0211	0.000526015	0.00260761	1	0	0	7	10	0
Nlrp1a	3.41838	1.8245	66.9597	2.77112e-16	7.05004e-15	2	3	5	66	55	22
Gm15987	3.41715	2.73074	44.9012	2.07232e-11	3.54307e-10	2	1	2	17	44	12
Cd52	3.41372	5.83542	232.192	1.98302e-52	2.40733e-50	86	63	67	1196	1375	486
Aqp9	3.40451	2.52684	70.4207	4.79138e-17	1.30382e-15	3	4	2	44	63	21
Ifi203	3.403	6.18905	143.323	4.99592e-33	2.73295e-31	147	117	153	1977	3019	902
Spic	3.39536	0.323486	34.4871	4.29076e-09	5.45287e-08	4	1	0	23	42	9
Slamf8	3.38957	4.47209	151.486	8.20656e-35	4.78464e-33	19	15	26	294	418	127
Tnfrsf1b	3.3825	6.51759	355.009	3.43781e-79	1.57582e-76	204	174	209	3073	3980	1197
Siglece	3.38169	2.08174	158.862	2.00612e-36	1.26988e-34	9	8	14	149	210	69
Il11	3.38144	0.283635	27.4055	1.64965e-07	1.66695e-06	1	2	0	14	24	6
Cd33	3.38008	3.03732	190.524	2.44259e-43	2.0421e-41	14	12	12	209	273	62
Card14	3.37801	4.32754	212.605	3.71221e-48	3.81054e-46	20	17	15	312	299	109
Gm19911	3.37649	-1.08188	16.8091	4.1334e-05	0.000261271	0	0	2	12	14	4
Dck	3.37356	5.12313	322.407	4.33158e-72	1.38746e-69	46	60	53	801	1094	325
Klri1	3.37203	-0.781636	11.1569	0.000837213	0.00396264	1	0	0	7	6	3
Slamf1	3.37194	0.320199	11.8347	0.000581384	0.00285864	0	1	0	4	8	4
Vgf	3.37053	-2.23476	10.219	0.00139001	0.00624764	0	1	0	6	11	0
Tnfrsf26	3.36892	1.52488	80.0101	3.72504e-19	1.13832e-17	5	6	4	67	123	25
Serpina3m	3.36527	0.667047	40.4226	2.04564e-10	3.09712e-09	9	6	4	137	131	21
Gsta1	3.35982	-0.35728	10.5316	0.00117353	0.00537088	0	0	1	3	5	7
Saa1	3.35928	0.773867	58.94	1.62552e-14	3.69052e-13	9	3	9	111	126	47
Nipal1	3.35595	3.84489	11.6375	0.000646369	0.00314279	1	0	0	7	8	1
Gm10521	3.35099	1.3354	50.4567	1.21823e-12	2.35206e-11	2	1	4	25	54	17
Itgal	3.34897	5.38042	157.122	4.8145e-36	2.98364e-34	47	19	43	553	700	225
F630028O10Rik	3.34776	2.28439	53.5721	2.49275e-13	5.13737e-12	3	15	9	130	195	52
Sfmbt2	3.34759	0.633173	38.6489	5.07316e-10	7.32618e-09	4	0	1	21	32	15
Chl1	3.34741	5.2155	174.441	7.93122e-40	5.77697e-38	8	10	9	116	195	56
Ass1	3.33924	4.79229	259.326	2.40639e-58	3.78558e-56	20	32	43	427	598	222
Cyp4f18	3.33835	3.26709	146.359	1.08331e-33	6.11483e-32	18	8	16	253	246	76
C3ar1	3.33824	6.37259	240.768	2.67449e-54	3.53752e-52	87	69	81	1157	1634	460
Gm11428	3.33806	6.55688	126.228	2.74084e-29	1.33703e-27	64	36	45	805	805	319
Treml4	3.33129	0.577904	101.644	6.64466e-24	2.53815e-22	5	4	6	79	93	30
Csf2rb	3.32711	6.1531	332.073	3.39903e-74	1.2379e-71	133	91	123	1676	2303	695
Grip1	3.32508	2.29671	19.7096	9.01481e-06	6.56085e-05	0	0	2	11	16	2
Gm6524	3.32339	-1.67684	32.9039	9.68271e-09	1.17599e-07	1	2	1	20	30	6
Cd163l1	3.32186	1.81492	19.5233	9.93808e-06	7.16026e-05	0	0	2	9	18	2
Cdk6	3.31566	1.41758	42.6495	6.54827e-11	1.05383e-09	3	2	0	27	31	10
Prf1	3.3138	2.98551	56.0302	7.13676e-14	1.5351e-12	6	1	3	45	47	33
Traf1	3.3115	4.01641	190.425	2.56837e-43	2.14052e-41	23	22	16	294	389	126
Ly86	3.31004	4.98622	249.279	3.72935e-56	5.30206e-54	38	23	39	491	615	207
Aif1	3.30927	5.40168	223.531	1.53544e-50	1.72241e-48	31	33	36	490	612	210
Tlr1	3.29591	4.26118	169.003	1.22185e-38	8.39383e-37	20	17	26	311	395	122
Padi4	3.29338	2.74542	140.251	2.3459e-32	1.25237e-30	10	10	11	142	179	74
Lass6	3.29181	3.85078	237.621	1.29883e-53	1.70102e-51	31	10	28	363	409	131
Psmb9	3.28688	5.59914	214.182	1.68038e-48	1.73831e-46	55	40	55	775	855	306
Pkd1l2	3.28675	-0.37166	19.0647	1.26362e-05	8.9087e-05	3	0	0	17	15	8
Csrnp1	3.28521	4.87015	203.955	2.86237e-46	2.71782e-44	57	58	62	804	1172	345
E130218I03Rik	3.27937	-0.935074	72.1777	1.96663e-17	5.44066e-16	4	2	3	45	53	19
Fcer1g	3.27901	6.87609	267.538	3.90437e-60	6.74036e-58	160	111	152	2140	2569	806
Gm19719	3.2782	0.686958	25.6561	4.08012e-07	3.8248e-06	3	0	0	12	24	5
Bdkrb1	3.27596	-0.857467	11.075	0.000874971	0.00412008	1	0	0	6	6	3
Gm4262	3.27308	-0.987291	10.8567	0.000984391	0.00458337	0	0	1	6	7	2
Tifa	3.26384	3.94067	183.571	8.05149e-42	6.22258e-40	15	14	12	196	240	85
Krt7	3.26163	1.55065	18.3338	1.85388e-05	0.000126248	0	0	2	7	20	1
Ankrd55	3.26089	0.144953	27.0809	1.95121e-07	1.94652e-06	1	0	2	18	16	6
Cdh16	3.25725	-2.21107	12.7065	0.000364381	0.00187741	1	0	1	5	19	4
Igtp	3.25718	8.32815	249.998	2.59902e-56	3.735e-54	275	278	366	4971	5271	1628
LOC100861977	3.25392	2.08414	70.4085	4.82129e-17	1.31062e-15	10	1	6	88	96	33
Nfkbid	3.25372	3.1152	157.949	3.17536e-36	1.9817e-34	13	13	19	217	305	69
Pilrb1	3.25322	1.99422	101.241	8.14659e-24	3.0985e-22	10	10	6	116	160	54
Fgl2	3.25196	7.56399	282.541	2.09803e-63	4.39198e-61	308	274	260	3727	5244	1714
E330016A19Rik	3.25025	3.37883	184.202	5.86027e-42	4.58239e-40	17	8	14	191	226	76
Fosl1	3.25024	0.365652	65.2694	6.53266e-16	1.62164e-14	4	5	5	54	101	26
Pglyrp1	3.24654	1.67031	57.021	4.31188e-14	9.46621e-13	3	4	3	47	54	24
Aim2	3.24557	3.66154	129.995	4.10739e-30	2.06817e-28	10	11	13	146	219	66
Tnfrsf11b	3.24367	3.01335	141.587	1.19711e-32	6.45564e-31	8	11	9	124	171	57
Stat4	3.24335	2.40105	42.0962	8.68906e-11	1.3808e-09	2	1	3	16	51	11
Lgals9	3.24192	6.55906	402.408	1.64691e-89	1.25099e-86	237	206	278	3531	4224	1356
Cytip	3.23403	4.20568	151.853	6.82355e-35	4.00466e-33	23	16	20	243	384	115
Gbp4	3.23324	7.58492	161.803	4.56692e-37	2.91866e-35	174	123	168	2316	2526	924
Pou2f2	3.22802	3.06345	97.1394	6.46148e-23	2.33404e-21	8	6	6	104	92	47
Junb	3.22618	6.17278	330.317	8.19782e-74	2.86773e-71	132	135	156	2062	2511	763
Klra3	3.22293	0.217326	9.51928	0.00203325	0.00878673	1	0	0	5	4	5
Samhd1	3.22231	8.60699	378.485	2.65921e-84	1.38623e-81	485	462	556	6819	8700	2988
Gm12185	3.22124	5.87682	95.0452	1.86089e-22	6.5615e-21	11	14	29	310	293	83
Sphk1	3.20109	5.24227	186.345	1.99603e-42	1.61788e-40	15	17	21	246	320	91
Plscr2	3.1971	2.16819	145.546	1.63173e-33	9.09459e-32	19	18	26	291	416	93
Apoc2	3.19121	0.760065	43.0716	5.27731e-11	8.58644e-10	5	1	3	48	51	14
Il18r1	3.19031	2.87789	36.2924	1.69824e-09	2.28489e-08	4	1	0	21	30	11
Ptk2b	3.18702	5.95086	266.749	5.79913e-60	9.94682e-58	43	39	40	533	704	236
Ccl8	3.18194	5.74943	123.098	1.3272e-28	6.2673e-27	33	21	34	409	451	179
H2-T10	3.17898	4.07509	144.715	2.47929e-33	1.37036e-31	25	13	13	240	319	78
AI504432	3.17511	2.48537	57.1799	3.97709e-14	8.73843e-13	8	2	4	62	86	24
Rnase6	3.17375	2.66287	69.8496	6.40046e-17	1.72229e-15	7	1	5	58	67	29
Sycp2	3.17297	-0.239172	35.6435	2.36943e-09	3.12624e-08	2	2	8	31	74	31
Napsa	3.16958	4.01791	171.471	3.5318e-39	2.49724e-37	27	28	30	360	495	161
Snord58b	3.1658	-0.687002	9.43405	0.00212993	0.00917473	1	0	0	9	4	1
Lcn2	3.16331	4.94635	60.8959	6.01741e-15	1.40827e-13	104	197	126	2306	2509	605
Myo1f	3.15313	6.07295	217.385	3.36298e-49	3.56208e-47	98	75	78	1057	1410	486
Ebi3	3.15014	1.26103	37.6833	8.3212e-10	1.16681e-08	6	1	3	37	60	21
Psmb8	3.14515	6.68519	203.853	3.01312e-46	2.85078e-44	164	117	130	1865	2220	759
Pla2g4c	3.14485	0.992578	40.5225	1.94361e-10	2.95274e-09	4	2	2	31	55	12
Elfn1	3.12994	-1.11673	20.7375	5.26734e-06	4.00909e-05	1	1	1	11	17	8
Klri2	3.12766	0.644168	13.2908	0.000266717	0.00141932	0	1	1	4	13	7
Kctd19	3.12332	-0.660681	13.0085	0.000310079	0.00162727	3	0	0	14	11	9
Evi2b	3.12298	5.69432	197.662	6.76111e-45	5.9917e-43	55	48	61	593	965	318
Rgs1	3.12087	2.88699	43.3286	4.62765e-11	7.57578e-10	3	4	0	23	51	10
Il2rg	3.11718	5.63406	243.49	6.8206e-55	9.25166e-53	65	48	52	677	911	308
Tlr7	3.1166	3.9197	162.211	3.71986e-37	2.39458e-35	31	17	20	277	369	131
Tacstd2	3.11625	6.80332	15.9553	6.48565e-05	0.000392594	0	0	2	4	18	3
Gm6907	3.11257	2.78691	122.56	1.74057e-28	8.14697e-27	12	8	17	152	205	67
Parp12	3.1085	6.39239	392.399	2.48662e-87	1.53743e-84	165	168	182	2235	2792	904
Mov10	3.10566	4.82286	142.229	8.66737e-33	4.68355e-31	56	49	79	786	968	331
Tnfaip3	3.10531	5.32261	230.155	5.5149e-52	6.57484e-50	87	103	109	1386	1696	452
Rn7sk	3.10515	0.361084	10.7456	0.00104525	0.00483709	3	2	1	25	38	10
Hc	3.1011	-1.91169	11.636	0.000646874	0.00314353	2	0	0	7	17	2
Tyrobp	3.09526	6.38974	283.494	1.30055e-63	2.74416e-61	148	119	142	1765	2089	752
Hpse	3.09365	4.1773	211.697	5.85758e-48	5.92127e-46	19	20	23	298	303	104
Arhgap30	3.0892	6.52512	184.316	5.53441e-42	4.35319e-40	112	84	73	1092	1536	465
Pik3r5	3.0847	5.38867	249.123	4.03407e-56	5.70478e-54	54	44	43	588	848	210
Bcl3	3.08393	4.31006	178.36	1.10515e-40	8.23009e-39	38	25	37	488	539	140
Gpr132	3.07969	3.80107	155.658	1.00569e-35	6.1324e-34	17	15	13	192	245	74
Irf1	3.0758	7.53921	318.676	2.81404e-71	8.5016e-69	235	185	230	2764	3234	1194
Gprc5a	3.07353	2.30476	99.1142	2.38348e-23	8.81325e-22	3	12	6	81	133	28
March1	3.06917	4.0423	125.558	3.84291e-29	1.85759e-27	18	13	9	155	214	75
Sfpi1	3.05944	5.3905	224.409	9.87773e-51	1.11536e-48	46	50	71	652	861	306
Adamts4	3.05773	3.62732	96.501	8.91981e-23	3.20896e-21	61	54	26	663	750	216
Uba7	3.04882	6.51638	227.657	1.93385e-51	2.26491e-49	196	145	204	2243	2711	970
1700101I11Rik	3.03743	-0.443958	25.8402	3.70891e-07	3.51658e-06	3	4	1	29	63	6
Tnfrsf8	3.03533	-1.15322	13.2216	0.000276744	0.00146769	0	0	2	7	15	2
Il18	3.03003	4.57308	184.755	4.43922e-42	3.50211e-40	23	21	13	221	303	97
LOC100861753	3.02821	3.99481	130.929	2.56615e-30	1.2995e-28	27	17	21	282	351	93
Rac2	3.02722	5.82835	143.311	5.02573e-33	2.74362e-31	84	64	62	824	1063	376
Rgs14	3.01984	3.85197	158.052	3.0147e-36	1.8903e-34	20	16	19	252	253	89
Pstpip1	3.01904	5.23389	153.965	2.35708e-35	1.41456e-33	42	38	36	404	571	233
Eif2ak2	3.01355	5.9249	336.617	3.48011e-75	1.32174e-72	134	115	139	1521	2151	587
Selplg	3.01251	4.2387	149.701	2.01535e-34	1.16226e-32	35	23	27	338	416	150
Ms4a8a	3.01247	3.22436	80.8471	2.43879e-19	7.53925e-18	13	6	15	141	161	59
Ube2l6	3.00808	5.51711	163.254	2.20134e-37	1.43934e-35	112	61	136	1215	1572	502
Tnfrsf9	3.00385	1.72903	29.7404	4.93955e-08	5.4378e-07	3	1	1	16	31	8
Irgm1	3.00321	7.86504	318.406	3.22173e-71	9.517e-69	352	304	369	4359	4968	1651
Pilra	3.00251	3.37023	98.7871	2.8116e-23	1.03245e-21	24	22	22	237	378	114
Lman1l	3.00158	-0.485939	14.1315	0.000170462	0.000947108	1	1	0	9	11	3
Tmem90b	3.00147	-1.66311	12.5519	0.000395794	0.00202357	0	1	1	12	8	3
D730005E14Rik	2.99924	1.65297	81.4361	1.81023e-19	5.62229e-18	10	4	5	71	93	36
Tex14	2.99899	0.498907	19.8301	8.46397e-06	6.18705e-05	1	1	1	15	11	7
Myd88	2.99894	6.26608	262.51	4.86816e-59	7.9892e-57	147	120	178	1807	2219	712
Dusp5	2.99502	2.7774	165.73	6.33595e-38	4.25372e-36	20	15	28	238	290	120
Itgam	2.9936	7.32226	219.61	1.0999e-49	1.17911e-47	256	239	254	2804	3957	1226
Gdf15	2.98663	-0.427173	48.8678	2.73811e-12	5.06226e-11	3	1	6	36	53	17
H2-T23	2.97983	7.66365	318.417	3.20495e-71	9.517e-69	246	225	280	3008	3726	1186
Ifitm3	2.97347	8.20781	324.813	1.29554e-72	4.25225e-70	622	555	802	8249	9304	3103
Gpr85	2.97174	0.740603	26.9344	2.10483e-07	2.08647e-06	0	4	1	18	25	10
Tmem26	2.96519	2.74479	94.9658	1.93704e-22	6.82096e-21	8	6	7	80	98	38
Runx1	2.964	5.02515	256.519	9.84506e-58	1.51295e-55	80	72	50	744	1161	279
Adar	2.96393	6.52767	395.836	4.43968e-88	2.81032e-85	159	140	184	1950	2348	744
Il12rb1	2.96335	2.95767	21.1238	4.30537e-06	3.32547e-05	0	3	1	10	19	12
Atp8b4	2.94729	3.9798	192.167	1.06998e-43	9.11747e-42	25	20	23	249	357	100
Il13ra1	2.94664	6.51335	249.971	2.63433e-56	3.76539e-54	100	60	79	956	1259	321
Ncf1	2.94573	5.56915	284.853	6.57646e-64	1.41001e-61	85	62	112	930	1336	396
Cd84	2.94457	5.09578	162.896	2.63559e-37	1.70486e-35	57	39	57	499	823	246
Gdf3	2.94382	1.49171	33.7906	6.13753e-09	7.62132e-08	2	1	6	31	59	8
Sp100	2.94249	6.61625	260.134	1.60403e-58	2.56896e-56	279	240	288	3057	3964	1264
Serpine1	2.93668	4.78727	133.402	7.38366e-31	3.8043e-29	108	114	115	1297	1792	463
Sh3bp2	2.93193	5.84926	269.96	1.15785e-60	2.02518e-58	82	81	108	879	1384	453
Ccr2	2.9313	6.80985	136.757	1.36298e-31	7.13313e-30	153	154	131	1573	2180	710
Ap1s3	2.92621	2.56712	19.4563	1.02928e-05	7.38381e-05	0	3	0	11	19	2
Nod2	2.92343	3.95076	182.673	1.26402e-41	9.65666e-40	18	32	24	270	364	115
AF251705	2.92223	4.5743	141.052	1.56722e-32	8.41738e-31	26	13	23	243	311	84
Gyk	2.91699	4.04107	164.081	1.45264e-37	9.60694e-36	26	14	20	248	280	83
Ido1	2.90542	0.930584	33.5532	6.93426e-09	8.56267e-08	1	3	5	50	29	12
Gch1	2.89868	3.616	229.367	8.19094e-52	9.72162e-50	32	40	41	412	536	173
Icam1	2.89787	5.71305	264.555	1.74436e-59	2.9167e-57	95	89	103	1011	1413	435
Lilra6	2.89504	3.1326	87.7884	7.28441e-21	2.40875e-19	19	26	19	204	318	107
Apobr	2.89367	5.33779	200.122	1.96443e-45	1.78858e-43	51	48	41	476	684	223
Hcls1	2.89147	6.07183	179.824	5.29421e-41	3.99863e-39	111	79	133	1155	1393	545
F7	2.89132	1.54537	36.935	1.22137e-09	1.67378e-08	8	5	9	61	97	46
Tor3a	2.88928	6.01798	390.08	7.95204e-87	4.80484e-84	217	203	205	2287	2935	958
Ltb4r1	2.88311	4.62862	112.168	3.28235e-26	1.42823e-24	11	13	16	127	176	76
Rtn4rl2	2.88011	-0.398462	38.8288	4.6264e-10	6.72117e-09	4	6	2	31	66	21
C5ar1	2.87759	4.38884	138.027	7.1896e-32	3.785e-30	63	54	46	574	857	219
Irf5	2.87599	6.08526	223.398	1.64133e-50	1.81064e-48	90	81	106	987	1253	436
Vcan	2.87456	6.17528	219.54	1.13944e-49	1.21659e-47	230	176	194	2164	2824	903
Trim21	2.87406	5.05631	230.798	3.99283e-52	4.80332e-50	45	56	74	633	830	252
Cd80	2.86633	1.6435	68.1629	1.50531e-16	3.9044e-15	7	10	5	80	102	33
Ptpro	2.86601	4.49149	175.821	3.96276e-40	2.90231e-38	30	25	37	327	414	143
Rab20	2.86513	2.39966	82.587	1.01121e-19	3.17403e-18	10	17	25	201	246	67
Dmkn	2.86425	9.93908	41.4884	1.18573e-10	1.8489e-09	3	4	9	58	57	32
Hp	2.86116	7.66864	49.5432	1.94056e-12	3.6564e-11	1509	1243	1338	21576	19092	3209
9030625A04Rik	2.85894	5.42015	248.472	5.59307e-56	7.86758e-54	33	36	48	381	563	179
Itgb2	2.85721	7.15949	178.921	8.33899e-41	6.28047e-39	211	171	208	2031	2761	893
A230028O05Rik	2.85568	0.977782	28.3068	1.03532e-07	1.07941e-06	1	3	2	17	36	7
Naip6	2.84703	2.9896	102.335	4.68914e-24	1.80675e-22	9	12	10	121	147	36
Lair1	2.84623	4.88054	103.324	2.84615e-24	1.11113e-22	12	13	13	159	161	49
Daxx	2.83361	6.4966	214.561	1.3896e-48	1.44312e-46	227	281	344	2861	3829	1296
Thbd	2.83246	7.41282	327.593	3.21399e-73	1.08161e-70	701	793	634	7677	10838	2639
Adam8	2.82936	6.04673	155.258	1.22966e-35	7.46388e-34	114	103	117	1179	1552	467
Lcp1	2.82873	7.87319	306.181	1.48295e-68	3.90353e-66	369	272	368	3602	4507	1453
Tmem106a	2.8282	5.89916	254.635	2.53454e-57	3.80696e-55	102	104	136	1197	1454	528
Naip5	2.8203	3.67938	145.78	1.45039e-33	8.10083e-32	22	19	18	215	253	86
Prr5l	2.81489	2.88352	104.063	1.95945e-24	7.75207e-23	15	15	20	142	227	86
Trim34a	2.81072	4.7615	228.449	1.29872e-51	1.53085e-49	54	44	67	605	771	202
Htr2b	2.8078	0.534442	38.8963	4.46922e-10	6.50349e-09	2	3	4	28	51	8
Rasgef1b	2.8006	4.38726	140.371	2.20898e-32	1.18165e-30	16	18	10	118	226	65
Itprip	2.79922	5.04456	192.4	9.5152e-44	8.13412e-42	30	24	25	300	358	92
Trim14	2.79856	2.65701	100.531	1.16569e-23	4.37108e-22	20	11	13	157	192	61
Gbp9	2.79823	6.01511	286.381	3.05619e-64	6.65999e-62	150	133	149	1519	1819	637
Plcg2	2.79454	5.34172	280.993	4.56361e-63	9.40528e-61	61	43	60	570	673	249
5530401N12Rik	2.7922	-0.658287	11.1596	0.000835977	0.00395749	0	1	1	6	12	2
Kcnh4	2.79119	0.622943	19.6148	9.47349e-06	6.86647e-05	2	1	1	12	15	10
Sbno2	2.78476	7.3649	305.701	1.88685e-68	4.82345e-66	331	349	388	3680	4413	1588
Il1rl1	2.7838	5.04626	77.5711	1.2803e-18	3.80738e-17	56	43	64	503	722	246
Cd300ld	2.78228	4.17346	185.527	3.01107e-42	2.40398e-40	36	23	33	306	418	124
Cd101	2.78161	0.331404	29.4946	5.60713e-08	6.09947e-07	1	4	3	27	43	7
2810474O19Rik	2.77561	5.91067	194.834	2.8e-44	2.4327e-42	176	130	150	1269	2278	646
Fam71f2	2.7756	-0.644561	25.4481	4.54434e-07	4.21696e-06	2	1	2	22	21	4
Ms4a14	2.77437	3.62125	59.2154	1.41322e-14	3.22782e-13	12	7	5	81	119	27
Scn5a	2.7741	2.63573	47.9737	4.31973e-12	7.82852e-11	27	49	24	326	452	145
Cd8a	2.7709	2.71727	11.0962	0.000865067	0.0040785	2	0	0	5	7	7
Basp1	2.7698	4.07841	117.585	2.13694e-27	9.695e-26	36	30	33	267	503	138
Dennd1c	2.76868	4.70839	180.426	3.91141e-41	2.96264e-39	35	26	28	305	383	122
Gm10099	2.7593	0.631837	10.7783	0.00102696	0.00476237	2	0	0	8	6	5
Mt2	2.75894	7.85381	148.602	3.50345e-34	2.00739e-32	964	1094	936	12084	12501	3514
Stat1	2.75615	8.25161	258.271	4.08717e-58	6.35447e-56	509	456	545	5739	6511	1779
Itgb7	2.75073	5.22399	148.196	4.29865e-34	2.44196e-32	42	32	46	406	493	169
Ncf4	2.75051	4.63192	148.255	4.17244e-34	2.38044e-32	41	31	43	395	478	157
Gm6904	2.74963	0.0234424	26.6877	2.39135e-07	2.34599e-06	2	5	1	31	36	8
E2f8	2.74676	3.68336	33.4614	7.26923e-09	8.94722e-08	3	2	2	18	33	12
Selp	2.74611	3.75988	190.189	2.89064e-43	2.40158e-41	37	43	28	409	426	140
Rdh12	2.74334	5.49337	76.9874	1.7205e-18	5.07671e-17	6	8	4	76	72	15
Zfp831	2.74064	0.995168	26.1062	3.23142e-07	3.09699e-06	3	0	3	22	27	6
Pdpn	2.73943	5.71844	214.561	1.38947e-48	1.44312e-46	271	226	282	2409	3688	982
2410004A20Rik	2.73837	-1.34133	19.4435	1.03622e-05	7.42559e-05	2	1	1	12	21	4
Arl5c	2.7373	2.81277	124.483	6.60315e-29	3.16309e-27	9	12	20	139	165	57
BC055004	2.73112	2.91885	83.5489	6.21595e-20	1.97204e-18	9	7	9	85	100	35
Lyn	2.72823	6.09361	254.766	2.37351e-57	3.58534e-55	149	131	153	1500	1824	550
Btk	2.72728	4.23584	122.698	1.62363e-28	7.62647e-27	29	23	27	252	339	107
Tnfsf18	2.72517	-0.979276	13.8396	0.000199092	0.00108709	1	0	2	8	17	3
Parp10	2.72493	6.22124	170.14	6.89668e-39	4.81247e-37	170	143	210	1775	2137	691
Fgl1	2.72	-1.08555	19.0465	1.27571e-05	8.98679e-05	2	3	1	33	21	3
Cd48	2.71958	4.63271	156.121	7.96512e-36	4.86806e-34	39	25	32	348	400	112
Slfn5	2.71718	7.63491	102.691	3.91679e-24	1.52017e-22	790	665	672	6461	9299	2942
Cd68	2.71526	6.62102	243.654	6.27909e-55	8.56081e-53	217	174	205	1915	2548	787
Cacna1d	2.71266	2.61267	59.163	1.45135e-14	3.31208e-13	6	4	6	52	73	17
Pkib	2.70984	2.27438	39.8529	2.73831e-10	4.07847e-09	5	1	4	34	38	15
Nmi	2.70125	4.91786	188.851	5.66297e-43	4.67564e-41	70	72	114	797	1007	364
Sash3	2.69965	4.28071	104.308	1.73181e-24	6.8822e-23	33	11	29	258	297	86
Rab32	2.69834	4.34206	134.126	5.12662e-31	2.65685e-29	38	27	29	311	436	99
Parp9	2.69404	6.47938	311.561	9.98095e-70	2.7356e-67	203	158	201	1850	2389	687
Abcg1	2.69097	5.45289	150.05	1.69096e-34	9.79433e-33	66	58	56	511	755	262
Cd86	2.67398	4.12349	143.538	4.48227e-33	2.4621e-31	29	23	29	238	370	94
Gm13889	2.67366	3.07494	126.692	2.16925e-29	1.06998e-27	48	47	73	483	767	200
Bex6	2.67354	-0.0755868	17.0478	3.64497e-05	0.000233057	3	0	1	9	20	6
Ccrl2	2.67114	4.37113	120.198	5.72606e-28	2.64294e-26	115	112	188	1410	1591	513
LOC100862184	2.66935	2.64567	63.1171	1.94775e-15	4.71181e-14	8	10	6	84	107	21
Oas1c	2.66747	2.67539	75.2598	4.12679e-18	1.18483e-16	13	7	5	79	103	31
Litaf	2.66694	6.38231	246.721	1.34688e-55	1.87477e-53	140	146	218	1651	2075	592
Gbp7	2.66462	6.88026	207.987	3.77662e-47	3.69137e-45	207	165	205	1816	2287	759
Evi2a	2.66401	4.82852	170.317	6.30779e-39	4.42477e-37	40	42	39	347	482	175
Pycard	2.66234	5.86277	173.462	1.29724e-39	9.32123e-38	18	25	38	273	336	86
Ncf2	2.65848	5.36851	198.974	3.49797e-45	3.14179e-43	101	57	88	742	978	331
Rundc3b	2.64999	0.174793	10.2566	0.00136197	0.00613684	1	0	1	5	12	1
Map3k8	2.64924	4.15964	201.112	1.19443e-45	1.095e-43	31	39	43	377	436	136
Apobec3	2.64744	5.24775	199.214	3.10026e-45	2.80352e-43	74	75	62	669	827	272
Acat3	2.64397	-0.470037	19.9385	7.99756e-06	5.88494e-05	4	1	0	21	21	2
Soat1	2.64031	5.0319	232.12	2.05621e-52	2.48484e-50	55	44	53	463	606	193
Galnt3	2.63867	2.26685	14.3042	0.000155519	0.000870633	1	2	0	12	11	3
4930455G09Rik	2.63504	-0.304019	12.6511	0.000375337	0.001929	1	2	0	9	13	4
Gm20100	2.6327	-1.02015	16.3884	5.15995e-05	0.000319029	0	3	1	17	12	5
Il17ra	2.62617	5.52209	275.287	7.99057e-62	1.48558e-59	82	70	75	695	906	278
Gm11425	2.62552	-0.299376	16.3982	5.13337e-05	0.000317681	1	1	3	22	17	4
Gm16712	2.61849	0.092624	20.6524	5.50682e-06	4.17702e-05	3	3	0	19	29	4
Pkp3	2.61752	7.62335	35.3135	2.80678e-09	3.65968e-08	3	3	3	27	40	8
Gm614	2.61309	0.772508	18.7046	1.52618e-05	0.000105857	0	2	3	18	19	5
Pml	2.6112	6.01371	272.942	2.5923e-61	4.65669e-59	155	153	208	1583	1963	640
Prtn3	2.6076	0.717722	13.5902	0.000227365	0.00122586	0	2	6	22	29	12
Trim56	2.60756	4.04267	68.0619	1.58441e-16	4.10156e-15	67	55	30	499	582	184
Lhx2	2.60537	1.97202	38.705	4.92953e-10	7.13039e-09	4	1	5	29	38	14
LOC100861647	2.60217	0.529828	24.5948	7.07411e-07	6.30269e-06	4	0	3	29	26	4
Dio3	2.60205	-0.448516	12.59	0.000387806	0.00198694	0	2	1	12	8	5
Apobec1	2.59079	5.84571	205.542	1.28959e-46	1.23327e-44	83	95	113	853	1191	329
Serpina3n	2.58618	6.51147	101.192	8.34876e-24	3.17086e-22	437	456	413	4958	4830	1239
Nckap1l	2.58243	6.48095	139.157	4.07047e-32	2.16435e-30	156	100	138	1166	1460	498
Irgm2	2.58169	7.98606	225.86	4.76773e-51	5.46357e-49	409	422	585	4933	4771	1622
Lgals3	2.57995	8.65713	190.818	2.10773e-43	1.7733e-41	363	235	388	2607	3841	1280
Csf2rb2	2.57797	5.79897	176.271	3.15903e-40	2.32648e-38	82	88	72	695	953	294
Mitd1	2.57786	4.29683	227.435	2.16089e-51	2.51971e-49	42	43	36	349	487	137
Rgs16	2.57661	2.97869	80.0963	3.56601e-19	1.09476e-17	18	11	20	126	191	66
Cd44	2.57482	7.7392	270.395	9.30564e-61	1.63841e-58	275	235	255	2160	3330	807
Was	2.57456	4.14975	105.915	7.69629e-25	3.12865e-23	31	22	26	248	287	94
Zfp456	2.57387	1.3741	47.8173	4.67838e-12	8.47271e-11	5	3	7	38	59	21
Dtx3l	2.57141	6.27063	289.288	7.1058e-65	1.56128e-62	189	172	190	1795	2026	615
Gpr176	2.57003	1.75924	51.5818	6.86757e-13	1.35245e-11	5	6	5	50	52	23
Mt4	2.56823	7.0579	33.8587	5.92648e-09	7.38338e-08	3	6	3	25	56	15
Zc3hav1	2.55737	5.80164	279.95	7.70004e-63	1.55086e-60	135	98	120	1053	1302	420
Il31ra	2.55529	1.5946	24.7811	6.42251e-07	5.76075e-06	2	3	2	22	23	10
Atf3	2.55165	5.45823	63.4651	1.63231e-15	3.9704e-14	178	165	155	1372	1987	588
E230008N13Rik	2.54847	-0.332414	16.5922	4.63413e-05	0.000289549	2	1	2	16	15	8
Dock2	2.54607	5.83591	181.931	1.83575e-41	1.39444e-39	104	65	82	712	968	291
6530409C15Rik	2.54523	-0.0883865	14.4381	0.00014484	0.000817212	2	0	2	11	16	5
Cnr2	2.54472	2.2275	64.956	7.65882e-16	1.89588e-14	13	3	7	59	87	31
Ppbp	2.54403	1.75721	20.0058	7.72076e-06	5.69388e-05	9	3	3	48	61	14
F5	2.54321	1.75896	40.9918	1.52873e-10	2.34793e-09	7	4	5	37	61	24
Csf2ra	2.54081	5.6339	186.498	1.84875e-42	1.5077e-40	114	72	81	690	1069	322
Klra13-ps	2.53501	1.01724	20.1699	7.0858e-06	5.25769e-05	4	1	1	15	24	8
Pilrb2	2.53483	1.67118	70.2941	5.10914e-17	1.38604e-15	16	6	7	88	109	30
Ly75	2.53455	1.74048	26.7565	2.30779e-07	2.27072e-06	4	2	1	23	26	6
Ier3	2.532	4.40075	159.213	1.68135e-36	1.06684e-34	68	64	85	620	885	217
Snord14c	2.53196	-0.765379	15.9444	6.52318e-05	0.000394777	1	2	2	22	14	4
Pion	2.52588	4.25601	184.017	6.43195e-42	5.01466e-40	49	43	45	330	544	171
Syk	2.52533	5.97837	220.164	8.33064e-50	9.00319e-48	124	96	115	960	1274	371
Gmfg	2.52094	3.6204	110.948	6.07331e-26	2.6127e-24	28	21	26	189	277	98
Lrrc33	2.51485	5.8189	168.542	1.54013e-38	1.04989e-36	136	103	141	1000	1403	464
Glipr1	2.51285	2.47954	59.0923	1.5045e-14	3.43041e-13	5	8	8	65	75	21
Dusp9	2.51078	-0.210175	10.2047	0.00140085	0.00628998	1	1	1	10	11	3
Fcrl1	2.50635	0.251735	15.2303	9.51623e-05	0.000556898	5	1	2	23	34	7
Ly6e	2.50152	8.79269	237.141	1.65211e-53	2.15308e-51	1231	1082	1531	11894	12735	4324
A130040M12Rik	2.49594	7.18639	111.391	4.85689e-26	2.09279e-24	627	457	387	4394	6058	1335
Sdc3	2.49561	7.77473	162.492	3.23027e-37	2.08446e-35	439	376	586	3882	4658	1727
Fcgr2b	2.49495	5.98165	149.897	1.82611e-34	1.05541e-32	110	101	101	867	1038	396
Gpr77	2.485	1.5625	67.5879	2.01504e-16	5.18603e-15	14	9	7	81	113	32
1600010M07Rik	2.48178	0.239515	19.1959	1.17968e-05	8.36793e-05	0	3	2	12	21	5
Gla	2.4816	4.53972	100.624	1.11235e-23	4.18289e-22	51	67	78	540	710	216
Galnt6	2.47354	5.33328	106.602	5.44277e-25	2.2365e-23	14	17	26	140	200	73
Neurl3	2.46828	4.55347	175.721	4.16622e-40	3.04294e-38	53	38	58	390	560	158
Fam105a	2.46757	4.68587	161.992	4.15444e-37	2.66144e-35	31	22	44	263	342	107
LOC622070	2.46702	-0.762357	9.49933	0.00205547	0.00887554	2	0	1	6	13	4
Tmem221	2.46332	0.175028	18.3091	1.87805e-05	0.000127552	4	1	1	18	24	4
Rassf5	2.45999	5.56148	183.595	7.95408e-42	6.16522e-40	36	28	24	247	311	91
Tnfsf9	2.45952	1.3278	39.6045	3.1097e-10	4.59557e-09	3	9	4	49	57	14
Fam111a	2.45724	5.49232	245.643	2.31393e-55	3.17104e-53	108	101	101	775	1133	358
Unc13d	2.45649	4.56169	101.65	6.62455e-24	2.5341e-22	16	8	21	103	150	65
LOC68395	2.4563	4.15066	61.2262	5.08812e-15	1.19923e-13	18	29	19	187	250	63
Il4ra	2.45534	7.18612	102.126	5.20887e-24	2.0012e-22	262	264	314	2368	2715	981
Eid3	2.45486	-0.134632	24.4009	7.82326e-07	6.90536e-06	2	4	1	19	20	12
Cd200r1	2.4537	2.53184	74.6846	5.52261e-18	1.57537e-16	14	14	16	115	169	43
Klrg2	2.44905	3.42915	29.4345	5.78387e-08	6.2712e-07	2	3	4	20	31	14
Bco2	2.44839	1.55627	59.699	1.10532e-14	2.53328e-13	8	3	9	50	65	28
H2-Q4	2.44774	7.75034	195.94	1.60638e-44	1.40484e-42	289	251	333	2290	2986	1008
Sema4f	2.4411	1.02479	18.0488	2.1532e-05	0.000144049	2	2	1	10	22	5
C920009B18Rik	2.43715	2.27178	42.1301	8.53967e-11	1.35787e-09	7	5	6	53	65	15
Ly9	2.43632	4.20455	69.4431	7.86511e-17	2.10364e-15	32	7	23	176	215	62
Gm19705	2.43429	-0.118232	15.8928	6.70331e-05	0.000404573	0	2	3	19	14	4
Ripk3	2.43377	4.23481	118.329	1.46905e-27	6.68768e-26	32	24	36	237	321	102
Accsl	2.43358	-0.875718	16.0508	6.16655e-05	0.000375072	2	3	1	27	14	4
Gm15998	2.43253	0.72315	13.8665	0.000196262	0.00107252	1	2	1	6	21	3
Emb	2.43156	5.2233	209.881	1.45787e-47	1.43552e-45	51	41	47	379	440	165
Kmo	2.43128	2.42191	57.6409	3.14609e-14	6.97016e-13	10	8	13	95	74	44
Adap2	2.42359	4.56409	143.047	5.73983e-33	3.12703e-31	61	51	58	429	546	211
Zfp36	2.42338	6.47387	183.053	1.04431e-41	8.04756e-40	231	273	274	2131	2683	815
Fgd3	2.41975	4.11159	64.5846	9.24754e-16	2.2849e-14	21	28	23	180	271	73
Txk	2.41649	1.30409	12.5129	0.000404162	0.00205805	2	1	1	10	9	9
Dusp2	2.4162	2.66826	105.421	9.87458e-25	3.98975e-23	25	16	20	170	210	59
Serpina3k	2.41307	-1.43256	9.60677	0.00193862	0.0084051	2	3	1	12	23	8
Angptl4	2.41262	4.72451	43.8323	3.57748e-11	5.93376e-10	184	153	142	1508	1686	405
Nrip3	2.40802	1.83325	10.929	0.000946716	0.00442811	0	0	3	5	13	4
Fcgr3	2.40793	5.96958	210.063	1.33094e-47	1.3154e-45	154	113	125	964	1390	429
A630001G21Rik	2.40546	3.69622	61.5716	4.26922e-15	1.01341e-13	15	17	10	120	135	44
Parp11	2.40389	4.98688	251.785	1.05984e-56	1.56538e-54	71	87	92	694	821	257
Clec12a	2.40147	5.52756	111.699	4.1582e-26	1.79756e-24	31	22	29	206	273	93
Gm19955	2.39949	0.30591	10.0406	0.00153131	0.00681733	3	0	0	11	8	3
Gm19510	2.39752	-0.197232	22.5621	2.0346e-06	1.66283e-05	3	1	5	21	28	13
Fbxo39	2.39252	-1.07193	9.53165	0.00201959	0.00873196	2	1	0	9	10	3
Sgms2	2.38846	4.38214	102.533	4.24283e-24	1.63953e-22	62	52	35	378	575	134
Coro1a	2.38644	6.51408	85.527	2.28565e-20	7.42863e-19	153	104	225	1166	1467	580
Tifab	2.38454	4.12883	94.2616	2.76459e-22	9.70929e-21	43	30	35	282	331	126
Mt1	2.37816	7.00143	95.1844	1.7345e-22	6.1321e-21	748	755	740	7069	7118	1981
Tlr3	2.37266	3.94302	174.058	9.61209e-40	6.96314e-38	50	42	55	379	492	148
Fnip2	2.36858	5.39907	144.822	2.34946e-33	1.30131e-31	95	83	77	622	836	286
Gfi1	2.36709	0.645694	13.0706	0.000299964	0.00157699	1	3	0	11	11	6
Ctsw	2.36687	3.01154	28.538	9.18796e-08	9.64736e-07	9	1	3	38	44	10
P2ry10	2.36664	1.94471	25.1474	5.311e-07	4.85218e-06	3	3	2	18	26	11
Plekho2	2.36639	6.59931	132.005	1.49275e-30	7.61732e-29	233	167	251	1560	2142	717
Nfam1	2.36498	4.9504	166.086	5.29781e-38	3.57481e-36	76	70	67	567	639	239
Rasgrp1	2.36366	4.49165	80.2946	3.22549e-19	9.93662e-18	17	4	8	62	101	34
Vnn1	2.36143	-0.0463849	21.6725	3.234e-06	2.55131e-05	5	2	6	39	45	9
Fam46a	2.35937	5.6426	203.416	3.75365e-46	3.52631e-44	129	93	81	797	1047	285
Ly6a	2.35595	8.98521	226.488	3.47836e-51	4.02068e-49	1234	977	1339	10763	10681	3269
Aim1	2.35388	7.19012	279.003	1.23853e-62	2.45728e-60	93	89	81	682	830	277
Ezr	2.35173	7.29506	194.51	3.29506e-44	2.8535e-42	80	73	79	518	815	246
Slc11a1	2.3505	5.32757	102.455	4.4117e-24	1.70231e-22	88	76	84	633	846	239
Ptprj	2.35049	5.70502	202.001	7.64028e-46	7.07751e-44	103	81	83	695	845	278
Tmem125	2.35025	2.32385	19.1108	1.23344e-05	8.70514e-05	0	4	2	18	23	1
Frmd4a	2.35013	5.68789	263.237	3.38029e-59	5.58189e-57	124	114	100	834	1062	378
Fbxl22	2.34923	3.45875	157.363	4.26479e-36	2.64915e-34	82	91	112	809	826	292
H2-Q6	2.34848	5.15017	67.3683	2.25242e-16	5.75797e-15	39	33	70	367	441	145
Gm13139	2.34805	2.00923	23.4806	1.2618e-06	1.07313e-05	3	4	4	28	43	7
Car13	2.34573	5.92935	201.301	1.08619e-45	1.00269e-43	41	31	38	309	337	102
H2-T9	2.34497	0.897071	19.2708	1.13427e-05	8.07379e-05	3	0	4	16	29	4
Mir142	2.34477	0.123821	9.38767	0.0021845	0.00937483	4	1	2	14	20	11
Shisa5	2.34447	7.26285	211.794	5.57926e-48	5.66145e-46	361	288	479	3064	3434	1122
Lat2	2.34189	4.74284	128.277	9.76364e-30	4.86098e-28	41	38	55	330	467	123
Tcirg1	2.33862	6.85854	202.457	6.07616e-46	5.64828e-44	257	267	302	2065	2731	822
Rassf7	2.33693	4.66462	21.6242	3.31635e-06	2.61472e-05	2	2	3	19	25	4
Gm14548	2.33454	2.36034	44.7874	2.19627e-11	3.74294e-10	12	11	11	89	119	28
Slc38a1	2.33291	4.07993	78.4216	8.32384e-19	2.50904e-17	33	25	23	235	272	62
Crabp1	2.3329	1.92636	12.1194	0.000498998	0.0024918	0	0	4	7	13	7
Clec4a2	2.33264	4.36388	107.843	2.90988e-25	1.2183e-23	37	29	40	272	343	102
Fam110c	2.33086	1.86298	25.9898	3.43221e-07	3.27291e-06	0	4	5	23	36	3
Bhlha15	2.32294	-1.36575	11.2574	0.000793057	0.00377583	1	1	2	6	15	6
E030010A14Rik	2.32234	1.45035	31.1854	2.34523e-08	2.70266e-07	8	12	17	158	102	12
Cxcr4	2.32041	3.47929	79.5428	4.71891e-19	1.43708e-17	35	38	44	288	425	96
Ccr7	2.31953	2.17218	21.318	3.89052e-06	3.03146e-05	4	3	3	16	37	13
Tmem173	2.318	5.50636	168.679	1.4381e-38	9.82865e-37	93	89	104	766	832	293
Tlr6	2.31797	2.57118	61.4546	4.53071e-15	1.07356e-13	13	14	15	112	121	44
Adora2b	2.31574	1.88441	49.7734	1.72566e-12	3.27236e-11	10	6	10	71	80	23
Cyth4	2.31515	6.40416	138.228	6.49741e-32	3.42738e-30	168	130	170	1033	1434	544
Casp8	2.31083	5.77418	276.066	5.40575e-62	1.01927e-59	135	98	129	893	1115	373
Aloxe3	2.31068	5.92575	11.7346	0.000613488	0.0029982	4	0	0	11	11	5
4933412E12Rik	2.30973	2.03319	50.7007	1.07584e-12	2.08928e-11	10	11	7	81	88	21
Bid	2.30947	3.82282	116.967	2.91954e-27	1.32005e-25	33	19	29	201	244	85
1100001G20Rik	2.30647	5.63381	34.0087	5.48654e-09	6.85457e-08	14	6	9	88	103	15
Trpv2	2.30574	4.0123	103.914	2.11293e-24	8.34687e-23	42	32	30	244	350	100
Tnfaip8l2	2.30562	3.42888	77.963	1.04988e-18	3.13266e-17	29	16	23	172	185	79
Lgals3bp	2.30526	6.05778	104.906	1.28101e-24	5.14454e-23	247	202	303	1941	2177	774
Tnip3	2.30092	2.33573	24.8262	6.27374e-07	5.63873e-06	5	3	5	18	39	23
F830016B08Rik	2.29837	6.22905	78.7733	6.96625e-19	2.1046e-17	103	82	74	617	937	221
Anxa8	2.29713	9.27807	83.7774	5.53741e-20	1.76098e-18	24	23	37	283	240	53
Gm19316	2.28834	1.30292	11.1258	0.000851335	0.00402161	1	1	3	9	24	2
Tgif1	2.28771	5.0192	213.298	2.6209e-48	2.70074e-46	135	109	116	841	1262	312
Orm2	2.28338	-0.76302	25.2403	5.06134e-07	4.64643e-06	3	2	6	34	29	9
Efhd2	2.28155	5.67076	122.071	2.22735e-28	1.03888e-26	97	87	112	698	845	326
A3galt2	2.28082	-0.530275	9.41858	0.00214797	0.00924333	1	1	1	7	8	5
Ubash3b	2.27713	4.28934	120.226	5.64369e-28	2.60945e-26	29	39	32	251	305	94
Hmox1	2.2771	6.21744	120.742	4.35207e-28	2.01575e-26	323	207	353	2297	2605	826
Apbb1ip	2.27559	4.98237	131.857	1.60759e-30	8.17194e-29	58	44	59	382	496	159
Cdkl4	2.26489	-1.09746	9.32532	0.00226009	0.00967268	1	1	1	10	8	2
Arid5a	2.26463	5.06309	156.652	6.09826e-36	3.75297e-34	122	143	177	1079	1261	451
AI662270	2.26359	4.00174	112.724	2.48023e-26	1.08632e-24	39	23	33	247	289	81
Egr1	2.26224	6.12034	72.6507	1.54753e-17	4.31718e-16	149	193	143	1167	1688	400
Scgb3a1	2.26015	-1.69747	14.0258	0.000180324	0.000994416	2	1	2	13	18	2
Gm16340	2.25818	2.44507	100.97	9.33919e-24	3.54196e-22	30	31	26	209	265	83
Hmha1	2.24915	6.27336	185.259	3.44534e-42	2.74245e-40	143	129	149	945	1243	440
Glis3	2.24159	0.885612	38.3595	5.884e-10	8.42845e-09	10	2	5	40	47	19
Cysltr1	2.24051	2.82332	62.3984	2.80555e-15	6.73788e-14	13	9	14	84	120	27
Serpinb1a	2.23871	4.95508	322.807	3.54331e-72	1.14881e-69	160	176	176	1338	1506	438
Fermt3	2.23784	5.48888	124.079	8.09602e-29	3.85736e-27	65	53	74	407	559	209
Trim69	2.2367	-1.21905	13.2288	0.000275679	0.00146262	2	2	1	11	10	10
Mmp27	2.23267	0.647332	15.9346	6.55681e-05	0.000396721	2	1	4	20	17	7
Tuba1c	2.22982	3.76096	74.0322	7.6854e-18	2.18062e-16	14	15	25	106	167	58
Fxyd5	2.22478	6.62466	199.005	3.44301e-45	3.10291e-43	185	189	220	1346	1762	577
Tlr4	2.22342	3.91961	103.812	2.22501e-24	8.75063e-23	49	40	53	329	472	111
Tfpi2	2.22257	0.771447	26.1972	3.08271e-07	2.96838e-06	5	9	8	42	77	20
Tes	2.22219	3.45898	97.3389	5.84202e-23	2.11602e-21	26	23	29	203	230	61
Unc93b1	2.22137	6.60878	202.486	5.98857e-46	5.58639e-44	227	192	244	1516	1889	664
Glipr2	2.21593	5.19449	89.8656	2.54895e-21	8.62168e-20	121	82	134	731	901	371
Orai2	2.21379	4.21334	113.629	1.57125e-26	6.93907e-25	33	12	24	155	196	70
Gdap10	2.21258	0.464665	39.2062	3.81334e-10	5.58269e-09	9	13	4	78	77	14
Apaf1	2.21146	4.67363	152.105	6.01118e-35	3.5514e-33	75	56	59	483	540	165
Plcxd2	2.21137	3.57614	61.152	5.28349e-15	1.24307e-13	14	29	13	148	174	39
Bambi-ps1	2.21099	1.70924	41.3096	1.29932e-10	2.0201e-09	17	8	17	108	109	40
Il1rap	2.21013	4.03301	156.423	6.84209e-36	4.20101e-34	42	37	38	279	373	87
Gda	2.20966	6.39593	85.2953	2.56967e-20	8.33138e-19	276	247	253	1795	2284	733
Trim12a	2.20919	4.81333	203.565	3.48344e-46	3.28407e-44	89	74	92	579	730	249
Znfx1	2.2091	7.28802	222.054	3.22374e-50	3.52701e-48	636	637	775	4906	5787	1916
Csf1	2.20812	6.75646	266.323	7.18184e-60	1.21616e-57	386	323	370	2435	3213	1017
Gm6548	2.2066	4.65057	188.364	7.23673e-43	5.95653e-41	66	60	91	490	622	209
Nlrc4	2.20494	1.48054	30.0536	4.20259e-08	4.66125e-07	6	8	2	33	59	10
Insrr	2.20199	0.594475	21.2829	3.96249e-06	3.08121e-05	2	4	5	22	33	12
Irf9	2.19321	6.13458	298.719	6.26458e-67	1.50045e-64	194	176	229	1426	1669	550
Ceacam16	2.19106	0.665863	10.237	0.00137654	0.00619334	3	0	1	7	14	4
Kntc1	2.19041	3.23592	16.1693	5.79259e-05	0.000354109	2	3	1	12	20	5
Parvg	2.18922	3.76043	55.1771	1.10142e-13	2.33699e-12	10	10	18	92	113	29
Snora73a	2.18873	0.892509	17.1792	3.40133e-05	0.000218795	2	4	1	12	24	7
Mcm10	2.18779	2.6118	35.1833	3.00079e-09	3.89927e-08	5	4	5	34	40	11
Fam83g	2.18657	6.46335	105.057	1.18655e-24	4.77965e-23	36	24	39	205	314	86
Sat1	2.18574	6.85874	274.101	1.44915e-61	2.65703e-59	316	264	285	1983	2630	740
Haao	2.18475	0.958688	15.1334	0.000100173	0.000583266	1	4	1	12	20	5
Igsf9b	2.18166	-1.21794	12.5566	0.000394804	0.00202006	5	1	1	17	22	5
Pram1	2.1808	2.41549	78.8329	6.75933e-19	2.04674e-17	17	20	15	111	162	44
Dock8	2.18061	5.70314	207.336	5.23584e-47	5.08029e-45	79	87	83	562	712	230
Inpp5d	2.18049	5.93493	173.528	1.25532e-39	9.04446e-38	119	106	114	757	980	314
Rasgrp4	2.17998	4.76154	200.217	1.87256e-45	1.71079e-43	82	74	84	524	637	252
Ifi27l2a	2.17648	6.5239	69.2191	8.81099e-17	2.34015e-15	644	328	460	4023	3823	1102
Mthfr	2.17574	6.34625	235.711	3.38808e-53	4.30983e-51	296	312	329	2126	2553	907
P2rx4	2.17313	5.58675	178.338	1.11761e-40	8.29967e-39	127	106	129	818	1030	330
Pde1b	2.17288	4.61287	94.0738	3.03977e-22	1.06336e-20	56	38	59	331	431	147
Arl11	2.17197	2.23673	30.0756	4.15535e-08	4.61655e-07	6	4	7	37	52	14
Map3k9	2.17123	4.87831	19.5053	1.00318e-05	7.22e-05	5	2	1	21	18	9
Psmb10	2.17051	5.98798	77.3598	1.42483e-18	4.21362e-17	144	133	223	1140	1332	472
H2-T22	2.17044	7.14616	169.314	1.04484e-38	7.19638e-37	355	331	404	2579	3034	965
Wdfy4	2.16932	4.56368	114.8	8.70534e-27	3.87672e-25	65	33	51	331	404	146
Gcnt1	2.16755	3.50834	68.7331	1.12731e-16	2.9674e-15	31	17	18	129	211	59
Pdk3	2.16359	4.04392	103.494	2.61167e-24	1.02259e-22	17	27	18	149	173	50
C2	2.16322	5.64218	207.147	5.7597e-47	5.56826e-45	141	103	126	1001	1021	266
Olfm2	2.16209	1.49992	23.0823	1.55216e-06	1.30012e-05	7	3	4	26	55	7
Tubb6	2.15944	6.70162	183.613	7.88181e-42	6.12707e-40	696	621	848	4721	6742	1747
Arhgap9	2.15818	4.3994	95.3591	1.588e-22	5.63666e-21	32	24	41	212	241	104
Egr2	2.15521	4.05274	73.9303	8.0924e-18	2.29365e-16	21	14	11	71	153	47
Acer3	2.15294	4.93045	152.877	4.07542e-35	2.41312e-33	33	40	40	251	328	94
Cyba	2.14896	5.56771	97.2982	5.96331e-23	2.15701e-21	87	92	115	611	778	299
Fes	2.14602	5.77339	171.153	4.14285e-39	2.92153e-37	132	112	145	770	1041	408
Gm19765	2.14591	1.23893	14.7605	0.000122065	0.000699097	0	3	3	13	19	4
Slc25a43	2.14505	1.03045	10.1702	0.0014273	0.00640226	2	1	1	9	10	5
Zc3h12a	2.14496	4.62847	138.589	5.41717e-32	2.86324e-30	51	46	75	381	474	153
Gpr18	2.14364	1.34567	10.7586	0.00103798	0.00480847	1	1	3	16	14	1
Aldh1a2	2.14178	3.44202	85.1799	2.7241e-20	8.79988e-19	21	12	18	91	137	62
Rnasel	2.13953	4.25909	127.696	1.3083e-29	6.47718e-28	63	41	57	313	445	165
Mt3	2.13921	2.07852	94.0903	3.01452e-22	1.05592e-20	38	54	40	227	364	152
A930015D03Rik	2.13787	2.88589	79.7793	4.18664e-19	1.27645e-17	22	16	20	137	158	47
Havcr2	2.13596	3.6632	43.2966	4.70398e-11	7.69127e-10	11	7	9	66	74	20
Fndc3a	2.13293	5.75907	211.638	6.0317e-48	6.07419e-46	229	180	176	1242	1701	514
2010002N04Rik	2.12728	2.95653	87.7341	7.48728e-21	2.47276e-19	25	20	30	175	193	66
Pld4	2.12693	6.44839	112.338	3.01316e-26	1.31324e-24	139	95	156	856	988	374
Casp3	2.12581	3.91566	118.164	1.59633e-27	7.25469e-26	39	34	51	250	381	99
Baz1a	2.12298	5.40286	223.431	1.61411e-50	1.78803e-48	86	80	88	584	716	198
Itk	2.12291	2.75699	22.4962	2.10562e-06	1.71718e-05	2	2	6	24	25	9
Ccl9	2.11852	5.88311	90.8244	1.57002e-21	5.34452e-20	333	277	407	2113	2903	880
Cstb	2.11655	6.19895	211.46	6.59587e-48	6.61728e-46	148	129	149	902	1228	358
Htr2a	2.10847	-0.125218	10.2367	0.00137676	0.00619334	4	0	1	6	17	6
H2-Q7	2.1079	6.20852	67.5252	2.08011e-16	5.34833e-15	85	72	92	525	696	215
Dclre1c	2.10462	4.83235	196.087	1.49232e-44	1.3094e-42	71	60	59	370	513	187
Tmsb10	2.09987	6.69079	145.978	1.3128e-33	7.36332e-32	261	258	278	1579	1999	816
Slc10a6	2.09829	2.97725	57.3671	3.61614e-14	7.9651e-13	17	27	27	212	172	40
Xdh	2.09646	7.82454	135.185	3.00812e-31	1.56199e-29	821	664	751	5355	6131	1685
Pgf	2.09642	1.51926	49.8429	1.6656e-12	3.16749e-11	12	14	21	89	110	55
Enc1	2.09581	4.34932	178.693	9.35093e-41	7.02271e-39	63	75	62	515	503	145
Mustn1	2.09347	7.55869	53.3289	2.82119e-13	5.7829e-12	1657	1951	1888	11021	16702	4399
Ankrd10	2.0917	6.2629	204.524	2.15143e-46	2.0501e-44	505	568	563	3553	4810	1242
Lrp8	2.08558	2.86838	47.3192	6.0318e-12	1.07988e-10	13	11	7	51	90	32
Cdt1	2.0853	3.74562	78.4333	8.27436e-19	2.49696e-17	16	12	23	114	134	40
Slc9a3r1	2.08169	5.30986	124.317	7.18138e-29	3.43389e-27	72	45	67	373	471	174
Trim25	2.08159	6.68156	225.926	4.6121e-51	5.30811e-49	394	362	375	2447	3208	885
Sla	2.08091	4.43555	99.5465	1.91614e-23	7.12484e-22	32	29	39	211	268	84
Slc13a3	2.0643	2.06647	57.8937	2.76678e-14	6.15544e-13	13	9	16	95	78	35
Cebpe	2.06414	-0.355774	12.5277	0.000400964	0.00204387	3	2	2	12	16	10
Mapk4	2.064	0.0708472	29.5178	5.54042e-08	6.04174e-07	6	6	5	27	50	17
Gsdmd	2.06341	5.24155	125.062	4.93261e-29	2.3714e-27	80	100	100	569	720	253
Mid1ip1	2.05765	5.89182	235.539	3.69396e-53	4.67655e-51	327	301	445	2205	2905	868
Dpep2	2.057	4.46375	78.7738	6.96429e-19	2.1046e-17	29	19	24	133	209	59
B2m	2.05694	9.89653	169.823	8.08965e-39	5.63015e-37	2216	1606	2176	12979	15963	4777
Myo1g	2.05669	5.5929	110.84	6.4139e-26	2.75476e-24	75	72	68	464	544	184
Prdm1	2.05581	4.31013	46.1064	1.12004e-11	1.9642e-10	10	7	10	44	78	26
Prg4	2.05579	11.3101	107.829	2.92983e-25	1.22472e-23	851	1141	819	6168	8610	1849
Bcl11a	2.0514	4.02594	11.5748	0.000668509	0.00323911	4	0	1	10	13	5
Runx2	2.04783	3.76398	48.177	3.89439e-12	7.08666e-11	15	8	10	54	92	33
Slamf9	2.04443	4.44509	51.9378	5.72865e-13	1.13998e-11	25	6	17	93	112	50
Plk3	2.04432	4.96596	88.6734	4.65693e-21	1.54762e-19	22	35	31	190	233	66
Ifi35	2.04177	5.6201	166.749	3.79604e-38	2.56798e-36	207	179	290	1374	1728	571
Creb3l4	2.04111	0.643324	12.7385	0.000358207	0.00184954	1	0	6	11	23	5
Igf2bp2	2.04075	4.3343	60.8128	6.27669e-15	1.46508e-13	141	137	152	760	1195	384
Nfkbia	2.03619	6.44298	212.173	4.61019e-48	4.69603e-46	296	358	397	2334	2703	801
Siglecg	2.03237	2.05519	20.0351	7.6033e-06	5.6166e-05	9	4	8	27	47	30
Slc39a14	2.03206	5.79505	143.515	4.53519e-33	2.48603e-31	267	266	293	1800	2153	632
Gm13251	2.03087	1.50192	13.3156	0.000263205	0.00140204	2	2	3	14	21	4
LOC100862024	2.02984	1.69131	23.1386	1.50737e-06	1.26459e-05	1	5	8	28	33	14
H2-M3	2.02975	4.39503	84.5957	3.66063e-20	1.17255e-18	39	28	53	270	288	94
Grn	2.02946	8.48058	154.028	2.28302e-35	1.37322e-33	780	643	884	4735	5802	1942
Lamc2	2.02767	5.57233	100.333	1.28783e-23	4.8155e-22	47	35	46	227	407	85
Ier5	2.02613	5.64266	122.246	2.03955e-28	9.52963e-27	197	161	185	1001	1423	487
Nuak2	2.02592	4.9481	98.874	2.69088e-23	9.90855e-22	19	27	36	173	193	72
Tmprss2	2.02589	1.28134	11.1688	0.000831827	0.00394065	2	2	2	3	28	3
Dram1	2.0256	5.17574	104.791	1.35726e-24	5.41802e-23	157	92	105	746	956	267
B4galt5	2.02126	6.01908	99.6185	1.84773e-23	6.88973e-22	242	228	282	1597	1861	613
Tnfrsf14	2.01483	3.66987	60.5461	7.18758e-15	1.6689e-13	22	23	30	141	165	79
Tgfbi	2.00972	8.82444	157.411	4.16246e-36	2.59164e-34	788	686	907	4843	5767	2024
Tapbp	2.00759	7.74733	149.612	2.10725e-34	1.21263e-32	562	601	725	3851	4780	1514
Trex1	2.00349	5.63028	75.7049	3.29387e-18	9.57059e-17	233	237	356	1559	1976	742
Msn	1.9944	8.60592	173.309	1.40142e-39	1.00426e-37	1129	1066	1133	6514	8606	2680
Tnfrsf11a	1.99326	4.4197	87.066	1.0496e-20	3.45354e-19	30	24	26	170	205	55
Degs2	1.99272	2.89895	49.3348	2.15797e-12	4.03175e-11	12	16	24	73	144	51
Hmga2	1.99213	2.48194	12.0926	0.000506236	0.00252321	2	4	2	20	20	4
Alox5ap	1.99138	4.99226	112.013	3.5494e-26	1.53938e-24	85	50	89	449	521	194
Alpk1	1.98828	4.13263	104.1	1.92354e-24	7.62135e-23	30	26	36	191	237	63
Ncoa7	1.98495	3.77891	119.698	7.36456e-28	3.38744e-26	69	43	47	321	398	124
Ffar2	1.98249	2.36709	59.0254	1.55652e-14	3.54598e-13	27	10	25	162	136	36
Ampd3	1.98176	5.98919	243.147	8.09981e-55	1.0931e-52	370	360	322	2121	2859	744
Ms4a4d	1.97952	4.34408	140.384	2.19417e-32	1.17609e-30	94	60	107	561	589	209
Cxcl16	1.97889	5.37711	100.643	1.10157e-23	4.1541e-22	38	22	44	203	234	95
Laptm5	1.97461	7.31154	142.428	7.84067e-33	4.24546e-31	256	231	281	1500	1797	659
A730028G07Rik	1.97396	2.02453	32.6011	1.13149e-08	1.35687e-07	8	5	9	47	61	10
Mapk13	1.97392	6.10284	15.4992	8.25381e-05	0.000489594	2	3	3	15	20	7
Myc	1.97296	5.71423	110.137	9.146e-26	3.90298e-24	107	92	111	552	819	251
Atp10a	1.9717	4.60653	173.001	1.63593e-39	1.16916e-37	90	95	92	584	635	223
Lck	1.96885	3.72581	24.0645	9.31604e-07	8.1232e-06	8	4	5	33	40	15
Rbm43	1.96109	4.14509	124.073	8.12152e-29	3.86259e-27	53	51	45	261	388	122
Fam72a	1.95687	1.46562	35.7858	2.20244e-09	2.9277e-08	12	3	11	50	61	22
Fmnl1	1.94922	6.06338	158.02	3.06434e-36	1.91691e-34	177	176	212	1045	1411	447
Tnfaip6	1.94787	2.96656	42.1821	8.31562e-11	1.32541e-09	18	22	24	157	138	41
Gm9992	1.94715	1.86849	10.7786	0.00102682	0.00476237	4	1	2	14	19	4
Prr16	1.94647	0.814571	20.7293	5.28994e-06	4.02514e-05	6	4	2	24	30	8
St6galnac5	1.94353	-0.155329	11.834	0.000581603	0.00285919	0	6	2	15	25	3
Plk2	1.94336	5.42711	186.971	1.45735e-42	1.19216e-40	252	264	289	1281	2268	620
5830432E09Rik	1.9417	0.558094	12.7577	0.000354549	0.00183243	2	1	5	14	12	13
Irf8	1.93854	5.18146	72.8372	1.40799e-17	3.94444e-16	57	54	71	327	390	172
Ugt1a7c	1.93829	2.5404	43.7345	3.76091e-11	6.21812e-10	11	7	11	55	80	15
Ccr3	1.93825	0.822	15.4651	8.40444e-05	0.000497308	3	3	4	21	14	14
Acap1	1.93807	3.7769	48.3067	3.64498e-12	6.66016e-11	22	10	9	75	109	28
Cks2	1.93712	3.33938	25.058	5.56327e-07	5.06351e-06	4	6	4	28	38	6
Hspa1b	1.93505	5.6549	96.1643	1.05736e-22	3.77836e-21	49	34	66	340	355	86
Snord89	1.93389	0.222231	9.35498	0.0022238	0.00952811	3	1	1	10	13	3
Fmn1	1.9337	3.37203	29.8275	4.72257e-08	5.20755e-07	9	8	3	42	56	7
Fos	1.92993	5.39514	30.9357	2.66726e-08	3.05391e-07	118	126	98	889	861	157
Styk1	1.92928	1.01451	11.2394	0.000800805	0.00380794	2	3	1	11	17	3
Lrg1	1.92699	4.98037	75.4327	3.78078e-18	1.09138e-16	261	316	423	2460	2135	622
Gm13476	1.9256	1.89575	39.1179	3.98962e-10	5.82471e-09	13	13	20	100	98	34
Cd300lb	1.92161	3.21873	81.9115	1.42318e-19	4.45663e-18	34	33	30	179	241	72
Ncr1	1.92115	1.37863	18.2413	1.94612e-05	0.000131619	4	6	2	20	32	9
Ms4a7	1.91871	4.95424	57.718	3.02528e-14	6.7137e-13	33	19	21	143	159	61
Gas2l3	1.91694	3.28587	76.8248	1.86814e-18	5.48798e-17	19	16	22	96	139	48
Plscr1	1.9162	3.0117	52.927	3.46178e-13	7.02021e-12	23	14	21	113	143	39
Slc29a3	1.90782	5.40684	116.054	4.62559e-27	2.08081e-25	110	86	126	564	778	254
Klrd1	1.90561	1.83626	12.5707	0.000391838	0.00200566	3	2	3	19	19	3
Gm14005	1.90514	1.81877	43.5393	4.1553e-11	6.84891e-10	11	14	18	80	116	24
Inhbb	1.90291	3.48594	88.3892	5.37642e-21	1.78449e-19	26	25	35	183	190	57
Kif9	1.9009	1.96021	24.1528	8.89879e-07	7.7849e-06	7	2	6	28	33	13
Tap2	1.90054	6.36896	91.9249	9.00284e-22	3.1044e-20	185	160	263	1172	1244	508
Vill	1.89772	4.21016	63.958	1.271e-15	3.11723e-14	23	15	16	95	139	36
Il10rb	1.89326	5.45575	115.162	7.25334e-27	3.24096e-25	180	130	163	779	1231	352
Trpm1	1.88876	0.788137	19.2878	1.12425e-05	8.01321e-05	8	10	12	58	85	14
Prkcd	1.88855	6.96122	199.222	3.08688e-45	2.80095e-43	243	236	248	1247	1799	552
Akna	1.87948	5.41732	122.879	1.48181e-28	6.98499e-27	69	66	71	385	446	165
Rin2	1.8794	7.15754	202.722	5.32013e-46	4.98031e-44	352	282	349	1809	2319	719
Osmr	1.87772	5.84172	165.659	6.56635e-38	4.39731e-36	264	219	250	1502	1702	479
Evl	1.87711	4.6511	67.5159	2.08992e-16	5.36836e-15	51	54	80	293	433	155
Sntg2	1.86972	-0.894478	10.4255	0.00124286	0.00564446	4	2	2	21	15	4
Shroom3	1.8695	3.43227	35.2143	2.95346e-09	3.84152e-08	6	11	9	53	58	16
Gadd45b	1.86897	4.97516	207.877	3.99054e-47	3.88618e-45	188	222	231	1137	1536	465
Carhsp1	1.86794	5.7774	163.396	2.04988e-37	1.34563e-35	248	156	222	1211	1385	455
5430435G22Rik	1.86744	6.1477	133.619	6.62041e-31	3.41767e-29	121	82	98	508	691	244
Nptx1	1.86541	2.64266	13.8695	0.000195949	0.00107103	1	5	3	18	25	2
Clic4	1.86464	7.8817	163.987	1.52294e-37	1.00469e-35	1146	1060	1104	6350	7672	2319
Tnfsf10	1.86061	4.64608	105.452	9.72267e-25	3.93435e-23	127	96	126	664	779	251
Mfsd7a	1.85916	4.74897	80.1001	3.55919e-19	1.09393e-17	40	29	39	212	209	89
Gap43	1.8545	0.0271642	14.7338	0.000123805	0.000707998	3	5	2	15	19	13
Crlf2	1.85148	3.74901	78.1811	9.40152e-19	2.81791e-17	44	34	41	202	247	105
Rnf149	1.85141	5.59472	146.625	9.47681e-34	5.36065e-32	115	101	108	538	782	240
Steap2	1.84878	3.12523	48.2163	3.8171e-12	6.95078e-11	13	11	20	70	116	27
Zufsp	1.84866	4.01783	103.784	2.25635e-24	8.86075e-23	92	65	82	370	589	183
Emr1	1.84815	6.33898	126.572	2.30528e-29	1.13078e-27	168	121	156	786	951	357
Klrb1c	1.84736	1.64936	18.0967	2.09968e-05	0.000140787	4	5	4	20	31	11
Sirpa	1.84659	7.42165	151.963	6.45623e-35	3.79746e-33	356	294	344	1711	2285	751
H2-D1	1.84507	9.15472	123.962	8.58856e-29	4.07742e-27	1449	1168	1563	7184	9499	3166
Lyz2	1.84111	8.8734	112.814	2.36999e-26	1.04146e-24	2035	1347	2173	9288	12840	4162
Arhgap25	1.8406	4.24293	75.3295	3.98367e-18	1.14497e-16	39	42	35	190	278	86
AA960436	1.8393	4.65579	82.7663	9.23527e-20	2.90911e-18	89	92	138	561	717	232
Ctrl	1.83866	0.110807	16.3403	5.29273e-05	0.000326707	6	3	3	28	24	6
Npc2	1.83528	7.9015	130.855	2.66337e-30	1.34617e-28	1111	831	1148	5633	7063	2140
Derl3	1.8349	-0.495752	9.43044	0.00213413	0.00918981	3	1	2	14	12	3
Rab8b	1.8346	5.85697	126.806	2.04812e-29	1.0121e-27	189	131	180	857	1179	354
Ptpn7	1.83067	3.72305	57.4386	3.4869e-14	7.69957e-13	20	16	21	91	116	54
Ugcg	1.82854	5.88307	145.805	1.43188e-33	8.01432e-32	165	186	167	868	1247	365
Tnfsf13b	1.82815	1.37129	27.1726	1.86077e-07	1.86189e-06	9	10	1	29	48	17
Ctsc	1.82209	7.53572	153.72	2.66678e-35	1.59324e-33	629	522	651	3161	3911	1348
Krt18	1.82071	1.24967	11.0949	0.000865651	0.00408053	6	1	6	16	46	4
Metrnl	1.8201	5.78621	103.318	2.85379e-24	1.11248e-22	127	86	120	562	715	261
C130050O18Rik	1.81662	1.48615	20.5483	5.81468e-06	4.3793e-05	9	6	3	26	37	19
Slc25a22	1.81572	5.39572	142.985	5.92233e-33	3.21986e-31	246	202	233	1294	1454	470
LOC100861837	1.81397	2.24668	39.2469	3.73455e-10	5.47034e-09	16	8	12	57	85	26
Dock10	1.80897	4.72165	100.943	9.46611e-24	3.58499e-22	77	57	75	337	479	154
Rod1	1.80807	6.55617	137.536	9.2077e-32	4.83786e-30	174	128	157	832	1045	300
Ccdc99	1.80628	2.79315	27.8308	1.32399e-07	1.35487e-06	7	10	3	32	47	14
Iqgap2	1.80337	4.4615	106.964	4.53397e-25	1.86884e-23	84	62	64	366	461	150
Hgf	1.80292	0.721267	12.8179	0.000343327	0.00177824	1	3	7	16	17	15
Cndp2	1.80209	7.01224	113.502	1.67531e-26	7.38635e-25	410	352	482	2153	2609	930
Synj1	1.802	5.63443	151.589	7.79059e-35	4.56213e-33	172	158	149	808	1050	357
Gcnt2	1.80182	5.16411	168.692	1.42836e-38	9.78723e-37	106	116	104	588	716	221
Emr4	1.79671	1.56613	27.0764	1.95571e-07	1.95028e-06	7	5	13	26	64	23
Cgref1	1.79641	2.80967	99.0667	2.44142e-23	9.01495e-22	61	65	70	321	476	125
Gm20269	1.79329	2.3205	20.0329	7.61194e-06	5.62142e-05	10	9	4	61	48	5
Ikzf3	1.78978	2.73431	14.1179	0.000171704	0.000953411	7	2	3	26	20	9
Grap2	1.78932	3.02494	18.3302	1.85736e-05	0.000126453	5	2	6	20	26	13
Apol10b	1.78754	3.25949	79.2671	5.42561e-19	1.6504e-17	55	52	64	356	329	108
Slc7a5	1.78698	5.14944	39.1729	3.87893e-10	5.67246e-09	36	42	76	239	318	123
Slco4a1	1.77935	2.27794	14.9569	0.000109996	0.00063559	4	3	4	17	29	5
Arpc1b	1.77844	7.25767	125.226	4.54139e-29	2.18727e-27	501	479	598	2733	3174	1177
Fanca	1.77793	2.99657	28.3445	1.01535e-07	1.06025e-06	13	6	8	44	57	21
Gapt	1.77648	1.63567	25.7594	3.86732e-07	3.64339e-06	11	4	11	36	52	26
Dok3	1.77438	4.3323	60.6959	6.66074e-15	1.55063e-13	39	37	78	237	306	127
Sult6b1	1.77158	-0.145805	9.79811	0.00174691	0.00763495	4	4	0	19	17	2
Hcst	1.7707	1.05111	9.88722	0.00166431	0.00732935	4	1	3	20	17	1
AW112010	1.769	5.62978	62.3352	2.89693e-15	6.95107e-14	154	118	169	885	908	260
Il33	1.76748	4.65643	163.01	2.48925e-37	1.61808e-35	95	64	80	402	453	197
Arhgap4	1.76614	4.76535	62.2112	3.08525e-15	7.36968e-14	67	54	52	297	361	124
Elf4	1.76594	6.25366	133.068	8.73594e-31	4.48366e-29	143	132	131	669	908	276
H2-K1	1.76529	9.80624	106.699	5.18147e-25	2.13242e-23	1941	1377	2026	9286	11496	3566
Rbm47	1.76523	3.6721	74.8877	4.98258e-18	1.42285e-16	42	26	31	195	206	55
Sdcbp	1.7637	7.506	141.44	1.2893e-32	6.93872e-31	710	612	754	3396	4620	1420
Slc2a1	1.76207	5.25149	100.702	1.06891e-23	4.0424e-22	117	130	173	704	882	295
Stap1	1.76101	1.69361	18.004	2.20436e-05	0.000147064	4	2	10	22	39	11
Tmem67	1.75889	3.3031	70.3018	5.08908e-17	1.38201e-15	26	27	43	161	204	65
Ptger2	1.75765	0.914265	15.7494	7.23113e-05	0.000434064	5	7	5	27	41	10
Ngf	1.75617	1.35249	33.417	7.43704e-09	9.14106e-08	12	14	8	49	66	33
Chst11	1.755	3.80399	62.509	2.65231e-15	6.38138e-14	56	54	39	271	318	94
Srxn1	1.75439	6.46441	223.491	1.56665e-50	1.75004e-48	804	761	1013	4110	5804	1726
Irak2	1.75408	5.03354	157.058	4.97187e-36	3.074e-34	140	140	176	753	986	309
Maff	1.75345	3.53531	71.2378	3.16669e-17	8.66148e-16	34	34	43	191	248	66
Slc37a2	1.75181	5.50056	83.0527	7.98958e-20	2.5197e-18	50	39	51	263	300	78
Timeless	1.75071	4.52361	145.171	1.97077e-33	1.09384e-31	87	103	93	475	568	209
Rinl	1.74745	3.7753	58.7696	1.77259e-14	4.00392e-13	29	24	29	130	167	63
Tstd1	1.74545	0.901725	14.0887	0.000174387	0.000966291	2	2	8	14	25	13
Gm16675	1.74012	1.40487	29.0769	6.95597e-08	7.4479e-07	11	6	8	41	54	16
Trim6	1.73991	0.836199	15.7951	7.05839e-05	0.000424365	7	3	8	36	30	13
Lgmn	1.73822	8.00795	108.72	1.86894e-25	7.86195e-24	842	745	977	4517	5616	1541
Krt80	1.73776	6.46885	65.7044	5.23875e-16	1.30532e-14	24	19	38	143	156	56
Darc	1.73492	4.02988	113.955	1.33291e-26	5.89631e-25	50	56	53	298	290	110
Ces2c	1.73278	-0.80683	21.682	3.21795e-06	2.54091e-05	6	4	10	38	37	13
Stc1	1.73276	1.91427	20.5759	5.73144e-06	4.32395e-05	9	12	11	49	67	24
Birc3	1.73153	5.41038	174.048	9.66178e-40	6.98011e-38	148	165	200	876	1080	327
Smpdl3b	1.72933	2.603	47.3982	5.79372e-12	1.03865e-10	16	16	18	84	92	40
C4b	1.72801	7.37467	81.0271	2.22645e-19	6.89083e-18	582	539	531	3581	3642	700
Emilin2	1.72594	6.25737	169.651	8.81948e-39	6.12205e-37	285	261	308	1363	1806	585
Klf6	1.72559	7.02319	128.166	1.03251e-29	5.12133e-28	482	495	447	2483	3124	860
Capg	1.72532	7.03595	107.799	2.97469e-25	1.2415e-23	360	272	381	1512	2107	749
Apold1	1.72442	2.84054	58.6473	1.88629e-14	4.24632e-13	56	39	29	251	271	55
Plekhg6	1.72378	4.32028	19.9206	8.0726e-06	5.93196e-05	6	4	6	28	31	11
Dok2	1.72341	4.55435	60.9635	5.81421e-15	1.36191e-13	84	53	120	408	432	217
Rcan1	1.72259	6.85063	153.624	2.79892e-35	1.6647e-33	843	937	1092	5384	6420	1473
Il3ra	1.72253	3.31802	60.1686	8.70685e-15	2.01287e-13	37	27	42	186	180	84
Lrrc16a	1.72218	4.65235	55.1188	1.13458e-13	2.40351e-12	20	21	13	94	106	36
Ptpn18	1.72111	3.44122	34.308	4.70441e-09	5.94446e-08	14	19	23	89	108	43
Fam129b	1.72096	7.76807	130.376	3.39116e-30	1.71077e-28	291	232	325	1260	1799	609
Btg1	1.71623	7.12021	137.32	1.02657e-31	5.38309e-30	240	219	255	1260	1535	414
4930512H18Rik	1.71597	0.973273	49.5912	1.89357e-12	3.57547e-11	15	21	18	94	111	32
Tmem154	1.71272	5.55471	71.067	3.45299e-17	9.42518e-16	27	21	23	100	163	46
Ttc39c	1.7083	3.99272	75.0971	4.48126e-18	1.28244e-16	41	33	47	209	236	79
Hilpda	1.70692	3.39632	68.5316	1.24863e-16	3.25451e-15	50	47	57	273	325	86
Lpin2	1.70632	4.77702	103.879	2.15085e-24	8.48404e-23	94	75	79	403	545	149
Nt5dc2	1.70334	4.62816	49.4599	2.02464e-12	3.80403e-11	18	19	40	121	162	49
P2rx7	1.70253	4.96108	86.0364	1.76657e-20	5.75565e-19	44	44	64	244	307	102
Cd300a	1.70247	4.45156	68.5657	1.22719e-16	3.20807e-15	77	64	58	296	448	129
Tle3	1.70168	6.49333	164.521	1.16422e-37	7.71872e-36	185	159	198	843	1168	349
Atp8b1	1.70056	4.08909	100.681	1.08075e-23	4.08135e-22	47	42	35	201	245	86
Card9	1.69755	3.96721	54.1334	1.87333e-13	3.89705e-12	23	20	23	102	131	48
Ppm1h	1.69706	4.18636	72.7802	1.44923e-17	4.05572e-16	50	48	49	241	292	99
E230013L22Rik	1.69695	0.663856	29.0448	7.0723e-08	7.56637e-07	11	18	12	57	101	23
Btla	1.69551	2.51803	10.1156	0.00147019	0.00657688	8	2	7	16	34	18
H2-K2	1.69474	3.30262	109.295	1.39872e-25	5.93084e-24	60	74	73	339	459	114
Gpsm3	1.69434	4.0927	66.2777	3.91673e-16	9.85149e-15	39	30	51	198	236	79
Ifi30	1.69422	6.36791	107.663	3.18616e-25	1.32355e-23	159	139	172	724	962	323
Ptpre	1.69168	5.07081	105.265	1.06824e-24	4.30961e-23	62	56	57	276	351	120
Nfxl1	1.69109	4.79954	169.611	8.99833e-39	6.22994e-37	102	101	122	508	636	231
Slco2a1	1.6903	5.33013	100.631	1.10836e-23	4.17379e-22	104	88	128	451	657	235
Spns3	1.68988	-0.0565068	12.8904	0.000330278	0.00171903	6	2	4	25	17	9
Sptlc2	1.68969	5.67588	158.642	2.24036e-36	1.41143e-34	129	123	133	635	767	251
Rufy4	1.68904	1.52187	19.035	1.28345e-05	9.03455e-05	4	6	7	24	34	14
Ubc	1.68871	0.55277	36.2215	1.76115e-09	2.36714e-08	26	15	22	100	110	51
Spint1	1.68664	4.97153	11.3561	0.000752017	0.00359718	2	3	4	19	17	3
Creb5	1.68477	2.17609	27.2173	1.81822e-07	1.82412e-06	8	10	9	37	56	21
Kif22	1.68474	4.01626	25.3363	4.81548e-07	4.44529e-06	9	3	10	34	37	21
Skap2	1.68373	5.4986	112.472	2.81561e-26	1.23118e-24	143	144	168	783	898	281
Mdfi	1.68292	2.4802	28.9895	7.2771e-08	7.77297e-07	6	9	16	41	68	22
Rasal3	1.68252	3.47719	31.9087	1.61588e-08	1.90425e-07	10	8	18	50	71	29
Arpc5	1.68128	6.78732	165.837	6.00585e-38	4.04231e-36	249	204	259	1138	1487	443
Rdh10	1.68102	3.65151	104.245	1.78808e-24	7.09521e-23	56	57	44	252	343	87
Ccdc109b	1.67954	3.85864	54.6067	1.47233e-13	3.08946e-12	42	25	29	159	175	69
Abhd2	1.67597	3.88322	73.4028	1.05717e-17	2.97418e-16	42	36	42	218	250	57
Creld2	1.67395	5.00395	133.39	7.42834e-31	3.81992e-29	138	112	195	727	836	298
Cd47	1.67079	5.88019	154.894	1.47668e-35	8.9428e-34	216	207	220	1059	1268	410
Irak3	1.67012	4.57986	133.775	6.12062e-31	3.16582e-29	78	72	85	409	470	130
Cds1	1.6699	6.28757	69.915	6.19163e-17	1.66779e-15	31	24	27	131	169	48
Clic1	1.6693	7.37045	122.565	1.73635e-28	8.14156e-27	262	251	350	1356	1721	560
Ucp2	1.66815	7.22228	112.34	3.00992e-26	1.31324e-24	295	194	309	1362	1496	509
Plekhh2	1.66688	3.93282	58.8102	1.73635e-14	3.92874e-13	39	31	40	174	242	59
Arhgdib	1.6661	6.62447	126.411	2.49915e-29	1.22362e-27	231	160	222	977	1158	420
Sfn	1.66445	8.1645	36.4164	1.59358e-09	2.15498e-08	22	21	36	98	194	46
Inhba	1.66126	0.28739	14.7929	0.000119989	0.0006881	4	5	6	13	39	11
Serpinb10-ps	1.6604	4.37108	18.5397	1.664e-05	0.000114461	6	5	5	15	40	12
3110003A17Rik	1.65904	4.43847	73.8136	8.5853e-18	2.43076e-16	46	29	25	166	196	60
Rgl1	1.65868	6.3174	110.159	9.04359e-26	3.86548e-24	308	251	308	1258	1710	612
Cklf	1.6581	2.26921	30.8558	2.77927e-08	3.17259e-07	14	9	12	47	72	26
Icosl	1.65681	4.57046	85.2777	2.59268e-20	8.39574e-19	72	47	62	305	348	110
Clca5	1.65551	5.41052	30.4746	3.38262e-08	3.81384e-07	15	7	7	45	53	22
Frrs1	1.65524	3.67343	55.658	8.62433e-14	1.84611e-12	31	17	18	86	144	45
Trim12c	1.65346	5.50078	31.7574	1.74679e-08	2.04763e-07	184	168	190	882	1078	335
Adm	1.65309	2.8634	68.7871	1.09685e-16	2.89295e-15	36	42	48	236	207	80
Tmem51	1.65248	3.75482	47.0176	7.03529e-12	1.25249e-10	14	21	37	96	136	58
Ogfr	1.65066	6.356	122.815	1.53094e-28	7.20383e-27	375	412	509	2065	2522	823
Gm16894	1.64563	0.0721121	13.0059	0.000310508	0.00162888	2	3	7	19	24	7
Cd226	1.64444	1.10979	9.81293	0.00173289	0.00758489	4	1	4	14	20	4
Lif	1.64297	2.07692	23.9895	9.68604e-07	8.41821e-06	11	5	14	60	60	9
Actr3	1.6399	8.07463	159.616	1.37265e-36	8.73043e-35	738	724	805	3480	4537	1432
Tnfrsf1a	1.6392	7.0372	139.296	3.79469e-32	2.02175e-30	426	394	513	2167	2560	820
4732490B19Rik	1.639	-0.175564	10.3276	0.00131054	0.00592248	3	6	2	22	21	4
Tspo	1.63785	6.24131	95.3697	1.57956e-22	5.61419e-21	372	331	428	1965	1987	714
Sox9	1.63708	3.61832	71.6739	2.53872e-17	6.96538e-16	40	57	45	192	318	85
Rbbp8	1.63666	5.2648	105.785	8.21898e-25	3.33094e-23	56	39	54	223	288	99
AW011738	1.63488	3.0998	70.0364	5.82204e-17	1.57301e-15	44	44	32	222	207	70
Cass4	1.63036	2.31825	33.8146	6.06218e-09	7.54099e-08	17	15	17	68	118	22
Alcam	1.62947	4.06777	47.4906	5.52685e-12	9.9416e-11	55	33	41	160	344	58
Vnn3	1.6276	1.03359	37.7876	7.88802e-10	1.11135e-08	25	13	23	96	123	34
Aldh3b1	1.62698	3.89509	44.8631	2.11299e-11	3.60797e-10	36	26	40	147	179	78
Cotl1	1.6268	6.37721	75.6634	3.36383e-18	9.7632e-17	181	174	216	876	983	411
Cpxm1	1.62566	4.41799	81.726	1.56323e-19	4.87793e-18	124	86	110	541	629	175
Slfn3	1.62438	1.31439	31.5778	1.91606e-08	2.23423e-07	23	11	13	74	90	29
Naaa	1.61963	6.59609	95.5593	1.43526e-22	5.10816e-21	189	182	193	960	959	367
Pak6	1.61356	5.72203	9.37278	0.00220231	0.00944516	3	0	5	10	21	2
Gm20367	1.61011	1.41567	12.5277	0.000400957	0.00204387	3	3	5	15	26	4
Slc2a9	1.60746	2.52748	18.2499	1.93733e-05	0.000131092	9	4	6	32	30	14
Trafd1	1.60477	7.71452	125.925	3.19362e-29	1.54937e-27	792	790	1051	4143	4867	1619
Tbc1d9	1.60328	4.81739	67.0493	2.64805e-16	6.7434e-15	39	47	50	200	286	73
Fosl2	1.60276	7.04629	156.948	5.25428e-36	3.24108e-34	303	301	290	1536	1714	475
Plcb2	1.60234	3.91507	45.3415	1.65503e-11	2.85533e-10	27	21	21	87	149	43
Cap1	1.60195	7.74463	149.242	2.53944e-34	1.45818e-32	614	498	605	2612	3257	1071
Siglec5	1.60028	-0.0387039	10.4885	0.00120119	0.00547928	2	3	7	14	22	11
Notch2	1.60023	6.9526	183.026	1.05872e-41	8.13504e-40	304	307	285	1340	1772	541
S1pr2	1.59588	4.63865	65.3723	6.20037e-16	1.54203e-14	80	50	88	343	403	130
Pik3cg	1.59089	3.80075	51.4008	7.53075e-13	1.47649e-11	31	19	25	104	135	55
Kng2	1.58516	0.974101	11.9219	0.000554767	0.00273586	10	4	2	37	26	4
Pvr	1.58425	5.08796	106.411	5.99335e-25	2.45515e-23	289	353	295	1419	1926	513
Dok1	1.58026	4.30551	46.3885	9.69823e-12	1.70866e-10	51	45	66	232	280	113
Gimap3	1.58013	4.11062	16.9215	3.89571e-05	0.000247582	11	12	13	45	73	24
Itga5	1.5794	6.54289	93.5115	4.03849e-22	1.40717e-20	416	305	468	1763	2317	688
6030429G01Rik	1.57783	2.45092	9.85151	0.00169693	0.00745694	5	2	3	18	17	5
Plekha4	1.57674	4.30342	101.716	6.4076e-24	2.45465e-22	71	108	142	489	560	204
Bcl2l11	1.57345	4.68102	85.2667	2.60722e-20	8.43256e-19	114	126	110	550	688	186
Phlda1	1.57249	3.10369	67.7669	1.84013e-16	4.74968e-15	68	39	50	220	331	83
Ctsz	1.57221	7.1335	87.7951	7.25983e-21	2.40361e-19	551	529	722	2613	3324	1124
Mmp9	1.57182	5.19711	18.7177	1.51567e-05	0.000105211	98	56	64	264	539	109
Dgkh	1.57008	0.986319	20.6006	5.65782e-06	4.28056e-05	9	9	4	31	39	16
Dbnl	1.56993	6.70565	123.917	8.78343e-29	4.1625e-27	235	221	317	1091	1390	507
Mgat5	1.56892	2.30575	29.3998	5.88851e-08	6.36907e-07	14	11	11	45	79	19
Arl4c	1.56782	5.8054	69.3406	8.28469e-17	2.20698e-15	44	28	40	143	238	63
Sema4a	1.56663	6.27057	107.091	4.25124e-25	1.75775e-23	130	97	139	481	708	236
Rassf4	1.56596	5.93361	95.7914	1.27649e-22	4.54916e-21	139	125	157	609	760	269
Entpd7	1.56557	3.06728	42.1752	8.34498e-11	1.32863e-09	18	23	21	91	117	36
Psd	1.56215	2.7887	42.5912	6.74621e-11	1.08371e-09	18	18	22	90	95	39
Tpd52	1.55584	6.33669	158.748	2.12431e-36	1.34149e-34	442	469	586	2199	2928	824
Fgd2	1.55476	4.80116	57.4367	3.49026e-14	7.70059e-13	39	33	51	204	188	79
Fam179a	1.55361	4.06812	126.58	2.29593e-29	1.12827e-27	182	185	223	1005	1013	317
Rhog	1.55244	5.70104	91.4011	1.17313e-21	4.02958e-20	196	171	221	858	998	387
Hivep3	1.55045	3.23032	34.6226	4.00223e-09	5.11308e-08	22	19	17	88	104	34
Slc7a7	1.54862	3.44478	56.1836	6.60083e-14	1.42907e-12	43	36	49	185	216	86
Spata13	1.54787	4.5701	76.7007	1.98937e-18	5.83124e-17	99	101	90	415	597	150
Stxbp2	1.54655	5.8066	90.8282	1.56704e-21	5.34121e-20	98	65	72	353	400	150
St3gal4	1.54549	4.47233	89.2867	3.41549e-21	1.14507e-19	95	63	117	381	516	164
Plekhn1	1.54216	7.03109	56.039	7.10467e-14	1.53067e-12	32	29	31	111	170	67
Arsj	1.5399	1.37036	12.4232	0.000424029	0.00214974	4	4	6	20	30	5
Hif1a	1.53268	6.67415	170.324	6.28661e-39	4.42158e-37	347	381	367	1581	1973	660
Galns	1.53133	3.65111	49.7716	1.72726e-12	3.27306e-11	40	31	40	163	211	58
Uck2	1.5311	4.90262	153.561	2.88901e-35	1.71445e-33	173	188	214	822	1108	311
Ppp1r18	1.52992	5.95095	118.854	1.12757e-27	5.15076e-26	178	180	222	767	1030	381
Rap2b	1.52963	5.22646	73.4097	1.05348e-17	2.96692e-16	93	73	85	333	449	165
Lyst	1.52307	4.48395	100.416	1.23526e-23	4.62544e-22	75	81	74	306	466	121
B3gnt2	1.51097	4.97052	109.053	1.58028e-25	6.69001e-24	67	79	85	323	432	125
Gm11974	1.50982	3.10868	40.4189	2.04953e-10	3.10124e-09	15	18	22	69	99	37
Slc7a8	1.50889	5.96566	107.734	3.0739e-25	1.27892e-23	265	276	343	1261	1600	499
Prkcb	1.50701	4.51988	57.5686	3.26398e-14	7.22532e-13	32	36	27	127	175	56
Egr3	1.50428	3.64905	10.5874	0.00113859	0.00522084	5	1	6	15	22	8
Edem1	1.50315	6.1635	129.276	5.90291e-30	2.9499e-28	275	230	221	1097	1379	357
Sdcbp2	1.50018	3.98927	16.6731	4.44074e-05	0.000278644	12	2	12	32	52	14
Ccl6	1.49925	6.36388	56.0651	7.01094e-14	1.5117e-12	599	440	542	2176	2970	881
Il15	1.49748	3.40488	68.3843	1.34548e-16	3.49666e-15	74	64	76	304	384	119
Gpnmb	1.49516	5.83271	69.529	7.52987e-17	2.016e-15	138	107	162	547	809	205
Pla2g4a	1.49279	4.80434	62.6407	2.48068e-15	5.97387e-14	37	26	46	174	171	60
Tnip2	1.49241	4.9131	98.7281	2.89656e-23	1.06218e-21	79	87	84	382	425	134
Tdrd7	1.48455	5.5734	119.019	1.03728e-27	4.74648e-26	247	270	318	1190	1504	448
Gpr137b-ps	1.48268	4.19792	60.8083	6.29117e-15	1.46717e-13	42	33	38	143	209	66
Mthfd2	1.48064	3.9431	75.9766	2.87049e-18	8.36786e-17	70	85	93	335	458	134
Lbp	1.47749	6.11556	95.3306	1.61104e-22	5.7108e-21	247	205	254	1239	1035	367
Fam46c	1.47633	2.40405	28.532	9.21624e-08	9.66941e-07	25	11	27	70	121	39
Sgpl1	1.47476	7.49884	107.05	4.34137e-25	1.79223e-23	382	295	297	1380	1789	514
Camkk2	1.47458	5.26106	151.582	7.82008e-35	4.56933e-33	188	135	175	757	831	264
Gm15708	1.47247	0.877968	11.3139	0.000769307	0.00367196	1	5	7	20	22	6
A430093F15Rik	1.47207	0.347308	10.5983	0.00113192	0.00519298	2	4	6	16	20	8
Arsi	1.4709	3.60598	65.6286	5.44426e-16	1.35525e-14	78	56	81	330	314	132
Sertad1	1.47002	4.42104	49.258	2.24419e-12	4.18696e-11	121	97	103	426	563	190
Ccnd1	1.46839	6.746	131.887	1.58388e-30	8.06685e-29	200	164	184	753	857	355
Celsr3	1.46728	1.34904	22.3539	2.26755e-06	1.83908e-05	11	7	12	47	48	15
Rarres2	1.46625	4.9715	58.165	2.41029e-14	5.39394e-13	191	141	196	770	984	250
Gm7694	1.4643	3.36302	25.4524	4.53423e-07	4.21052e-06	17	11	7	58	59	13
Rnf135	1.46406	3.52016	71.1292	3.34588e-17	9.14221e-16	52	41	61	218	279	74
Col9a3	1.46167	0.995261	11.9712	0.000540285	0.00267188	5	3	9	22	34	7
Cdh1	1.46141	6.77613	12.1771	0.000483804	0.00242184	3	6	5	9	32	10
Tmem202	1.4613	-0.774221	10.6869	0.00107896	0.00497228	7	4	1	17	21	6
Stambpl1	1.4604	3.31604	42.8756	5.83342e-11	9.46231e-10	14	23	33	108	117	32
Baiap2l1	1.45858	3.65196	13.4935	0.000239394	0.00128473	6	4	6	17	30	11
Dse	1.4585	5.42478	104.912	1.27661e-24	5.13463e-23	172	128	122	611	671	250
St8sia1	1.45746	1.32444	11.4452	0.000716771	0.00344781	7	1	6	24	14	12
Ppap2c	1.45707	4.44752	30.2867	3.72671e-08	4.17172e-07	15	15	19	57	90	30
Spred1	1.45443	4.58773	90.8782	1.52791e-21	5.21452e-20	103	94	86	377	520	148
Itgax	1.45331	4.56696	48.4279	3.42655e-12	6.28264e-11	51	28	44	156	203	79
Sass6	1.45211	2.56797	47.4923	5.52207e-12	9.93972e-11	23	27	28	111	122	47
Fhad1	1.45121	0.967371	11.021	0.000900862	0.00422927	5	8	1	18	25	8
Pim1	1.45083	6.30877	97.9059	4.3874e-23	1.59785e-21	328	331	384	1417	1760	597
Actb	1.44913	10.1998	96.2802	9.97217e-23	3.56824e-21	4527	4380	5447	19309	24191	8252
Mgam	1.44861	-0.614965	9.2778	0.00231948	0.00989978	5	5	6	23	26	9
Zmynd15	1.44798	3.36275	18.1857	2.00379e-05	0.000135107	8	7	9	27	38	20
Loxl3	1.44714	5.39538	69.615	7.2085e-17	1.93191e-15	142	116	134	549	601	242
Lrrc4	1.44554	2.29839	13.0791	0.000298604	0.00157046	3	6	9	29	31	6
Anxa4	1.4396	6.60736	151.445	8.37878e-35	4.86372e-33	315	301	320	1314	1605	494
Rab27a	1.43936	3.94061	47.4338	5.68945e-12	1.02133e-10	36	32	46	150	185	69
Chic1	1.43847	1.04063	18.0257	2.17944e-05	0.000145568	11	4	8	28	39	15
Iqgap1	1.43737	8.25141	129.351	5.6839e-30	2.8458e-28	706	612	671	2684	3649	1008
S100a11	1.43721	7.60492	91.2824	1.24564e-21	4.27312e-20	407	350	404	1648	1965	615
Eps8	1.4338	4.95425	75.4048	3.83448e-18	1.10568e-16	121	130	113	447	632	218
Odc1	1.43323	7.20198	131.707	1.73425e-30	8.79901e-29	1224	1274	1542	5724	7184	1973
Sdf2l1	1.43201	3.69402	67.7403	1.86511e-16	4.80948e-15	68	59	102	335	374	115
Gadd45a	1.42563	5.21848	138.912	4.60472e-32	2.43867e-30	407	439	526	1739	2361	774
Trpv1	1.42358	-0.398853	9.99503	0.00156963	0.00696317	6	5	8	37	30	4
Gtse1	1.42293	3.06832	9.82136	0.00172497	0.00756018	5	4	4	20	23	4
Chsy3	1.41887	1.17563	9.69274	0.00184997	0.00803782	3	6	3	17	22	4
Rbl1	1.41683	4.51888	68.63	1.18786e-16	3.11138e-15	45	38	39	172	197	63
Cfl1	1.41501	8.34774	102.91	3.50729e-24	1.36323e-22	1111	963	1263	4221	5669	1873
Eda2r	1.41496	4.91594	34.0969	5.24348e-09	6.58494e-08	318	322	347	1446	1806	426
Coch	1.41488	6.85196	9.55935	0.00198934	0.00861096	6	8	12	36	38	16	UP
Pde4a	-1.41725	5.44439	129.448	5.41046e-30	2.71401e-28	1003	1100	1488	719	686	315	DOWN
Gdf10	-1.41798	4.49422	35.0509	3.21191e-09	4.15129e-08	59	48	56	38	30	12
Pitpnm3	-1.41855	4.84359	58.9596	1.60946e-14	3.66345e-13	88	109	114	47	65	37
Efhd1	-1.4207	3.46694	29.4078	5.86397e-08	6.34512e-07	85	65	63	37	45	21
Frzb	-1.42263	1.96618	43.4143	4.4293e-11	7.27346e-10	63	81	92	48	48	19
Gm10023	-1.42832	1.9661	13.6458	0.000220739	0.00119256	8	11	27	9	8	5
P2ry1	-1.42892	4.1407	80.0614	3.62957e-19	1.11298e-17	96	109	143	66	70	32
Rxrg	-1.42925	4.91822	50.953	9.46043e-13	1.84531e-11	761	879	1175	575	537	234
Mmp15	-1.43021	4.77464	106.353	6.16988e-25	2.52358e-23	383	436	581	246	278	135
Tmie	-1.43152	1.44602	14.0036	0.000182458	0.00100473	17	16	15	8	9	6
BC037032	-1.43237	0.0244436	16.1643	5.80771e-05	0.00035487	14	19	28	14	8	7
LOC100862061	-1.43271	0.0175357	10.4672	0.00121513	0.00553271	17	11	13	8	10	2
Vipr2	-1.43448	1.57985	22.1932	2.46547e-06	1.98808e-05	25	26	35	22	17	3
Hdac9	-1.43744	2.6405	22.9906	1.62794e-06	1.35973e-05	99	120	106	73	64	23
A230056P14Rik	-1.43795	0.751121	17.8394	2.40355e-05	0.000158997	19	16	25	10	16	3
Smtn	-1.44164	6.28745	108.595	1.99092e-25	8.36186e-24	995	1038	1416	627	628	331
Fcna	-1.44286	2.13158	31.6763	1.82128e-08	2.12744e-07	79	61	65	50	49	5
BC048679	-1.4444	-0.435391	16.86	4.02402e-05	0.000254842	28	23	39	19	21	4
Acly	-1.44504	8.08683	25.0475	5.59356e-07	5.08759e-06	7689	3400	5125	2705	4294	1136
D630003M21Rik	-1.44828	1.71664	23.6972	1.12748e-06	9.68503e-06	49	36	55	25	31	11
Slc41a3	-1.45096	6.06117	43.7474	3.73614e-11	6.18102e-10	1664	1781	2201	1261	774	525
Sult1a1	-1.45162	4.35804	43.4296	4.39488e-11	7.23034e-10	548	411	469	311	301	95
BC052040	-1.45316	2.75944	78.9859	6.25556e-19	1.89636e-17	122	118	141	73	74	34
Myrip	-1.45453	1.46521	19.8015	8.5917e-06	6.27869e-05	26	22	22	17	8	8
Ptgs1	-1.45764	6.17429	51.64	6.66707e-13	1.31687e-11	81	58	80	31	42	29
Cldn22	-1.45776	-0.811019	11.2662	0.000789328	0.00375875	16	7	13	6	8	3
Lmod1	-1.45907	2.58418	53.205	3.00489e-13	6.12169e-12	112	128	200	87	82	37
Miat	-1.46352	3.84853	22.3315	2.29409e-06	1.85891e-05	43	41	41	21	16	19
Angptl2	-1.46381	7.13157	80.2891	3.23449e-19	9.95278e-18	1343	1250	1734	948	703	357
Gpt	-1.46501	5.45113	91.0676	1.38848e-21	4.74474e-20	437	338	481	250	267	87
Opn3	-1.46696	0.764148	21.0479	4.47943e-06	3.45489e-05	33	21	20	14	15	6
Eepd1	-1.47274	6.41244	64.2055	1.12096e-15	2.75687e-14	2570	2295	3281	1761	1519	590
Tmem191c	-1.47713	0.967428	14.3075	0.000155249	0.000869484	13	17	18	7	7	8
Sez6l2	-1.47886	1.00469	13.3492	0.00025853	0.00137962	15	14	14	9	7	4
Fam171b	-1.47886	1.48254	12.9346	0.000322563	0.00168477	23	16	13	10	8	6
Dnm1	-1.48094	5.62597	93.1212	4.91884e-22	1.70944e-20	241	197	242	135	137	49
BE949265	-1.48494	-1.06406	13.0052	0.000310629	0.00162895	12	10	17	9	5	4
Kcnn2	-1.48785	-0.0830499	24.8651	6.14868e-07	5.53944e-06	35	28	28	16	16	10
Fam101b	-1.49225	4.98022	163.173	2.29354e-37	1.49451e-35	554	496	540	289	322	128
Tbx5	-1.49415	0.730222	16.3	5.40629e-05	0.000333021	19	17	20	14	9	3
Pdzd7	-1.49475	3.68584	43.9713	3.3323e-11	5.54743e-10	300	363	390	161	207	101
Gsta3	-1.50799	2.1198	19.6537	9.28219e-06	6.73884e-05	96	24	56	37	43	6
Atp1b4	-1.51566	3.98627	24.4938	7.45498e-07	6.61322e-06	342	269	337	171	173	80
Fam78a	-1.51899	4.45393	40.4129	2.05575e-10	3.10712e-09	439	448	669	294	249	136
Pamr1	-1.51919	4.20389	37.9843	7.13163e-10	1.01175e-08	220	169	209	133	78	53
Gm973	-1.52266	1.35358	9.5714	0.00197632	0.00855742	8	11	10	5	5	3
Pnmal2	-1.52324	1.48242	13.553	0.000231919	0.00124814	29	17	19	9	13	7
St6galnac3	-1.52498	0.496023	13.7329	0.000210729	0.00114335	40	28	27	18	20	6
St6galnac2	-1.52854	2.66359	56.0323	7.12916e-14	1.5347e-12	93	93	91	46	43	33
Myoc	-1.53034	7.68945	83.3824	6.7622e-20	2.14024e-18	966	932	1200	669	437	255
Cdh19	-1.539	1.23748	21.2783	3.97213e-06	3.0869e-05	24	24	22	14	17	1
Igsf1	-1.54144	1.09885	15.5152	8.18426e-05	0.000485793	34	35	43	22	25	5
Aqp7	-1.54148	2.6766	88.9831	3.98202e-21	1.32997e-19	202	175	203	114	113	37
Wnt11	-1.54684	2.64818	37.8951	7.46542e-10	1.05572e-08	54	48	89	33	42	11
Spock2	-1.5514	3.48326	44.1971	2.9692e-11	4.97411e-10	137	103	128	83	62	22
Tmem25	-1.55492	2.36796	19.5754	9.67077e-06	6.99421e-05	85	107	180	63	55	36
Tcf15	-1.55771	1.23947	26.7718	2.28952e-07	2.25525e-06	85	90	87	49	49	19
Tmem45b	-1.56342	3.13041	17.8394	2.40352e-05	0.000158997	288	116	177	121	164	12
Fat3	-1.56669	0.938171	9.90606	0.00164735	0.0072643	16	11	13	8	4	5
Ddit4l	-1.57388	7.32194	10.2178	0.00139094	0.00625078	4417	4134	5810	2619	2166	1212
2310016D03Rik	-1.57422	-0.173206	19.34	1.09389e-05	7.81228e-05	19	34	31	19	13	5
Pitx3	-1.57784	1.07377	26.6656	2.41892e-07	2.37041e-06	53	62	82	21	47	17
Pdgfrl	-1.57843	3.10044	39.9697	2.57932e-10	3.86114e-09	52	58	66	36	33	9
Hey2	-1.57992	0.0551572	11.0887	0.000868568	0.00409283	6	8	16	5	7	1
Slc16a4	-1.58485	-0.331243	10.7843	0.00102362	0.00474938	12	12	8	5	8	1
Cyp4f39	-1.58713	5.43361	69.2513	8.6685e-17	2.30461e-15	260	280	412	167	140	87
Cttnbp2	-1.58961	3.91535	20.5135	5.9213e-06	4.45455e-05	21	15	22	11	9	5
Rgs7bp	-1.5901	0.612853	14.9067	0.000112962	0.000650892	15	17	12	4	11	4
Olfr78	-1.59357	0.718124	17.7554	2.51208e-05	0.000165723	42	31	36	23	19	6
Ptprz1	-1.5944	2.64849	14.2298	0.000161789	0.000902503	10	16	14	11	1	5
AI317395	-1.5948	0.79307	49.5005	1.98325e-12	3.73154e-11	56	62	71	30	39	13
Kcng2	-1.59535	-1.10668	10.56	0.00115558	0.00529422	11	5	12	5	6	1
Gm5069	-1.60107	0.405224	13.2692	0.000269809	0.00143463	13	12	12	9	7	0
LOC100503495	-1.61432	2.82564	115.517	6.06282e-27	2.72274e-25	239	226	296	125	132	63
6330410L21Rik	-1.61605	-0.31676	17.671	2.62596e-05	0.000172593	25	22	27	16	13	3
4933432I09Rik	-1.61641	-0.868882	10.3876	0.00126864	0.00575172	10	20	13	5	13	1
Col8a2	-1.61758	3.55712	34.7733	3.70424e-09	4.76593e-08	75	71	106	61	25	19
Btbd8	-1.62041	-0.354015	13.7768	0.000205859	0.00111991	18	12	15	10	6	3
Gpr30	-1.6227	0.647152	22.4925	2.10962e-06	1.71991e-05	19	22	43	11	11	12
C1qtnf3	-1.62357	4.03121	23.6649	1.14657e-06	9.82995e-06	53	48	50	28	28	9
Tceal7	-1.62709	4.44664	18.6915	1.53667e-05	0.000106426	699	604	589	291	297	169
Glt25d2	-1.62731	3.19909	65.7797	5.04257e-16	1.2588e-14	73	72	85	47	39	12
Gm19689	-1.62913	-1.58536	9.49688	0.00205821	0.00888594	9	9	6	3	5	2
Xrra1	-1.62957	-0.19933	12.1407	0.000493343	0.00246681	13	11	15	5	6	5
Slc2a5	-1.63105	3.04234	29.5241	5.5226e-08	6.02972e-07	75	33	71	22	51	6
Osr2	-1.63201	2.5627	18.9991	1.30783e-05	9.19353e-05	24	16	17	8	12	4
Apc2	-1.63765	0.2272	21.5069	3.52559e-06	2.76739e-05	16	21	36	13	10	7
Hebp2	-1.64177	5.09563	19.5258	9.92493e-06	7.15273e-05	17	16	22	7	13	3
Lrrc36	-1.64272	0.351865	21.7755	3.06487e-06	2.43014e-05	21	17	23	10	6	9
Rab3a	-1.64439	3.79908	91.2572	1.26161e-21	4.3223e-20	291	285	416	181	156	72
Scube2	-1.64547	1.44662	20.4949	5.97918e-06	4.493e-05	26	32	35	12	17	9
Vwa3a	-1.65946	0.482015	23.5357	1.22616e-06	1.04684e-05	57	35	44	24	28	6
Npy1r	-1.66149	1.80245	35.721	2.277e-09	3.01325e-08	47	64	56	37	21	11
Pbld1	-1.66274	-0.397126	13.4431	0.000245914	0.00131679	16	8	13	6	5	4
Cdhr3	-1.66349	0.307063	9.93352	0.00162296	0.00717141	16	20	15	12	9	1
Mafa	-1.66657	3.25095	72.0207	2.12947e-17	5.86675e-16	229	281	309	125	146	62
Sbk2	-1.66828	4.28296	10.328	0.00131026	0.00592225	232	236	294	149	132	43
Mgl2	-1.66837	3.96894	34.5483	4.15805e-09	5.29182e-08	182	119	193	73	72	46
Dusp8	-1.67046	5.23881	60.1646	8.72465e-15	2.01524e-13	909	1040	1138	565	498	207
Gm889	-1.672	4.1383	17.9859	2.22549e-05	0.000148288	447	594	652	314	285	106
Elovl3	-1.67708	3.97129	25.541	4.33081e-07	4.04422e-06	26	22	29	11	12	8
Ky	-1.67763	7.08329	9.7499	0.00179332	0.00781082	3237	3705	4888	1919	1397	1065
Abca8a	-1.67883	5.49364	41.1498	1.40996e-10	2.17811e-09	914	699	841	462	349	176
Nhs	-1.67934	0.266114	22.8178	1.7811e-06	1.47239e-05	29	23	19	10	14	5
AU021092	-1.67984	0.459801	20.5964	5.67036e-06	4.2876e-05	19	19	21	7	13	4
Gm10390	-1.67996	-1.27356	9.55097	0.00199844	0.00864895	7	9	9	6	2	2
Frat2	-1.68059	2.98172	91.4197	1.16213e-21	3.99694e-20	146	141	206	82	68	45
A530098C11Rik	-1.68459	3.55974	89.7581	2.6913e-21	9.08005e-20	438	379	444	216	189	97
Gpm6a	-1.68758	1.31406	12.5276	0.000400994	0.00204387	13	16	5	5	9	0
Cacna1g	-1.69067	3.87685	61.4709	4.49338e-15	1.06567e-13	112	107	113	66	45	23
Rgag1	-1.69161	-0.425459	9.79525	0.00174963	0.00764308	8	8	9	5	4	1
Itga8	-1.69281	1.88061	32.7929	1.02521e-08	1.23901e-07	30	40	51	19	23	7
4930511M06Rik	-1.69841	-0.97894	9.84757	0.00170057	0.00747047	10	7	13	7	4	1
C1qtnf9	-1.70046	3.60583	45.1772	1.79987e-11	3.09516e-10	320	307	462	178	170	79
Abca9	-1.70087	4.44425	77.9093	1.07882e-18	3.21181e-17	268	244	236	136	125	45
Krt5	-1.70993	11.2351	9.78635	0.00175812	0.0076726	11	0	12	1	6	2
Mamstr	-1.71847	4.75519	41.4448	1.21247e-10	1.88948e-09	651	720	824	296	276	211
Gys2	-1.72009	0.0224597	14.5928	0.00013342	0.000758092	77	28	48	36	29	2
Mn1	-1.72126	4.91358	44.2474	2.89393e-11	4.86693e-10	714	834	909	469	364	151
Mstn	-1.72259	5.15936	26.9995	2.03508e-07	2.0226e-06	1170	1226	1360	578	546	295
Slc39a12	-1.72336	-0.944756	14.8411	0.000116958	0.000672023	9	19	15	8	7	2
Cd209f	-1.73175	2.56762	26.3197	2.89324e-07	2.7981e-06	132	69	94	68	34	16
Akap5	-1.73202	0.162979	12.2294	0.000470421	0.00236286	16	12	5	2	9	2
Trim35	-1.74198	7.14848	209.496	1.76934e-47	1.73579e-45	2909	3206	3562	1484	1599	662
Kcnk2	-1.74556	2.73226	46.5248	9.04675e-12	1.59706e-10	39	35	56	23	24	4
Atcay	-1.74593	3.7175	13.7918	0.000204222	0.00111259	441	305	325	201	144	71
6430571L13Rik	-1.7567	4.8462	24.5542	7.22493e-07	6.422e-06	767	883	1101	433	343	219
Ccdc48	-1.76131	0.721413	12.5302	0.000400422	0.00204213	11	5	13	4	5	2
Thrsp	-1.76475	5.992	12.0908	0.00050671	0.00252509	3510	1572	2343	1102	1699	324
Cd209g	-1.76728	1.34367	20.584	5.70713e-06	4.30928e-05	40	26	37	21	11	7
Tril	-1.77681	3.38547	71.8665	2.30262e-17	6.3372e-16	91	91	89	39	35	27
Chrna9	-1.7916	-1.03962	11.2892	0.000779596	0.00371706	20	15	18	6	14	1
Dtx1	-1.79476	1.51682	11.9521	0.000545851	0.00269639	8	8	11	2	6	2
Arrdc2	-1.79931	5.34339	23.5145	1.23974e-06	1.05776e-05	1015	1568	1381	904	591	141
AW549542	-1.80055	1.49668	22.9464	1.66585e-06	1.38792e-05	16	20	27	4	11	8
Emilin3	-1.80501	0.237987	20.2306	6.86448e-06	5.10916e-05	16	14	18	10	8	0
Dgkb	-1.81392	-0.779764	10.966	0.000928001	0.00434593	7	14	9	5	4	2
Cd209b	-1.81793	1.32893	16.4947	4.87861e-05	0.000303328	35	20	23	18	7	4
Rbp7	-1.81926	3.20912	31.8122	1.69822e-08	1.99509e-07	45	36	33	15	23	5
Cngb1	-1.8214	-0.200993	9.81313	0.00173271	0.00758489	6	9	7	3	4	1
Rassf10	-1.82149	2.12993	15.4445	8.49636e-05	0.000502206	15	6	12	1	7	4
Wscd1	-1.82487	1.16232	41.2701	1.32584e-10	2.05532e-09	42	35	52	18	19	10
LOC100503966	-1.83206	-0.324183	11.6939	0.000627059	0.00305778	4	11	10	2	5	2
Elovl6	-1.84412	8.01488	27.215	1.82038e-07	1.8256e-06	1570	602	855	395	623	151
Ppp2r2b	-1.84633	-0.532892	11.1041	0.000861378	0.00406327	8	7	10	5	4	0
Prdm8	-1.85998	0.81288	17.0176	3.70341e-05	0.00023651	15	17	14	6	4	6
Oxtr	-1.86081	2.10587	20.3745	6.36736e-06	4.76584e-05	39	42	55	6	29	12
4930474M22Rik	-1.86523	0.245423	9.86262	0.00168671	0.0074194	7	6	7	5	1	1
Col2a1	-1.86653	2.95522	15.7915	7.07196e-05	0.000425085	15	9	10	4	5	3
2210416O15Rik	-1.87454	-0.35289	13.4412	0.000246153	0.0013178	8	22	14	7	8	1
Gpr17	-1.88922	0.644906	27.0738	1.95838e-07	1.95221e-06	30	30	29	10	14	7
Usp29	-1.89148	-1.18314	19.6726	9.19093e-06	6.68171e-05	14	16	13	5	7	3
Dact2	-1.89622	1.99548	29.3594	6.01239e-08	6.48723e-07	29	20	19	16	7	1
Cyp1a1	-1.90486	2.06278	20.1368	7.20976e-06	5.33775e-05	23	16	11	9	2	6
Mamdc2	-1.90902	2.51089	33.2849	7.95995e-09	9.77475e-08	28	22	39	16	12	3
Galnt5	-1.91866	0.834133	13.829	0.000200217	0.00109279	7	14	11	4	6	1
A530016L24Rik	-1.9356	3.07226	26.4141	2.75522e-07	2.6763e-06	406	193	319	146	178	25
Islr2	-1.94448	2.23817	32.7992	1.02185e-08	1.23655e-07	25	32	26	9	13	6
D430041D05Rik	-1.94748	2.02069	27.6914	1.42293e-07	1.44998e-06	82	81	106	36	27	22
Cyp2t4	-1.94832	-0.0857959	13.1052	0.00029447	0.00155117	9	13	8	4	4	2
Car14	-1.97107	4.49786	21.8429	2.95905e-06	2.35537e-05	771	850	1172	415	340	159
Timp4	-1.99344	3.46238	60.6723	6.74106e-15	1.56796e-13	405	356	502	170	200	57
Srms	-2.00854	0.646679	11.1394	0.000845145	0.00399663	7	11	10	4	4	1
Gfra3	-2.01157	0.11478	10.6103	0.00112459	0.00516378	7	6	6	2	4	0
Casq2	-2.01348	5.18115	32.9272	9.56764e-09	1.16308e-07	529	400	737	236	263	66
Negr1	-2.0172	0.852287	29.4195	5.82896e-08	6.31237e-07	25	19	24	10	10	2
Dkk2	-2.02018	3.90905	52.7671	3.75531e-13	7.60966e-12	143	84	91	52	24	23
Gabrr1	-2.07257	-1.71173	11.5342	0.000683286	0.00330048	8	9	6	3	3	1
Ntrk3	-2.08756	2.22856	74.033	7.68222e-18	2.18062e-16	97	60	87	32	35	9
Gm4392	-2.09684	-1.48355	9.97943	0.00158299	0.00701657	6	6	5	4	0	1
Diras2	-2.09984	0.31874	9.88327	0.00166788	0.00734144	5	8	4	2	2	1
Enpp6	-2.10562	0.320848	14.5225	0.000138499	0.000784435	7	7	13	5	2	1
C330018A13Rik	-2.12022	-0.944654	11.6729	0.000634158	0.00309013	15	4	12	4	3	2
Dmp1	-2.13402	3.03626	20.3892	6.31848e-06	4.73458e-05	16	11	11	3	3	5
Inmt	-2.14046	3.02212	36.4736	1.54747e-09	2.09797e-08	87	73	114	40	24	15
Wnt10b	-2.15164	2.91119	16.7238	4.32349e-05	0.000272058	15	10	6	5	3	1
Krt1	-2.17569	11.4126	10.9293	0.000946529	0.00442802	8	1	9	2	2	1
Scd4	-2.21118	-0.157182	9.30041	0.00229103	0.0097929	2	6	7	1	1	2
Pcdh20	-2.22716	0.107815	9.77737	0.00176673	0.00770764	4	7	4	3	1	0
Paqr6	-2.24272	0.576156	15.7256	7.32279e-05	0.000438971	7	10	9	3	3	1
Qrfp	-2.25104	-0.451956	11.2706	0.000787444	0.00375112	4	5	10	1	3	1
Angptl1	-2.25214	3.99405	41.9163	9.52633e-11	1.50129e-09	194	175	213	91	37	28
Pld5	-2.2579	0.362001	23.4592	1.27589e-06	1.08373e-05	23	40	40	17	7	4
Prrt4	-2.28719	1.47916	23.1154	1.52564e-06	1.27911e-05	13	8	17	4	5	1
Abca6	-2.28764	2.58246	47.7273	4.89814e-12	8.85261e-11	111	60	71	32	17	14
Tnni1	-2.32535	5.71801	13.5962	0.000226646	0.00122248	139	137	197	38	104	4
Tceal3	-2.32653	0.365572	12.6633	0.000372911	0.00191727	6	3	19	2	4	1
Fam83d	-2.36332	2.96543	77.417	1.38419e-18	4.10256e-17	70	68	79	25	21	9
Muc4	-2.384	0.0830127	9.38906	0.00218284	0.00936924	46	22	23	5	14	4
Rarres1	-2.39332	2.88403	11.7806	0.000598528	0.00293317	6	4	7	1	1	2
Tmem179	-2.51026	1.44854	58.0587	2.54412e-14	5.68386e-13	115	59	80	20	36	5
Adamts16	-2.51318	0.0735528	20.9452	4.72603e-06	3.62615e-05	20	13	11	7	2	1
Zfp750	-2.51615	6.46344	10.4813	0.00120587	0.00549714	6	4	4	1	2	0
Papln	-2.53196	3.10993	43.4031	4.45491e-11	7.3065e-10	25	29	26	4	11	3
Mir133b	-2.60472	-0.0030792	10.0991	0.00148343	0.00663054	1	5	9	3	0	0
Tmem132c	-2.60521	0.896138	11.5516	0.000676902	0.0032744	2	7	6	1	1	1
Gm12002	-2.63644	0.186765	50.0835	1.47343e-12	2.81614e-11	28	28	48	8	6	7
Gm4419	-2.69207	-1.00448	9.30033	0.00229112	0.0097929	3	2	6	1	0	1
Gm11756	-2.69661	-1.88429	9.77525	0.00176876	0.00771523	13	3	5	1	2	1
Cyp26b1	-2.7334	5.02018	23.1058	1.53331e-06	1.28514e-05	210	410	291	48	52	52
Faim2	-2.76216	0.00554102	17.7003	2.58582e-05	0.000170123	8	5	9	0	2	2
Ccdc81	-2.7811	-1.83245	14.0418	0.000178794	0.000986802	5	4	8	2	0	1
Stmn4	-2.81186	-0.189288	34.7305	3.78649e-09	4.86082e-08	16	13	20	2	7	0
Mir5119	-2.81798	-1.33758	10.323	0.0013138	0.00593619	4	6	2	0	1	1
Muc6	-2.93884	-1.45372	11.2404	0.000800374	0.00380657	6	3	4	1	1	0
Gjc2	-3.22114	-0.865781	14.0135	0.000181501	0.00100029	6	6	4	0	1	1
Gpr1	-3.31904	1.23597	17.1336	3.48403e-05	0.000223573	7	6	4	1	1	0
Gm1574	-3.51724	-2.08573	11.3607	0.000750135	0.00358947	1	5	5	0	0	1
Gm5751	-3.53708	-0.72799	11.9451	0.000547915	0.00270609	3	4	4	1	0	0
Robo2	-3.53945	2.01207	21.28	3.96842e-06	3.08493e-05	4	4	12	1	0	1
Slc15a5	-3.67695	-2.41182	10.7916	0.00101964	0.00473257	8	2	2	1	0	0
Cdk15	-4.15988	-0.734979	20.6062	5.64125e-06	4.27045e-05	6	7	4	0	1	0
Dlk2	-5.14534	3.15483	11.4715	0.000706714	0.00340313	1	1	5	0	0	0
Piwil1	-5.14901	-2.33419	11.603	0.000658441	0.00319265	3	2	2	0	0	0
Gm10433	-5.15535	-1.93032	10.6289	0.00111335	0.00511658	6	0	1	0	0	0
5031425F14Rik	-5.50394	-0.786196	14.6038	0.000132644	0.000754164	5	2	2	0	0	0
Gm14964	-5.50855	-0.694501	12.7774	0.000350823	0.00181494	6	1	2	0	0	0
Cldn11	-5.91653	-1.04223	18.5502	1.65485e-05	0.00011389	4	6	2	0	0	0

## Sheet: C Cytoscape 12hQ up DEGs
The UP DEGs (1390) from S1B Table analysed by Cytoscape (Cytoscape does not take into account direction of fold change)	term id	# background genes	# genes	category	chart color	description	FDR value	genes	network.SUID	nodes.SUID	PMID	term name	year
	0	1703	442	GO Process		immune system process	1.58e-148	Ccl2|Ccl12|Itgb2|Il12rb1|Bcl11a|Ccl3|Itgb7|Spi1|Il17ra|Ebi3|Abcf3|Hck|Myo1g|Il7r|Irf5|Cd244|Hmox1|Siglecg|Ampd3|Vav1|Tnfsf14|Prtn3|Ncr1|Ccl8|Rarres2|Mcoln2|Tnfaip8l2|Apbb1ip|Csf1|Slamf1|Cybb|Gzmb|Ctss|Cd5l|Ncf1|Lbp|Cd274|Il10|Cyba|Cd40|Rnf135|Mmp9|Dhx58|Ikzf1|Csf2|Cxcl16|Ccl6|Ccl4|Ccl9|Rab32|Tnfaip3|Arg1|Irak3|Havcr2|Dbnl|Rsad2|Ccl7|Nfkbia|Hif1a|Arg2|Evl|Ly86|Cd180|Tnfsf11|Irg1|Ripk3|Pde1b|Gsdmd|…	60786	61713|60903|61030|61141|60847|61712|61025|61206|60797|61130|61134|61190|61701|61373|62006|61704|61415|61490|61911|61187|61383|61892|61847|61706|62023|62026|60959|61217|60963|60846|61948|61700|61824|61259|61590|61020|61684|61156|61947|61178|61179|61994|61742|61120|60964|61333|61708|61711|61705|60950|62057|61522|61307|61148|61883|61220|61707|61479|60832|61521|61033|60978|60945|61355|61970|61930|611…		GO.0002376	0
	1	914	304	GO Process		immune response	7.3e-120	Ccl2|Ccl12|Il12rb1|Ccl3|Hck|Myo1g|Irf5|Cd244|Siglecg|Vav1|Tnfsf14|Ccl8|Rarres2|Mcoln2|Tnfaip8l2|Apbb1ip|Csf1|Slamf1|Cybb|Gzmb|Ctss|Lbp|Cd274|Il10|Cyba|Cd40|Rnf135|Dhx58|Csf2|Cxcl16|Ccl6|Ccl4|Ccl9|Tnfaip3|Arg1|Havcr2|Dbnl|Rsad2|Ccl7|Arg2|Evl|Ly86|Cd180|Tnfsf11|Irg1|Gsdmd|Alcam|Clec4n|Eif2ak2|H2-K1|Tap2|Cfb|C2|Aif1|Ltb|Tnf|Il33|Cd7|Sectm1a|Padi4|Il23a|Ifitm1|Ifitm3|Irf7|Il6|Ccr1|Casp4|Casp1|Il18rap…	60786	61713|60903|61141|61712|61190|61701|62006|61704|61490|61187|61383|61706|62023|62026|60959|61217|60963|60846|61948|61700|61824|61020|61684|61156|61947|61178|61179|61742|60964|61333|61708|61711|61705|62057|61522|61148|61883|61220|61707|61521|61033|60978|60945|61355|61970|61483|61472|61974|60802|61592|60953|60824|60831|61216|61372|60939|61203|62024|61825|60804|61111|61575|61577|62004|61929|61782|620…		GO.0006955	0
	2	1079	324	GO Process		defense response	1.91e-118	Itgb2l|Ccl2|Ccl12|Itgb2|Loxl3|Il12rb1|Ccl3|Il17ra|Abcf3|Hck|Irf5|Cd244|Cd44|Hmox1|Siglecg|Adamts4|Itih4|Ncr1|Saa3|Ccl8|Rarres2|Timp1|Mcoln2|Tnfaip8l2|Csf1|Slamf1|Cybb|Gzmb|Cd5l|Ncf1|Lbp|Il10|Cyba|Cd40|Rnf135|Dhx58|Cxcl16|Ccl6|Ccl4|Ccl9|Tnfaip3|Arg1|Havcr2|Rsad2|Ccl7|Serpina3n|Hif1a|Arg2|Evl|Ly86|Cd180|Irg1|Gsdmd|Il10rb|Clec4n|Mmp25|Eif2ak2|Tapbp|H2-K1|Cfb|C2|Aif1|Tnf|Il33|Gal|Padi4|Il23a|Ifitm1|I…	60786	61917|61713|60903|61030|61311|61141|61712|60797|61134|61190|62006|61704|61229|61415|61490|60952|61072|61847|61208|61706|62023|61573|62026|60959|60963|60846|61948|61700|61259|61590|61020|61156|61947|61178|61179|61742|61333|61708|61711|61705|62057|61522|61148|61220|61707|60911|60832|61521|61033|60978|60945|61970|61483|61210|61974|61492|60802|61395|61592|60824|60831|61216|60939|61203|61851|60804|611…		GO.0006952	0
	3	1165	296	GO Process		regulation of immune system process	1.26e-91	Ccl2|Ccl12|Itgb2|Sox9|Loxl3|Il12rb1|Ccl3|Spi1|Myo1g|Il7r|Cd244|Pgf|Cd44|Hmox1|Vav1|Tnfsf14|Rarres2|Tnfaip8l2|Birc3|Csf1|Slamf1|Lbp|Cd274|Il10|Cyba|Cd40|Rnf135|Mmp9|Dhx58|Adora2b|Ikzf1|Ccl4|Tnfaip3|Arg1|Irak3|Havcr2|Rsad2|Ccl7|Nfkbia|Hif1a|Arg2|Lgmn|Fos|Cd180|Tnfsf11|Irg1|Ripk3|Myc|Hcls1|Runx1|Pim1|Eif2ak2|H2-K1|Tap2|Cfb|C2|Aif1|Tnf|Lpxn|Il33|Dock8|Gal|Il23a|Irf7|Il6|Ccr1|Casp8|Il18rap|Slc11a1|Pdc…	60786	61713|60903|61030|61101|61311|61141|61712|61206|61701|61373|61704|60958|61229|61415|61187|61383|62023|60959|61009|60963|60846|61020|61684|61156|61947|61178|61179|61994|61742|60796|61120|61711|62057|61522|61307|61148|61220|61707|61479|60832|61521|61467|61530|60945|61355|61970|61930|60808|61529|61870|61609|60802|61592|60953|60824|60831|61216|60939|62010|61203|62003|61851|61111|62004|61929|61782|620…		GO.0002682	0
	4	6616	739	GO Process		response to stimulus	3.01e-88	Klf6|Itgb2l|Ccl2|Ccl12|Lhx2|Itgb2|Cdh1|Sox9|Sema4f|Haao|Loxl3|Il12rb1|Bcl11a|Ccl3|Itgb7|Acap1|Spi1|Plaur|Angptl4|Il17ra|Ebi3|Abcf3|Hck|Myo1g|Ier3|Has1|Gdf15|Il7r|Irf5|Bid|Cd244|Pgf|Mapk13|Cd44|Hmox1|Siglecg|Vav1|Tnfsf14|Adamts4|Itih4|Cdt1|Ncr1|Saa3|Derl3|Ccl8|Rarres2|Timp1|Mcoln2|Tnfaip8l2|Birc3|Apbb1ip|Csf1|Stc1|Mmp13|Gadd45b|Slamf1|Cybb|Gzmb|Ctss|Cd5l|Ncf1|Lbp|Cd274|Il10|Cyba|Cd40|Rnf135|Mmp9|D…	60786	61074|61917|61713|60903|60991|61030|60943|61101|61397|61276|61311|61141|60847|61712|61025|61022|61206|62008|61893|60797|61130|61134|61190|61701|60814|61560|61249|61373|62006|61565|61704|60958|61058|61229|61415|61490|61187|61383|60952|61072|61142|61847|61208|61263|61706|62023|61573|62026|60959|61009|61217|60963|61131|61519|62015|60846|61948|61700|61824|61259|61590|61020|61684|61156|61947|61178|611…		GO.0050896	0
	5	779	242	GO Process		response to other organism	3.01e-88	Ccl2|Ccl12|Ccl3|Il17ra|Abcf3|Hck|Ier3|Irf5|Adamts4|Ncr1|Saa3|Rarres2|Ncf1|Lbp|Il10|Cd40|Dhx58|Cxcl16|Tnfaip3|Arg1|Irak3|Havcr2|Cmpk2|Rsad2|Nfkbia|Serpina3n|Npc2|Fos|Cd180|Irg1|Litaf|Gsdmd|Il10rb|Krt8|Clec4n|Eif2ak2|H2-K1|Tap2|Tnf|Ankrd1|Il33|Il23a|Ifitm1|Ifitm3|Irf7|Il6|Casp1|Slc11a1|Tnfrsf11a|Xcl1|Fcgr2b|Ifih1|Il1b|Zbp1|Ptx3|Tlr2|Alpk1|Ifi44|Fcgr1|Gbp5|Tnfsf8|Tnfrsf1b|Tnfrsf8|Fgr|Tnfrsf9|Stap1|P…	60786	61713|60903|61712|60797|61134|61190|60814|62006|60952|61847|61208|62023|61590|61020|61156|61178|61742|61333|62057|61522|61307|61148|61906|61220|61479|60911|61687|61530|60945|61970|60891|61483|61210|61108|61974|60802|61592|60953|60939|60918|61203|61111|61575|61577|62004|61929|62043|61783|61418|61032|61405|61518|61244|61902|62054|61200|61186|61801|61176|61425|61112|61502|61496|61362|61539|61889|614…		GO.0051707	0
	6	814	243	GO Process		response to biotic stimulus	7.86e-86	Ccl2|Ccl12|Ccl3|Il17ra|Abcf3|Hck|Ier3|Irf5|Adamts4|Ncr1|Saa3|Rarres2|Ncf1|Lbp|Il10|Cd40|Dhx58|Cxcl16|Tnfaip3|Arg1|Irak3|Havcr2|Cmpk2|Rsad2|Nfkbia|Serpina3n|Npc2|Fos|Cd180|Irg1|Litaf|Gsdmd|Il10rb|Krt8|Clec4n|Eif2ak2|H2-K1|Tap2|Tnf|Ankrd1|Il33|Il23a|Ifitm1|Ifitm3|Irf7|Il6|Casp1|Slc11a1|Tnfrsf11a|Xcl1|Fcgr2b|Ifih1|Il1b|Zbp1|Ptx3|Tlr2|Alpk1|Ifi44|Fcgr1|Gbp5|Tnfsf8|Tnfrsf1b|Tnfrsf8|Fgr|Tnfrsf9|Stap1|P…	60786	61713|60903|61712|60797|61134|61190|60814|62006|60952|61847|61208|62023|61590|61020|61156|61178|61742|61333|62057|61522|61307|61148|61906|61220|61479|60911|61687|61530|60945|61970|60891|61483|61210|61108|61974|60802|61592|60953|60939|60918|61203|61111|61575|61577|62004|61929|62043|61783|61418|61032|61405|61518|61244|61902|62054|61200|61186|61801|61176|61425|61112|61502|61496|61362|61539|61889|614…		GO.0009607	0
	7	1794	352	GO Process		response to external stimulus	3.69e-84	Ccl2|Ccl12|Lhx2|Itgb2|Sox9|Sema4f|Ccl3|Angptl4|Il17ra|Abcf3|Hck|Ier3|Gdf15|Irf5|Hmox1|Vav1|Tnfsf14|Adamts4|Ncr1|Saa3|Ccl8|Rarres2|Stc1|Slamf1|Cybb|Ncf1|Lbp|Il10|Cyba|Cd40|Mmp9|Dhx58|Adora2b|Cxcl16|Ccl6|Ccl4|Ccl9|Rab32|Tnfaip3|Apaf1|Arg1|Irak3|Havcr2|Upp1|Cmpk2|Rsad2|Ccl7|Nfkbia|Serpina3n|Npc2|Fos|Evl|Cd180|Tnfsf11|Irg1|Myc|Litaf|Gsdmd|Alcam|Il10rb|Krt8|Clec4n|Celsr3|Pim1|Eif2ak2|H2-K1|Tap2|C2|Aif…	60786	61713|60903|60991|61030|61101|61397|61712|61893|60797|61134|61190|60814|61249|62006|61415|61187|61383|60952|61847|61208|61706|62023|61131|60846|61948|61590|61020|61156|61947|61178|61994|61742|60796|61333|61708|61711|61705|60950|62057|61122|61522|61307|61148|61667|61906|61220|61707|61479|60911|61687|61530|61033|60945|61355|61970|60808|60891|61483|61472|61210|61108|61974|61646|61609|60802|61592|609…		GO.0009605	0
	8	534	197	GO Process		innate immune response	2.5e-81	Ccl2|Ccl12|Il12rb1|Ccl3|Hck|Irf5|Cd244|Siglecg|Ccl8|Rarres2|Mcoln2|Tnfaip8l2|Csf1|Slamf1|Cybb|Gzmb|Lbp|Cyba|Cd40|Rnf135|Dhx58|Cxcl16|Ccl6|Ccl4|Ccl9|Arg1|Havcr2|Rsad2|Ccl7|Arg2|Evl|Ly86|Cd180|Irg1|Gsdmd|Clec4n|Eif2ak2|Cfb|C2|Aif1|Padi4|Il23a|Ifitm1|Ifitm3|Irf7|Casp4|Casp1|Slc11a1|Marco|Xcl1|Fcnb|Kynu|Hc|Ifih1|Zbp1|Sla2|Ptx3|Tlr2|Fcgr1|Gbp5|Fgr|Smpdl3b|Oasl1|Oasl2|Herc6|Zc3hav1|Clec4e|Clec4d|Clec4a…	60786	61713|60903|61141|61712|61190|62006|61704|61490|61706|62023|62026|60959|60963|60846|61948|61700|61020|61947|61178|61179|61742|61333|61708|61711|61705|61522|61148|61220|61707|61521|61033|60978|60945|61970|61483|61974|60802|60824|60831|61216|60804|61111|61575|61577|62004|62035|62043|61783|61770|61032|61325|61407|60946|61518|61902|61416|62054|61200|61176|61425|61362|61686|60970|60967|61052|61871|619…		GO.0045087	0
	9	453	183	UniProt Keywords		Immunity	1.3e-80	Hck|Myo1g|Irf5|Cd244|Siglecg|Mcoln2|Tnfaip8l2|Csf1|Slamf1|Cd5l|Lbp|Cd274|Cd40|Rnf135|Dhx58|Arg1|Havcr2|Dbnl|Rsad2|Arg2|Ly86|Cd180|Irg1|Gsdmd|Alcam|Clec4n|Eif2ak2|Map3k8|H2-K1|Psmb8|Tap2|Cfb|C2|Cd7|Padi4|Il23a|Ifitm1|Ifitm3|Irf7|Casp4|Pdcd1|Marco|Fcnb|Hc|Ifih1|Zbp1|Sla2|Tlr2|Alpk1|Sema4a|Fcgr1|Gbp5|Fgr|Smpdl3b|Oasl1|Oasl2|Herc6|Zc3hav1|Clec4e|Clec4d|Clec4a2|Klrk1|Olr1|Iigp1|Pglyrp1|Il4ra|Pycard|Bt…	60786	61190|61701|62006|61704|61490|62026|60959|60963|60846|61259|61020|61684|61178|61179|61742|61522|61148|61883|61220|61521|60978|60945|61970|61483|61472|61974|60802|61599|61592|60907|60953|60824|60831|62024|60804|61111|61575|61577|62004|62035|61048|61770|61325|60946|61518|61902|61416|61200|61186|61391|61176|61425|61362|61686|60970|60967|61052|61871|61995|61984|61507|61986|61509|61270|61533|60995|620…		KW-0391	0
	10	771	226	GO Process		positive regulation of immune system process	4.03e-78	Ccl2|Ccl12|Itgb2|Il12rb1|Ccl3|Myo1g|Il7r|Cd244|Pgf|Cd44|Hmox1|Vav1|Tnfsf14|Rarres2|Csf1|Slamf1|Lbp|Cd274|Il10|Cyba|Cd40|Mmp9|Dhx58|Adora2b|Ikzf1|Ccl4|Arg1|Irak3|Havcr2|Rsad2|Ccl7|Nfkbia|Hif1a|Lgmn|Fos|Cd180|Tnfsf11|Irg1|Hcls1|Runx1|H2-K1|Tap2|Cfb|C2|Aif1|Tnf|Il33|Dock8|Il23a|Irf7|Il6|Ccr1|Casp8|Il18rap|Slc11a1|Xcl1|Sell|Sele|Fcgr2b|Fcnb|Hc|Ifih1|Il1b|Il1a|Zbp1|Tlr2|Fcgr1|Gbp5|Fgr|Stap1|Cxcl5|Cxcl…	60786	61713|60903|61030|61141|61712|61701|61373|61704|60958|61229|61415|61187|61383|62023|60963|60846|61020|61684|61156|61947|61178|61994|61742|60796|61120|61711|61522|61307|61148|61220|61707|61479|60832|61467|61530|60945|61355|61970|61529|61870|61592|60953|60824|60831|61216|60939|61203|62003|61111|62004|61929|61782|62031|61662|61783|61032|61303|61296|61405|61325|60946|61518|61244|61241|61902|61200|611…		GO.0002684	0
	11	1523	311	Reactome Pathways		Immune System	1.85e-76	Itgb2l|Il12rb1|Itgb7|Tubb6|Plaur|Il17ra|Ebi3|Hck|Il7r|Mapk13|Cstb|Siglecg|Ampd3|Vav1|Tnfsf14|Mnda|Csf1|Galns|Cybb|Ctss|Ncf1|Lbp|Ctsz|Cd274|Il10|Cyba|Cd40|Mmp9|Mmp8|Csf2|Tnfaip3|Apaf1|Arg1|Irak3|Dbnl|Nfkbia|Lgmn|Npc2|Fos|Ly86|Cd180|Tnfsf11|Ripk3|Gsdmd|Mmp25|Nfkbie|Xdh|Eif2ak2|Map3k8|H2-K1|Psmb8|Tap2|Cfb|C2|Ltb|Tnf|Il33|Il23a|Ifitm1|Ifitm3|Irf7|Il6|Casp4|Casp1|Casp8|Il18rap|Il1r2|Slc11a1|Pdcd1|Tnfr…	60786	61917|61141|61025|61652|62008|60797|61130|61190|61373|61058|61227|61490|61911|61187|61383|61055|60963|61403|61948|61824|61590|61020|61829|61684|61156|61947|61178|61994|61993|60964|62057|61122|61522|61307|61883|61479|61467|61687|61530|60978|60945|61355|61930|61483|61492|61473|61869|60802|61599|61592|60907|60953|60824|60831|61372|60939|61203|61111|61575|61577|62004|61929|62035|62043|62031|61662|617…		MMU-168256	0
	12	2899	433	GO Process		response to stress	3.37e-73	Itgb2l|Ccl2|Ccl12|Itgb2|Loxl3|Il12rb1|Ccl3|Angptl4|Il17ra|Abcf3|Hck|Ier3|Irf5|Bid|Cd244|Pgf|Mapk13|Cd44|Hmox1|Siglecg|Adamts4|Itih4|Ncr1|Saa3|Derl3|Ccl8|Rarres2|Timp1|Mcoln2|Tnfaip8l2|Csf1|Stc1|Gadd45b|Slamf1|Cybb|Gzmb|Cd5l|Ncf1|Lbp|Il10|Cyba|Cd40|Rnf135|Mmp9|Dhx58|Trpv2|Cxcl16|Ccl6|Ccl4|Ccl9|Tnfaip3|Apaf1|Arg1|Havcr2|Upp1|Rsad2|Ccl7|Serpina3n|Hif1a|Arg2|Fos|Evl|Ly86|Cd180|Anxa8|Tnfsf11|Irg1|Myc|…	60786	61917|61713|60903|61030|61311|61141|61712|61893|60797|61134|61190|60814|62006|61565|61704|60958|61058|61229|61415|61490|60952|61072|61847|61208|61263|61706|62023|61573|62026|60959|60963|61131|62015|60846|61948|61700|61259|61590|61020|61156|61947|61178|61179|61994|61742|61933|61333|61708|61711|61705|62057|61122|61522|61148|61667|61220|61707|60911|60832|61521|61530|61033|60978|60945|61548|61355|619…		GO.0006950	0
	13	792	214	GO Process		response to cytokine	2.66e-68	Klf6|Ccl2|Ccl12|Sox9|Il12rb1|Ccl3|Il17ra|Ebi3|Il7r|Irf5|Mapk13|Cd44|Saa3|Ccl8|Timp1|Birc3|Csf1|Cd274|Cyba|Cd40|Csf2|Cxcl16|Ccl6|Ccl4|Ccl9|Arg1|Irak3|Ccl7|Nfkbia|Serpina3n|Hif1a|Fos|Evl|Tnfsf11|Irg1|Osmr|Myc|Pde1b|Hcls1|Il10rb|Krt18|Krt8|Eif2ak2|Aif1|Tnf|Ankrd1|Dock8|Fosl1|Ifitm1|Ifitm3|Il6|Ccr1|Casp1|Casp8|Il18rap|Il1r2|Stat4|Slc11a1|Tnfrsf11a|Xcl1|Sele|Kynu|Il1b|Il1a|Tlr2|Gbp5|Tnfrsf1b|Tnfrsf8|T…	60786	61074|61713|60903|61101|61141|61712|60797|61130|61373|62006|61058|61229|61208|61706|61573|61009|60963|61684|61947|61178|60964|61333|61708|61711|61705|61522|61307|61707|61479|60911|60832|61530|61033|61355|61970|61819|60808|61151|61529|61210|61231|61108|60802|61216|60939|60918|62003|61312|61575|61577|61929|61782|62043|62031|61662|61726|60861|61783|61418|61032|61296|61407|61244|61241|61200|61425|615…		GO.0034097	0
	14	635	193	GO Process		regulation of immune response	4.66e-68	Itgb2|Loxl3|Il12rb1|Myo1g|Il7r|Cd44|Hmox1|Vav1|Birc3|Slamf1|Lbp|Cd274|Il10|Cyba|Cd40|Rnf135|Dhx58|Adora2b|Tnfaip3|Arg1|Irak3|Havcr2|Rsad2|Nfkbia|Arg2|Cd180|Irg1|Ripk3|H2-K1|Tap2|Cfb|C2|Tnf|Lpxn|Il33|Il23a|Irf7|Il6|Ccr1|Il18rap|Slc11a1|Xcl1|Fcgr2b|Fcnb|Hc|Ifih1|Il1b|Zbp1|Tlr2|Fcgr1|Gbp5|Fgr|Smpdl3b|Stap1|Zc3hav1|Clec4e|Clec4d|Klrk1|Pglyrp1|Il4ra|Pycard|Hpx|Sash3|Was|Btk|Il13ra2|Tnfsf13b|Ido1|Tlr3|…	60786	61030|61311|61141|61701|61373|61229|61415|61187|61009|60846|61020|61684|61156|61947|61178|61179|61742|60796|62057|61522|61307|61148|61220|61479|61521|60945|61970|61930|61592|60953|60824|60831|60939|62010|61203|61111|62004|61929|61782|61662|61783|61032|61405|61325|60946|61518|61244|61902|61200|61176|61425|61362|61686|61889|61871|61995|61984|61986|61533|60995|62034|61464|62049|61211|61760|61985|615…		GO.0050776	0
	15	454	163	GO Process		inflammatory response	3.43e-65	Itgb2l|Ccl2|Ccl12|Itgb2|Loxl3|Ccl3|Hck|Cd44|Hmox1|Itih4|Saa3|Ccl8|Rarres2|Timp1|Csf1|Slamf1|Cybb|Cd5l|Ncf1|Lbp|Il10|Cyba|Cd40|Ccl6|Ccl4|Ccl9|Tnfaip3|Havcr2|Ccl7|Serpina3n|Hif1a|Ly86|Cd180|Irg1|Gsdmd|Mmp25|Aif1|Tnf|Il33|Gal|Il23a|Il6|Ccr1|Casp4|Casp1|Il18rap|Slc11a1|Xcl1|Sele|Hc|Il1b|Il1a|Tlr2|Fcgr1|Gbp5|Tnfrsf1b|Tnfrsf8|Smpdl3b|Tnfrsf9|Cxcl5|Cxcl3|Cxcl1|Olr1|Tnfrsf1a|Il4ra|Pycard|Btk|Ido1|Tlr3|Il…	60786	61917|61713|60903|61030|61311|61712|61190|61229|61415|61072|61208|61706|62023|61573|60963|60846|61948|61259|61590|61020|61156|61947|61178|61708|61711|61705|62057|61148|61707|60911|60832|60978|60945|61970|61483|61492|61216|60939|61203|61851|61111|61929|61782|62035|62043|61662|61783|61032|61296|60946|61244|61241|61200|61176|61425|61502|61496|61686|61539|62030|62029|62025|61509|61503|60995|62034|617…		GO.0006954	0
	16	395	151	GO Process		immune effector process	4.53e-63	Ccl3|Abcf3|Myo1g|Irf5|Cd244|Ncr1|Apbb1ip|Slamf1|Gzmb|Ncf1|Lbp|Cd40|Dhx58|Tnfaip3|Havcr2|Rsad2|Cd180|Il10rb|Eif2ak2|Cfb|C2|Il33|Il23a|Ifitm1|Ifitm3|Irf7|Il6|Il18rap|Slc11a1|Fcgr2b|Fcnb|Hc|Ifih1|Zbp1|Ptx3|Sema4a|Fcgr1|Gbp5|Oasl1|Oasl2|Zc3hav1|Clec4e|Clec4d|Klrk1|Ctsc|Tyrobp|Coro1a|Il4ra|Itgax|Pycard|Btk|Il13ra2|Tlr3|Rab27a|Myd88|Oas3|Crlf2|Trem1|Lyn|Isg20|Batf|Rtp4|Prf1|Sbno2|Ddx58|Tlr4|Stx11|Lat2|…	60786	61712|61134|61701|62006|61704|61847|61217|60846|61700|61590|61020|61178|61742|62057|61148|61220|60945|61210|60802|60824|60831|61203|61111|61575|61577|62004|61929|61662|61783|61405|61325|60946|61518|61902|62054|61391|61176|61425|60970|60967|61871|61995|61984|61986|61812|60972|61337|60995|61010|62034|61760|61985|61199|60870|61656|61370|60922|61729|61471|61936|61262|61959|61739|61005|61977|61196|618…		GO.0002252	0
	17	592	177	GO Process		regulation of cytokine production	3.47e-61	Ccl2|Il12rb1|Ccl3|Il17ra|Cd244|Mapk13|Hmox1|Mcoln2|Slamf1|Cybb|Lbp|Cd274|Il10|Cyba|Cd40|Rnf135|Dhx58|Adora2b|Csf2|Ccl4|Tnfaip3|Arg1|Irak3|Havcr2|Rsad2|Hif1a|Arg2|Irg1|Ripk3|Litaf|Gsdmd|Runx1|Clec4n|Eif2ak2|Ltb|Tnf|Il33|Il23a|Irf7|Il6|Casp4|Casp1|Il1r2|Slc11a1|Htr2b|Xcl1|Fcgr2b|Fcnb|Hc|Ifih1|Il1b|Il1a|Tlr2|Gbp5|Tnfrsf8|Hgf|Fgr|Tnfrsf9|Cxcl5|Gpnmb|Zc3hav1|Clec4e|Clec4a2|Klrk1|Tnfrsf1a|Pglyrp1|Il4ra…	60786	61713|61141|61712|60797|61704|61058|61415|62026|60846|61948|61020|61684|61156|61947|61178|61179|61742|60796|60964|61711|62057|61522|61307|61148|61220|60832|61521|61970|61930|60891|61483|61870|61974|60802|61372|60939|61203|61111|62004|61929|62035|62043|61726|61783|61674|61032|61405|61325|60946|61518|61244|61241|61200|61425|61496|61277|61362|61539|62030|61552|61871|61995|61507|61986|61503|61533|609…		GO.0001817	0
	18	538	166	GO Process		regulation of defense response	9.44e-59	Il12rb1|Ccl3|Il17ra|Ier3|Cd44|Siglecg|Vav1|Tnfaip8l2|Birc3|Ctss|Lbp|Il10|Cyba|Rnf135|Dhx58|Adora2b|Tnfaip3|Arg1|Irak3|Havcr2|Rsad2|Nfkbia|Arg2|Aoah|Cd180|Tnfsf11|Irg1|Tap2|Tnf|Il33|Il23a|Irf7|Il6|Ccr1|Casp4|Casp1|Il18rap|Il1r2|Tnfrsf11a|Xcl1|Fcgr2b|Fcnb|Ifih1|Il1b|Zbp1|Tlr2|Fcgr1|Gbp5|Tnfrsf1b|Hgf|Fgr|Smpdl3b|Stap1|Cxcl5|Cxcl1|Zc3hav1|Usp18|Klrk1|Tnfrsf1a|Pglyrp1|Siglece|Pycard|Hpx|Btk|Ido1|Tlr3|…	60786	61141|61712|60797|60814|61229|61490|61187|60959|61009|61824|61020|61156|61947|61179|61742|60796|62057|61522|61307|61148|61220|61479|61521|60919|60945|61355|61970|60953|60939|61203|61111|62004|61929|61782|62035|62043|61662|61726|61418|61032|61405|61325|61518|61244|61902|61200|61176|61425|61502|61277|61362|61686|61889|62030|62025|61871|61409|61986|61503|61533|61485|62034|61464|61760|61450|61199|611…		GO.0031347	0
	19	566	169	GO Process		response to bacterium	3.35e-58	Ccl2|Ccl12|Ccl3|Hck|Irf5|Adamts4|Saa3|Rarres2|Ncf1|Lbp|Il10|Cd40|Dhx58|Cxcl16|Tnfaip3|Arg1|Irak3|Havcr2|Cmpk2|Nfkbia|Serpina3n|Fos|Cd180|Irg1|Litaf|Gsdmd|Eif2ak2|H2-K1|Tap2|Tnf|Ankrd1|Il23a|Il6|Casp1|Slc11a1|Tnfrsf11a|Fcgr2b|Il1b|Tlr2|Alpk1|Ifi44|Fcgr1|Gbp5|Tnfsf8|Tnfrsf1b|Tnfrsf8|Fgr|Tnfrsf9|Stap1|Plac8|Cxcl5|Cxcl3|Cxcl1|Herc6|Usp18|Clec4e|Clec4d|Klrk1|Iigp1|Tnfrsf1a|Pglyrp1|Pycard|Ido1|Il10ra|P…	60786	61713|60903|61712|61190|62006|60952|61208|62023|61590|61020|61156|61178|61742|61333|62057|61522|61307|61148|61906|61479|60911|61530|60945|61970|60891|61483|60802|61592|60953|60939|60918|61111|61929|62043|61783|61418|61405|61244|61200|61186|61801|61176|61425|61112|61502|61496|61362|61539|61889|61428|62030|62029|62025|61052|61409|61995|61984|61986|61270|61503|61533|62034|61450|61214|61209|60892|613…		GO.0009617	0
	20	1922	314	GO Process		positive regulation of response to stimulus	2.15e-57	Ccl2|Ccl12|Itgb2|Sox9|Loxl3|Il12rb1|Ccl3|Plaur|Il17ra|Myo1g|Gdf15|Il7r|Bid|Pgf|Cd44|Vav1|Tnfsf14|Ccl8|Rarres2|Csf1|Gadd45b|Slamf1|Ctss|Ncf1|Lbp|Cd274|Cyba|Cd40|Mmp9|Dhx58|Adora2b|Csf2|Ccl6|Ccl4|Ccl9|Apaf1|Arg1|Irak3|Havcr2|Rsad2|Ccl7|Slc9a3r1|Pik3r5|Nfkbia|Hif1a|Arg2|Lgmn|Ly86|Cd180|Tnfsf11|Dok2|Irg1|Ripk3|Myc|Litaf|Hcls1|Runx1|Clec4n|Fgd2|Xdh|Eif2ak2|Map3k8|H2-K1|Tap2|Cfb|C2|Aif1|Tnf|Pmaip1|Ankr…	60786	61713|60903|61030|61101|61311|61141|61712|62008|60797|61701|61249|61373|61565|60958|61229|61187|61383|61706|62023|60963|62015|60846|61824|61590|61020|61684|61947|61178|61994|61742|60796|60964|61708|61711|61705|61122|61522|61307|61148|61220|61707|60933|60890|61479|60832|61521|61467|60978|60945|61355|61909|61970|61930|60808|60891|61529|61870|61974|60898|61869|60802|61599|61592|60953|60824|60831|612…		GO.0048584	0
	21	3552	451	GO Process		regulation of response to stimulus	2.59e-57	Ccl2|Ccl12|Itgb2|Cdh1|Sox9|Loxl3|Il12rb1|Ccl3|Plaur|Il17ra|Ebi3|Myo1g|Ier3|Gdf15|Il7r|Bid|Pgf|Cd44|Hmox1|Siglecg|Vav1|Tnfsf14|Saa3|Derl3|Ccl8|Rarres2|Timp1|Tnfaip8l2|Birc3|Csf1|Stc1|Gadd45b|Slamf1|Ctss|Ncf1|Lbp|Cd274|Il10|Cyba|Cd40|Rnf135|Mmp9|Dhx58|Adora2b|Csf2|Cxcl16|Ccl6|Ccl4|Ccl9|Tnfaip3|Apaf1|Arg1|Irak3|Havcr2|Rsad2|Ccl7|Slc9a3r1|Pik3r5|Nfkbia|Hif1a|Arg2|Lgmn|Aoah|Ly86|Cd180|Plk2|Amer2|Spata…	60786	61713|60903|61030|60943|61101|61311|61141|61712|62008|60797|61130|61701|60814|61249|61373|61565|60958|61229|61415|61490|61187|61383|61208|61263|61706|62023|61573|60959|61009|60963|61131|62015|60846|61824|61590|61020|61684|61156|61947|61178|61179|61994|61742|60796|60964|61333|61708|61711|61705|62057|61122|61522|61307|61148|61220|61707|60933|60890|61479|60832|61521|61467|60919|60978|60945|60844|609…		GO.0048583	0
	22	287	125	UniProt Keywords		Innate immunity	4.4e-57	Hck|Irf5|Cd244|Siglecg|Mcoln2|Tnfaip8l2|Csf1|Slamf1|Lbp|Rnf135|Dhx58|Arg1|Havcr2|Rsad2|Arg2|Ly86|Cd180|Irg1|Gsdmd|Clec4n|Eif2ak2|Cfb|C2|Padi4|Il23a|Ifitm1|Ifitm3|Irf7|Casp4|Marco|Fcnb|Hc|Ifih1|Zbp1|Tlr2|Alpk1|Fcgr1|Fgr|Smpdl3b|Oasl1|Oasl2|Herc6|Zc3hav1|Clec4e|Clec4d|Clec4a2|Klrk1|Iigp1|Pglyrp1|Pycard|Btk|Tlr3|Myd88|Oas3|Parp14|Trim14|Lyn|Isg20|Pglyrp4|Ddx58|Tlr13|Tlr4|Irgm1|Nod2|Bst2|Il1f9|Lcn2|T…	60786	61190|62006|61704|61490|62026|60959|60963|60846|61020|61179|61742|61522|61148|61220|61521|60978|60945|61970|61483|61974|60802|60824|60831|60804|61111|61575|61577|62004|62035|61770|61325|60946|61518|61902|61200|61186|61176|61362|61686|60970|60967|61052|61871|61995|61984|61507|61986|61270|61533|62034|61760|61199|61656|61370|60843|60820|61471|61936|61537|61977|61532|61196|61098|61049|61794|61466|616…		KW-0399	0
	23	676	181	GO Process		cellular response to cytokine stimulus	1.17e-56	Klf6|Ccl2|Ccl12|Sox9|Il12rb1|Ccl3|Il17ra|Ebi3|Il7r|Irf5|Mapk13|Cd44|Saa3|Ccl8|Birc3|Csf1|Cyba|Cd40|Csf2|Ccl6|Ccl4|Ccl9|Arg1|Irak3|Ccl7|Nfkbia|Hif1a|Evl|Tnfsf11|Irg1|Osmr|Myc|Pde1b|Hcls1|Il10rb|Krt18|Krt8|Aif1|Tnf|Ankrd1|Dock8|Ifitm3|Il6|Ccr1|Casp1|Il18rap|Il1r2|Stat4|Tnfrsf11a|Xcl1|Il1b|Il1a|Tlr2|Gbp5|Tnfrsf1b|Tnfrsf8|Tnfrsf9|Cxcl5|Cxcl3|Cxcl1|Iigp1|Tnfrsf1a|Coro1a|Il21r|Il4ra|Pycard|Il13ra1|Was|…	60786	61074|61713|60903|61101|61141|61712|60797|61130|61373|62006|61058|61229|61208|61706|61009|60963|61947|61178|60964|61708|61711|61705|61522|61307|61707|61479|60832|61033|61355|61970|61819|60808|61151|61529|61210|61231|61108|61216|60939|60918|62003|61577|61929|61782|62043|61662|61726|60861|61418|61032|61244|61241|61200|61425|61502|61496|61539|62030|62029|62025|61270|61503|61337|61041|60995|62034|619…		GO.0071345	0
	24	5142	562	GO Process		cellular response to stimulus	5.41e-55	Klf6|Itgb2l|Ccl2|Ccl12|Itgb2|Cdh1|Sox9|Il12rb1|Bcl11a|Ccl3|Itgb7|Acap1|Spi1|Plaur|Angptl4|Il17ra|Ebi3|Hck|Myo1g|Ier3|Has1|Gdf15|Il7r|Irf5|Bid|Cd244|Pgf|Mapk13|Cd44|Hmox1|Vav1|Tnfsf14|Saa3|Derl3|Ccl8|Birc3|Apbb1ip|Csf1|Stc1|Slamf1|Cybb|Gzmb|Ncf1|Lbp|Cd274|Il10|Cyba|Cd40|Mmp9|Adora2b|Csf2|Cxcl16|Ccl6|Ccl4|Ccl9|Rab32|Tnfaip3|Apaf1|Arg1|Irak3|Havcr2|Upp1|Dbnl|Cmpk2|Ccl7|Adap2|Slc9a3r1|Aloxe3|Pik3r5|N…	60786	61074|61917|61713|60903|61030|60943|61101|61141|60847|61712|61025|61022|61206|62008|61893|60797|61130|61190|61701|60814|61560|61249|61373|62006|61565|61704|60958|61058|61229|61415|61187|61383|61208|61263|61706|61009|61217|60963|61131|60846|61948|61700|61590|61020|61684|61156|61947|61178|61994|60796|60964|61333|61708|61711|61705|60950|62057|61122|61522|61307|61148|61667|61883|61906|61707|61589|609…		GO.0051716	0
	25	397	140	GO Process		defense response to other organism	6.87e-55	Il17ra|Abcf3|Hck|Irf5|Adamts4|Ncr1|Rarres2|Ncf1|Lbp|Il10|Cd40|Dhx58|Arg1|Havcr2|Rsad2|Gsdmd|Il10rb|Clec4n|Eif2ak2|H2-K1|Tnf|Il33|Il23a|Ifitm1|Ifitm3|Irf7|Il6|Slc11a1|Ifih1|Zbp1|Tlr2|Fcgr1|Gbp5|Tnfsf8|Fgr|Plac8|Oasl1|Oasl2|Zc3hav1|Clec4e|Clec4d|Klrk1|Iigp1|Tnfrsf1a|Pglyrp1|Il4ra|Itgax|Pycard|Tlr3|Cotl1|Ltf|Myd88|Oas3|Trem1|Serpine1|Isg20|Irf8|Batf|Pglyrp4|Rtp4|Prf1|Ddx58|Batf2|Tlr4|Tagap|Cxcl10|No…	60786	60797|61134|61190|62006|60952|61847|62023|61590|61020|61156|61178|61742|61522|61148|61220|61483|61210|61974|60802|61592|60939|61203|61111|61575|61577|62004|61929|61783|61518|61902|61200|61176|61425|61112|61362|61428|60970|60967|61871|61995|61984|61986|61270|61503|61533|60995|61010|62034|61199|61919|61374|61656|61370|61729|61630|61936|62005|61262|61537|61959|61739|61977|61499|61196|61061|61289|610…		GO.0098542	0
	26	383	131	GO Process		positive regulation of cytokine production	5.95e-50	Ccl2|Il12rb1|Ccl3|Il17ra|Cd244|Mapk13|Mcoln2|Slamf1|Cybb|Lbp|Cd274|Il10|Cyba|Cd40|Rnf135|Dhx58|Adora2b|Csf2|Ccl4|Havcr2|Rsad2|Hif1a|Gsdmd|Runx1|Clec4n|Eif2ak2|Ltb|Tnf|Il33|Il23a|Irf7|Il6|Casp4|Casp1|Slc11a1|Htr2b|Xcl1|Fcnb|Hc|Ifih1|Il1b|Il1a|Tlr2|Gbp5|Tnfrsf8|Hgf|Fgr|Zc3hav1|Clec4e|Klrk1|Tnfrsf1a|Il4ra|Pycard|Sash3|Ido1|Tlr3|Il15|Cx3cl1|Ptgs2|Myd88|Crlf2|Serpine1|Ccl5|Irf8|Tnfsf9|Ddx58|Cd226|Hpse…	60786	61713|61141|61712|60797|61704|61058|62026|60846|61948|61020|61684|61156|61947|61178|61179|61742|60796|60964|61711|61148|61220|60832|61483|61870|61974|60802|61372|60939|61203|61111|62004|61929|62035|62043|61783|61674|61032|61325|60946|61518|61244|61241|61200|61425|61496|61277|61362|61871|61995|61986|61503|60995|62034|62049|61450|61199|61159|61515|60892|61656|60922|61630|61710|62005|61115|61977|617…		GO.0001819	0
	27	1840	290	GO Process		multi-organism process	1.48e-49	Ccl2|Ccl12|Cdh1|Sox9|Ccl3|Il17ra|Abcf3|Hck|Ier3|Irf5|Pgf|Adamts4|Pvrl4|Ncr1|Saa3|Rarres2|Stc1|Ncf1|Lbp|Il10|Cd40|Mmp9|Dhx58|Cxcl16|Ccl4|Tnfaip3|Arg1|Irak3|Havcr2|Cmpk2|Rsad2|Nfkbia|Serpina3n|Npc2|Fos|Cd180|Irg1|Ripk3|Myc|Itga5|Litaf|Gsdmd|Il10rb|Krt8|Clec4n|Eif2ak2|H2-K1|Tap2|Tnf|Ankrd1|Il33|Fosl1|Il23a|Ifitm1|Ifitm3|Irf7|Il6|Casp1|Slc11a1|Tnfrsf11a|Xcl1|Fcgr2b|Ifih1|Il1b|Zbp1|Ptx3|Creb3l4|Tlr2|A…	60786	61713|60903|60943|61101|61712|60797|61134|61190|60814|62006|60958|60952|61046|61847|61208|62023|61131|61590|61020|61156|61178|61994|61742|61333|61711|62057|61522|61307|61148|61906|61220|61479|60911|61687|61530|60945|61970|61930|60808|60974|60891|61483|61210|61108|61974|60802|61592|60953|60939|60918|61203|61312|61111|61575|61577|62004|61929|62043|61783|61418|61032|61405|61518|61244|61902|62054|619…		GO.0051704	0
	28	2553	352	GO Process		response to organic substance	1.81e-49	Klf6|Ccl2|Ccl12|Itgb2|Cdh1|Sox9|Il12rb1|Ccl3|Spi1|Il17ra|Ebi3|Has1|Gdf15|Il7r|Irf5|Bid|Pgf|Mapk13|Cd44|Cdt1|Saa3|Derl3|Ccl8|Timp1|Birc3|Csf1|Stc1|Mmp13|Cybb|Lbp|Cd274|Il10|Cyba|Cd40|Csf2|Cxcl16|Ccl6|Ccl4|Ccl9|Tnfaip3|Apaf1|Arg1|Irak3|Havcr2|Cmpk2|Ccl7|Nfkbia|Serpina3n|Hif1a|Lgmn|Fos|Evl|Cd180|Tnfsf11|Irg1|Osmr|Myc|Pde1b|Litaf|Sdf2l1|Hcls1|Runx1|Il10rb|Krt18|Krt8|Pim1|Abcg1|Eif2ak2|Tap2|Cfb|Aif1|T…	60786	61074|61713|60903|61030|60943|61101|61141|61712|61206|60797|61130|61560|61249|61373|62006|61565|60958|61058|61229|61142|61208|61263|61706|61573|61009|60963|61131|61519|61948|61020|61684|61156|61947|61178|60964|61333|61708|61711|61705|62057|61122|61522|61307|61148|61906|61707|61479|60911|60832|61467|61530|61033|60945|61355|61970|61819|60808|61151|60891|61343|61529|61870|61210|61231|61108|61609|619…		GO.0010033	0
	29	10168	858	GO Process		biological regulation	1.81e-49	Klf6|Itgb2l|Ccl2|Ccl12|Lhx2|Itgb2|Cdh1|Tmprss2|Sox9|Sema4f|Haao|Loxl3|Il12rb1|Bcl11a|Slc7a7|Ccl3|Wfdc18|Mxd1|Itgb7|Acap1|Spi1|Napsa|Plaur|Angptl4|Il17ra|Ebi3|Hck|Myo1g|Cyp4f18|Ier3|Has1|Gdf15|Il7r|Irf5|Spic|Bid|Cd244|Pgf|Mapk13|Cstb|Cd44|Hmox1|Siglecg|Ampd3|Vav1|Tnfsf14|Prtn3|Itih4|Cdt1|Saa3|Clic1|Phox2a|Sertad1|Carhsp1|Derl3|Ccl8|Mnda|Rarres2|Timp1|Mcoln2|Dennd1c|Tnfaip8l2|Birc3|Apbb1ip|Csf1|Stc…	60786	61074|61917|61713|60903|60991|61030|60943|61806|61101|61397|61276|61311|61141|60847|61230|61712|61751|61953|61025|61022|61206|60849|62008|61893|60797|61130|61190|61701|60938|60814|61560|61249|61373|62006|61482|61565|61704|60958|61058|61227|61229|61415|61490|61911|61187|61383|61892|61072|61142|61208|61864|61127|61859|61730|61263|61706|61055|62023|61573|62026|61443|60959|61009|61217|60963|61131|615…		GO.0065007	0
	30	9594	825	GO Process		regulation of biological process	3.39e-49	Klf6|Itgb2l|Ccl2|Ccl12|Lhx2|Itgb2|Cdh1|Tmprss2|Sox9|Sema4f|Loxl3|Il12rb1|Bcl11a|Slc7a7|Ccl3|Wfdc18|Mxd1|Itgb7|Acap1|Spi1|Plaur|Angptl4|Il17ra|Ebi3|Hck|Myo1g|Cyp4f18|Ier3|Has1|Gdf15|Il7r|Irf5|Spic|Bid|Cd244|Pgf|Mapk13|Cstb|Cd44|Hmox1|Siglecg|Vav1|Tnfsf14|Prtn3|Itih4|Cdt1|Saa3|Clic1|Phox2a|Sertad1|Carhsp1|Derl3|Ccl8|Mnda|Rarres2|Timp1|Mcoln2|Tnfaip8l2|Birc3|Apbb1ip|Csf1|Stc1|Mmp13|Gadd45b|Slamf1|Cy…	60786	61074|61917|61713|60903|60991|61030|60943|61806|61101|61397|61311|61141|60847|61230|61712|61751|61953|61025|61022|61206|62008|61893|60797|61130|61190|61701|60938|60814|61560|61249|61373|62006|61482|61565|61704|60958|61058|61227|61229|61415|61490|61187|61383|61892|61072|61142|61208|61864|61127|61859|61730|61263|61706|61055|62023|61573|62026|60959|61009|61217|60963|61131|61519|62015|60846|61948|617…		GO.0050789	0
	31	2287	328	GO Process		cellular response to chemical stimulus	6.97e-49	Klf6|Ccl2|Ccl12|Itgb2|Cdh1|Sox9|Il12rb1|Ccl3|Spi1|Il17ra|Ebi3|Has1|Gdf15|Il7r|Irf5|Pgf|Mapk13|Cd44|Hmox1|Vav1|Saa3|Derl3|Ccl8|Birc3|Csf1|Stc1|Slamf1|Cybb|Ncf1|Lbp|Il10|Cyba|Cd40|Mmp9|Csf2|Cxcl16|Ccl6|Ccl4|Ccl9|Tnfaip3|Apaf1|Arg1|Irak3|Havcr2|Cmpk2|Ccl7|Nfkbia|Hif1a|Lgmn|Fos|Evl|Cd180|Tnfsf11|Irg1|Osmr|Myc|Pde1b|Litaf|Sdf2l1|Hcls1|Runx1|Il10rb|Krt18|Krt8|Pim1|Eif2ak2|Aif1|Tnf|Ankrd1|Dock8|Ifitm3|N…	60786	61074|61713|60903|61030|60943|61101|61141|61712|61206|60797|61130|61560|61249|61373|62006|60958|61058|61229|61415|61187|61208|61263|61706|61009|60963|61131|60846|61948|61590|61020|61156|61947|61178|61994|60964|61333|61708|61711|61705|62057|61122|61522|61307|61148|61906|61707|61479|60832|61467|61530|61033|60945|61355|61970|61819|60808|61151|60891|61343|61529|61870|61210|61231|61108|61609|60802|612…		GO.0070887	0
	32	879	192	Reactome Pathways		Innate Immune System	1.78e-48	Itgb2l|Plaur|Hck|Mapk13|Cstb|Ampd3|Vav1|Mnda|Galns|Cybb|Ctss|Ncf1|Lbp|Ctsz|Cyba|Mmp9|Mmp8|Tnfaip3|Apaf1|Arg1|Dbnl|Nfkbia|Lgmn|Npc2|Fos|Ly86|Cd180|Ripk3|Gsdmd|Mmp25|Map3k8|H2-K1|Psmb8|Cfb|C2|Irf7|Casp4|Casp1|Casp8|Slc11a1|Sell|Fcnb|Hc|Il1b|Ptx3|S100a11|Fcgr1|Sdcbp|Tnfrsf1b|Fgr|Plac8|Ppbp|Cxcl3|Cxcl1|Clec4d|Klrk1|Olr1|Pglyrp1|Siglece|Ctsc|Tyrobp|Itgax|Pycard|Was|Btk|Tlr3|Cotl1|Psmb10|Rab27a|Ltf|Myd…	60786	61917|62008|61190|61058|61227|61911|61187|61055|61403|61948|61824|61590|61020|61829|61947|61994|61993|62057|61122|61522|61883|61479|61467|61687|61530|60978|60945|61930|61483|61492|61599|61592|60907|60824|60831|62004|62035|62043|62031|61783|61303|61325|60946|61244|62054|61447|61176|61900|61502|61362|61428|61775|62029|62025|61984|61986|61509|61533|61485|61812|60972|61010|62034|61211|61760|61199|619…		MMU-168249	0
	33	3532	427	GO Process		response to chemical	3.26e-48	Klf6|Ccl2|Ccl12|Lhx2|Itgb2|Cdh1|Sox9|Sema4f|Haao|Il12rb1|Ccl3|Spi1|Il17ra|Ebi3|Has1|Gdf15|Il7r|Irf5|Bid|Pgf|Mapk13|Cd44|Hmox1|Vav1|Cdt1|Saa3|Derl3|Ccl8|Rarres2|Timp1|Birc3|Csf1|Stc1|Mmp13|Slamf1|Cybb|Ncf1|Lbp|Cd274|Il10|Cyba|Cd40|Mmp9|Csf2|Cxcl16|Ccl6|Ccl4|Slc25a22|Ccl9|Tnfaip3|Apaf1|Arg1|Irak3|Havcr2|Cmpk2|Ccl7|Nfkbia|Serpina3n|Hif1a|Lgmn|Fos|Evl|Cd180|Tnfsf11|Irg1|Osmr|Myc|Pde1b|Litaf|Alcam|Sdf…	60786	61074|61713|60903|60991|61030|60943|61101|61397|61276|61141|61712|61206|60797|61130|61560|61249|61373|62006|61565|60958|61058|61229|61415|61187|61142|61208|61263|61706|62023|61573|61009|60963|61131|61519|60846|61948|61590|61020|61684|61156|61947|61178|61994|60964|61333|61708|61711|60869|61705|62057|61122|61522|61307|61148|61906|61707|61479|60911|60832|61467|61530|61033|60945|61355|61970|61819|608…		GO.0042221	0
	34	438	136	GO Process		positive regulation of immune response	5.1e-48	Itgb2|Il12rb1|Myo1g|Cd44|Vav1|Lbp|Cd274|Cyba|Cd40|Dhx58|Adora2b|Irak3|Havcr2|Rsad2|Nfkbia|Cd180|Irg1|H2-K1|Tap2|Cfb|C2|Tnf|Il33|Il23a|Irf7|Il6|Il18rap|Slc11a1|Xcl1|Fcgr2b|Fcnb|Hc|Ifih1|Il1b|Zbp1|Tlr2|Fcgr1|Gbp5|Fgr|Stap1|Zc3hav1|Klrk1|Pglyrp1|Il4ra|Pycard|Hpx|Sash3|Btk|Tnfsf13b|Ido1|Tlr3|Il15|Ltf|Myd88|Nckap1l|Themis2|Zc3h12a|Lyn|Pglyrp4|Nfkbid|Ddx58|Tlr13|Cd226|Pnp|Tlr4|Lat2|C3ar1|Irgm1|Nod2|Ffa…	60786	61030|61141|61701|61229|61187|61020|61684|61947|61178|61742|60796|61307|61148|61220|61479|60945|61970|61592|60953|60824|60831|60939|61203|61111|62004|61929|61662|61783|61032|61405|61325|60946|61518|61244|61902|61200|61176|61425|61362|61889|61871|61986|61533|60995|62034|61464|62049|61760|61520|61450|61199|61159|61374|61656|61431|61007|61226|61471|61537|61475|61977|61532|61738|61095|61196|61854|614…		GO.0050778	0
	35	3075	388	UniProt Keywords		Disulfide bond	4.2e-47	Itgb2l|Ccl2|Ccl12|Itgb2|Cdh1|Tmprss2|Sema4f|Loxl3|Il12rb1|Slc7a7|Ccl3|Itgb7|Napsa|Plaur|Angptl4|Il17ra|Gdf15|Il7r|Cd33|Cd244|Pgf|Cd44|Siglecg|Tnfsf14|Adamts4|Pvrl4|Prtn3|Itih4|Ncr1|Klk1b11|Clic1|Ccl8|Rarres2|Timp1|Mcoln2|Csf1|Ceacam16|Stc1|Galns|Mmp13|Slamf1|Gzmb|Ctss|Cd5l|Lbp|Ctsz|Cd274|Il10|Cd40|Mmp9|Adora2b|Mmp8|Csf2|Cxcl16|Ccl6|Ccl4|Ccl9|Havcr2|Ccl7|Lgmn|Npc2|Gpr132|Aoah|Ly86|Emb|Osmr|Slc7a8|…	60786	61917|61713|60903|61030|60943|61806|61397|61311|61141|61230|61712|61025|60849|62008|61893|60797|61249|61373|61198|61704|60958|61229|61490|61383|60952|61046|61892|61072|61847|61338|61864|61706|62023|61573|62026|60963|60877|61131|61403|61519|60846|61700|61824|61259|61020|61829|61684|61156|61178|61994|60796|61993|60964|61333|61708|61711|61705|61148|61707|61467|61687|61177|60919|60978|60873|61819|612…		KW-1015	0
	36	3594	426	GO Process		signal transduction	5.41e-46	Klf6|Itgb2l|Ccl2|Ccl12|Itgb2|Sox9|Il12rb1|Bcl11a|Ccl3|Itgb7|Acap1|Plaur|Il17ra|Ebi3|Hck|Myo1g|Ier3|Gdf15|Il7r|Irf5|Bid|Cd244|Pgf|Mapk13|Cd44|Hmox1|Vav1|Saa3|Derl3|Ccl8|Apbb1ip|Csf1|Slamf1|Cybb|Gzmb|Lbp|Cd274|Cd40|Adora2b|Ccl6|Ccl4|Ccl9|Apaf1|Irak3|Havcr2|Dbnl|Ccl7|Adap2|Slc9a3r1|Aloxe3|Pik3r5|Nfkbia|Hif1a|Fos|Gpr132|Cd180|Plk2|Amer2|Spata13|Tnfsf11|Dok2|Osmr|Ripk3|Myc|Itga5|Pde1b|Il10rb|Krt18|Krt…	60786	61074|61917|61713|60903|61030|61101|61141|60847|61712|61025|61022|62008|60797|61130|61190|61701|60814|61249|61373|62006|61565|61704|60958|61058|61229|61415|61187|61208|61263|61706|61217|60963|60846|61948|61700|61020|61684|61178|60796|61708|61711|61705|61122|61307|61148|61883|61707|61589|60933|61406|60890|61479|60832|61530|61177|60945|60844|60924|61340|61355|61909|61819|61930|60808|60974|61151|612…		GO.0007165	0
	37	9045	784	GO Process		regulation of cellular process	6.97e-46	Klf6|Itgb2l|Ccl2|Ccl12|Lhx2|Itgb2|Cdh1|Sox9|Sema4f|Loxl3|Il12rb1|Bcl11a|Slc7a7|Ccl3|Wfdc18|Mxd1|Itgb7|Acap1|Spi1|Plaur|Angptl4|Il17ra|Ebi3|Hck|Myo1g|Ier3|Has1|Gdf15|Il7r|Irf5|Spic|Bid|Cd244|Pgf|Mapk13|Cstb|Cd44|Hmox1|Vav1|Tnfsf14|Prtn3|Itih4|Cdt1|Saa3|Clic1|Phox2a|Sertad1|Carhsp1|Derl3|Ccl8|Mnda|Rarres2|Timp1|Tnfaip8l2|Birc3|Apbb1ip|Csf1|Stc1|Mmp13|Gadd45b|Slamf1|Cybb|Gzmb|Ncf1|Lbp|Ctsz|Cd274|Il1…	60786	61074|61917|61713|60903|60991|61030|60943|61101|61397|61311|61141|60847|61230|61712|61751|61953|61025|61022|61206|62008|61893|60797|61130|61190|61701|60814|61560|61249|61373|62006|61482|61565|61704|60958|61058|61227|61229|61415|61187|61383|61892|61072|61142|61208|61864|61127|61859|61730|61263|61706|61055|62023|61573|60959|61009|61217|60963|61131|61519|62015|60846|61948|61700|61590|61020|61829|616…		GO.0050794	0
	38	5340	549	GO Process		positive regulation of biological process	3.53e-45	Klf6|Ccl2|Ccl12|Lhx2|Itgb2|Cdh1|Tmprss2|Sox9|Loxl3|Il12rb1|Bcl11a|Ccl3|Spi1|Plaur|Angptl4|Il17ra|Hck|Myo1g|Cyp4f18|Ier3|Gdf15|Il7r|Irf5|Spic|Bid|Cd244|Pgf|Mapk13|Cd44|Hmox1|Vav1|Tnfsf14|Cdt1|Clic1|Phox2a|Sertad1|Ccl8|Rarres2|Timp1|Mcoln2|Birc3|Apbb1ip|Csf1|Stc1|Mmp13|Gadd45b|Slamf1|Cybb|Ctss|Ncf1|Lbp|Ctsz|Cd274|Il10|Cyba|Cd40|Rnf135|Mmp9|Dhx58|Adora2b|Trpv2|Ikzf1|Csf2|Cxcl16|Ccl6|Ccl4|Ccl9|Tnfaip…	60786	61074|61713|60903|60991|61030|60943|61806|61101|61311|61141|60847|61712|61206|62008|61893|60797|61190|61701|60938|60814|61249|61373|62006|61482|61565|61704|60958|61058|61229|61415|61187|61383|61142|61864|61127|61859|61706|62023|61573|62026|61009|61217|60963|61131|61519|62015|60846|61948|61824|61590|61020|61829|61684|61156|61947|61178|61179|61994|61742|60796|61933|61120|60964|61333|61708|61711|617…		GO.0048518	0
	39	1167	216	GO Process		regulation of response to stress	3.77e-45	Ccl2|Il12rb1|Ccl3|Il17ra|Ier3|Bid|Cd44|Siglecg|Vav1|Derl3|Tnfaip8l2|Birc3|Gadd45b|Slamf1|Ctss|Ncf1|Lbp|Il10|Cyba|Rnf135|Dhx58|Adora2b|Tnfaip3|Arg1|Irak3|Havcr2|Rsad2|Nfkbia|Hif1a|Arg2|Aoah|Cd180|Plk2|Tnfsf11|Irg1|Myc|Fgd2|Xdh|Eif2ak2|Tap2|Tnf|Pmaip1|Ankrd1|Il33|Il23a|Irf7|Il6|Ccr1|Casp4|Casp1|Il18rap|Il1r2|Tnfrsf11a|Xcl1|Atf3|Fcgr2b|Fcnb|Ifih1|Spred1|Il1b|Il1a|Zbp1|Rbl1|Tlr2|Fcgr1|Gbp5|Pdpn|Tnfrs…	60786	61713|61141|61712|60797|60814|61565|61229|61490|61187|61263|60959|61009|62015|60846|61824|61590|61020|61156|61947|61179|61742|60796|62057|61522|61307|61148|61220|61479|60832|61521|60919|60945|60844|61355|61970|60808|60898|61869|60802|60953|60939|61628|60918|61203|61111|62004|61929|61782|62035|62043|61662|61726|61418|61032|61451|61405|61325|61518|61036|61244|61241|61902|61364|61200|61176|61425|612…		GO.0080134	0
	40	552	146	GO Process		cell activation	1.12e-44	Itgb2|Bcl11a|Ccl3|Spi1|Il17ra|Ebi3|Il7r|Cd244|Vav1|Timp1|Apbb1ip|Slamf1|Lbp|Cd40|Ikzf1|Csf2|Tnfaip3|Havcr2|Rsad2|Evl|Cd180|Ripk3|Aif1|Tnf|Il33|Dock8|Il23a|Il6|Casp1|Il18rap|Slc11a1|Sla2|Slc7a11|Tlr2|Sema4a|Tnfsf8|Rhoh|Cxcl5|Clec4e|Clec4d|Clec4a2|Klrk1|Tyrobp|Coro1a|Pycard|Was|Btk|Tlr3|Il15|Cx3cl1|Psmb10|Rab27a|Ubd|Fermt3|Lyn|Rap2b|Ccl5|Tnfsf9|Batf|Prf1|Sbno2|Ubash3b|Batf2|Tlr4|Stx11|Lat2|Cxcl10|A…	60786	61030|60847|61712|61206|60797|61130|61373|61704|61187|61573|61217|60846|61020|61178|61120|60964|62057|61148|61220|61033|60945|61930|61216|60939|61203|62003|61111|61929|62043|61662|61783|61416|61863|61200|61391|61112|61163|62030|61995|61984|61507|61986|60972|61337|62034|61211|61760|61199|61159|61515|61423|60870|61304|61752|61471|61811|61710|61115|61262|61739|61005|61040|61499|61196|61858|61854|612…		GO.0001775	0
	41	464	134	GO Process		leukocyte activation	2.25e-44	Itgb2|Bcl11a|Ccl3|Spi1|Ebi3|Il7r|Cd244|Vav1|Apbb1ip|Slamf1|Lbp|Cd40|Ikzf1|Csf2|Tnfaip3|Havcr2|Rsad2|Cd180|Ripk3|Aif1|Il33|Dock8|Il23a|Il6|Casp1|Il18rap|Slc11a1|Sla2|Tlr2|Sema4a|Tnfsf8|Rhoh|Cxcl5|Clec4e|Clec4d|Clec4a2|Klrk1|Tyrobp|Coro1a|Pycard|Was|Btk|Tlr3|Il15|Cx3cl1|Psmb10|Rab27a|Ubd|Lyn|Ccl5|Tnfsf9|Batf|Prf1|Sbno2|Batf2|Tlr4|Stx11|Lat2|Amica1|Cxcr4|Gapt|Il18|Klre1|Lcp2|Ifnb1|Tlr1|Gpr18|Tlr7|Tl…	60786	61030|60847|61712|61206|61130|61373|61704|61187|61217|60846|61020|61178|61120|60964|62057|61148|61220|60945|61930|61216|61203|62003|61111|61929|62043|61662|61783|61416|61200|61391|61112|61163|62030|61995|61984|61507|61986|60972|61337|62034|61211|61760|61199|61159|61515|61423|60870|61304|61471|61710|61115|61262|61739|61005|61499|61196|61858|61854|61047|61897|60838|61162|61945|61691|61826|61189|614…		GO.0045321	0
	42	1858	278	GO Process		cellular response to organic substance	1.83e-43	Klf6|Ccl2|Ccl12|Cdh1|Sox9|Il12rb1|Ccl3|Spi1|Il17ra|Ebi3|Has1|Gdf15|Il7r|Irf5|Pgf|Mapk13|Cd44|Saa3|Derl3|Ccl8|Birc3|Csf1|Stc1|Cybb|Lbp|Il10|Cyba|Cd40|Csf2|Cxcl16|Ccl6|Ccl4|Ccl9|Tnfaip3|Apaf1|Arg1|Irak3|Havcr2|Cmpk2|Ccl7|Nfkbia|Hif1a|Lgmn|Fos|Evl|Cd180|Tnfsf11|Irg1|Osmr|Myc|Pde1b|Litaf|Sdf2l1|Hcls1|Runx1|Il10rb|Krt18|Krt8|Pim1|Eif2ak2|Aif1|Tnf|Ankrd1|Dock8|Ifitm3|Il6|Ccr1|Casp4|Casp1|Il18rap|Il1r2|…	60786	61074|61713|60903|60943|61101|61141|61712|61206|60797|61130|61560|61249|61373|62006|60958|61058|61229|61208|61263|61706|61009|60963|61131|61948|61020|61156|61947|61178|60964|61333|61708|61711|61705|62057|61122|61522|61307|61148|61906|61707|61479|60832|61467|61530|61033|60945|61355|61970|61819|60808|61151|60891|61343|61529|61870|61210|61231|61108|61609|60802|61216|60939|60918|62003|61577|61929|617…		GO.0071310	0
	43	268	104	GO Process		positive regulation of defense response	1.98e-43	Ccl3|Il17ra|Vav1|Ctss|Lbp|Cyba|Dhx58|Adora2b|Arg1|Irak3|Havcr2|Rsad2|Nfkbia|Cd180|Tnfsf11|Tnf|Il33|Irf7|Il6|Il18rap|Tnfrsf11a|Xcl1|Fcnb|Ifih1|Il1b|Zbp1|Tlr2|Fcgr1|Gbp5|Stap1|Cxcl1|Zc3hav1|Klrk1|Tnfrsf1a|Pglyrp1|Pycard|Hpx|Btk|Ido1|Tlr3|Cx3cl1|Ptgs2|Ltf|Myd88|Serpine1|Ccl5|Pglyrp4|Ddx58|Tlr13|Cd226|Tlr4|Gpsm3|Irgm1|Nod2|Ffar2|Pik3ap1|Irak2|Klre1|Cd14|Nlrc4|Tlr1|Tlr7|Tlr6|Pik3cg|Mb21d1|S100a8|Itgam…	60786	61712|60797|61187|61824|61020|61947|61742|60796|61522|61307|61148|61220|61479|60945|61355|60939|61203|62004|61929|61662|61418|61032|61325|61518|61244|61902|61200|61176|61425|61889|62025|61871|61986|61503|61533|62034|61464|61760|61450|61199|61515|60892|61374|61656|61630|61710|61537|61977|61532|61738|61196|61943|61098|61049|60975|60837|61318|61945|61154|61727|61189|61194|61195|61308|62053|61649|610…		GO.0031349	0
	44	313	111	GO Process		cytokine-mediated signaling pathway	2.09e-43	Klf6|Ccl2|Ccl12|Il12rb1|Ccl3|Il17ra|Ebi3|Il7r|Irf5|Cd44|Ccl8|Csf1|Cd40|Ccl6|Ccl4|Ccl9|Irak3|Ccl7|Nfkbia|Tnfsf11|Osmr|Il10rb|Krt18|Krt8|Tnf|Ifitm3|Il6|Ccr1|Il18rap|Il1r2|Stat4|Tnfrsf11a|Xcl1|Il1b|Il1a|Tnfrsf1b|Tnfrsf8|Tnfrsf9|Cxcl5|Cxcl3|Cxcl1|Iigp1|Tnfrsf1a|Il21r|Il4ra|Pycard|Il13ra1|Il13ra2|Il2rg|Il15|Mt3|Cx3cl1|Il10ra|Myd88|Crlf2|Socs1|Ccr3|Ccl5|Ackr1|Cxcl10|Cxcr3|Il1f9|Cxcr4|Il18|Tnfrsf26|Irak…	60786	61074|61713|60903|61141|61712|60797|61130|61373|62006|61229|61706|60963|61178|61708|61711|61705|61307|61707|61479|61355|61819|61210|61231|61108|60939|61577|61929|61782|61662|61726|60861|61418|61032|61244|61241|61502|61496|61539|62030|62029|62025|61270|61503|61041|60995|62034|61981|61985|61075|61159|61928|61515|61214|61656|60922|60932|61833|61710|61360|61289|61287|61466|61897|61162|61572|61318|618…		GO.0019221	0
	45	3984	446	GO Process		cell communication	1.13e-42	Klf6|Itgb2l|Ccl2|Ccl12|Itgb2|Sox9|Il12rb1|Bcl11a|Ccl3|Itgb7|Acap1|Plaur|Angptl4|Il17ra|Ebi3|Hck|Myo1g|Ier3|Gdf15|Il7r|Irf5|Bid|Cd244|Pgf|Mapk13|Cd44|Hmox1|Vav1|Saa3|Derl3|Ccl8|Apbb1ip|Csf1|Slamf1|Cybb|Gzmb|Lbp|Cd274|Cyba|Cd40|Mmp9|Adora2b|Ccl6|Ccl4|Ccl9|Apaf1|Irak3|Havcr2|Upp1|Dbnl|Ccl7|Adap2|Slc9a3r1|Aloxe3|Pik3r5|Nfkbia|Hif1a|Fos|Gpr132|Cd180|Plk2|Amer2|Spata13|Tnfsf11|Dok2|Osmr|Ripk3|Myc|Itga5…	60786	61074|61917|61713|60903|61030|61101|61141|60847|61712|61025|61022|62008|61893|60797|61130|61190|61701|60814|61249|61373|62006|61565|61704|60958|61058|61229|61415|61187|61208|61263|61706|61217|60963|60846|61948|61700|61020|61684|61947|61178|61994|60796|61708|61711|61705|61122|61307|61148|61667|61883|61707|61589|60933|61406|60890|61479|60832|61530|61177|60945|60844|60924|61340|61355|61909|61819|619…		GO.0007154	0
	46	681	158	GO Process		regulation of response to external stimulus	1.88e-42	Ccl2|Ccl12|Il12rb1|Ccl3|Il17ra|Ier3|Pgf|Cd44|Siglecg|Tnfsf14|Rarres2|Tnfaip8l2|Csf1|Slamf1|Ctss|Lbp|Il10|Cyba|Dhx58|Adora2b|Ccl4|Tnfaip3|Arg1|Havcr2|Ccl7|Nfkbia|Arg2|Lgmn|Aoah|Ly86|Cd180|Tnfsf11|Irg1|Aif1|Tnf|Il33|Il23a|Il6|Ccr1|Casp4|Casp1|Il1r2|Tnfrsf11a|Xcl1|Sell|Fcgr2b|Hc|Il1b|Tlr2|Fcgr1|Gbp5|Pdpn|Tnfrsf1b|Hgf|Smpdl3b|Stap1|Cxcl5|Cxcl3|Cxcl1|P2rx4|Zc3hav1|Usp18|Klrk1|Tnfrsf1a|Pglyrp1|Siglece|…	60786	61713|60903|61141|61712|60797|60814|60958|61229|61490|61383|62023|60959|60963|60846|61824|61020|61156|61947|61742|60796|61711|62057|61522|61148|61707|61479|61521|61467|60919|60978|60945|61355|61970|61216|60939|61203|61111|61929|61782|62035|62043|61726|61418|61032|61303|61405|60946|61244|61200|61176|61425|61286|61502|61277|61686|61889|62030|62029|62025|61077|61871|61409|61986|61503|61533|61485|620…		GO.0032101	0
	47	3859	436	GO Process		signaling	2.12e-42	Klf6|Itgb2l|Ccl2|Ccl12|Itgb2|Sox9|Il12rb1|Bcl11a|Ccl3|Itgb7|Acap1|Plaur|Il17ra|Ebi3|Hck|Myo1g|Ier3|Gdf15|Il7r|Irf5|Bid|Cd244|Pgf|Mapk13|Cd44|Hmox1|Vav1|Saa3|Derl3|Ccl8|Apbb1ip|Csf1|Slamf1|Cybb|Gzmb|Lbp|Cd274|Cd40|Adora2b|Ccl6|Ccl4|Ccl9|Apaf1|Irak3|Havcr2|Dbnl|Ccl7|Adap2|Slc9a3r1|Aloxe3|Pik3r5|Nfkbia|Hif1a|Fos|Gpr132|Cd180|Plk2|Amer2|Spata13|Tnfsf11|Dok2|Osmr|Ripk3|Myc|Itga5|Pde1b|Il10rb|Krt18|Krt…	60786	61074|61917|61713|60903|61030|61101|61141|60847|61712|61025|61022|62008|60797|61130|61190|61701|60814|61249|61373|62006|61565|61704|60958|61058|61229|61415|61187|61208|61263|61706|61217|60963|60846|61948|61700|61020|61684|61178|60796|61708|61711|61705|61122|61307|61148|61883|61707|61589|60933|61406|60890|61479|60832|61530|61177|60945|60844|60924|61340|61355|61909|61819|61930|60808|60974|61151|612…		GO.0023052	0
	48	520	138	GO Process		regulation of cell activation	2.64e-42	Ccl2|Itgb2|Loxl3|Il12rb1|Il7r|Cd244|Cd44|Hmox1|Tnfsf14|Tnfaip8l2|Slamf1|Lbp|Cd274|Il10|Cd40|Adora2b|Ikzf1|Tnfaip3|Arg1|Havcr2|Arg2|Tnfsf11|Ripk3|Runx1|Aif1|Il33|Dock8|Gal|Il23a|Il6|Xcl1|Fcgr2b|Il1b|Pdpn|Fgr|Stap1|Gpnmb|Clec4d|Klrk1|Pglyrp1|Coro1a|Il4ra|Pycard|Sash3|Btk|Il13ra2|Il2rg|Tnfsf13b|Ido1|Il15|Myd88|Nckap1l|Crlf2|Rac2|Egr3|Zc3h12a|Socs1|Lyn|Ccl5|Zc3h12d|Tnfsf9|Vnn1|Pglyrp4|Nfkbid|Cd226|Ub…	60786	61713|61030|61311|61141|61373|61704|61229|61415|61383|60959|60846|61020|61684|61156|61178|60796|61120|62057|61522|61148|61521|61355|61930|61870|61216|61203|62003|61851|61111|61929|61032|61405|61244|61286|61362|61889|61552|61984|61986|61533|61337|60995|62034|62049|61760|61985|61075|61520|61450|61159|61656|61431|60922|61830|61787|61226|60932|61471|61710|61221|61115|61150|61537|61475|61738|61040|610…		GO.0050865	0
	49	335	112	GO Process		regulation of immune effector process	7.88e-42	Ccl2|Itgb2|Loxl3|Il12rb1|Il7r|Cd244|Hmox1|Vav1|Slamf1|Lbp|Il10|Cd40|Dhx58|Adora2b|Tnfaip3|Arg1|Irak3|Havcr2|Rsad2|Ripk3|H2-K1|Tap2|Tnf|Il33|Il23a|Il6|Il18rap|Xcl1|Fcgr2b|Il1b|Tlr2|Fcgr1|Fgr|Cxcl5|Cxcl1|Zc3hav1|Klrk1|Pglyrp1|Il4ra|Pycard|Hpx|Sash3|Was|Btk|Il13ra2|Tlr3|Il15|Rac2|Zc3h12a|Lyn|Ccl5|Pglyrp4|Nfkbid|Ddx58|Cd226|Pnp|Styk1|Tlr4|Nod2|Bst2|Ffar2|Il18|Il27|Klre1|Ifnb1|Pram1|Mb21d1|Ifng|Cd177|…	60786	61713|61030|61311|61141|61373|61704|61415|61187|60846|61020|61156|61178|61742|60796|62057|61522|61307|61148|61220|61930|61592|60953|60939|61203|61111|61929|61662|61032|61405|61244|61200|61176|61362|62030|62025|61871|61986|61533|60995|62034|61464|62049|61211|61760|61985|61199|61159|61830|61226|61471|61710|61537|61475|61977|61738|61095|61078|61196|61049|61794|60975|61162|61235|61945|61826|60893|620…		GO.0002697	0
	50	221	94	GO Process		response to virus	8.07e-42	Abcf3|Irf5|Ncr1|Cd40|Dhx58|Irak3|Rsad2|Npc2|Il10rb|Eif2ak2|Tnf|Il33|Il23a|Ifitm1|Ifitm3|Irf7|Il6|Xcl1|Ifih1|Zbp1|Gbp5|Oasl1|Oasl2|Zc3hav1|Itgax|Pycard|Tlr3|Myd88|Oas3|Zc3h12a|Ccl5|Isg20|Rtp4|Prf1|Ddx58|Tlr13|Tagap|Cxcl10|Bst2|Lcn2|Ikbke|Ifi27l2a|Trim34a|Ifnb1|Trim56|Samhd1|Oas2|Tlr7|Mb21d1|Ifng|Stat1|Cd8a|Tgtp1|Ifnlr1|Trim30a|Oas1a|Dtx3l|Tlr9|Isg15|Pml|Rnasel|Cd86|Plscr1|Trim6|Card9|Nlrp3|Ifna5|I…	60786	61134|62006|61847|61178|61742|61307|61220|61687|61210|60802|60939|61203|61111|61575|61577|62004|61929|61032|61518|61902|61425|60970|60967|61871|61010|62034|61199|61656|61370|61226|61710|61936|61959|61739|61977|61532|61061|61289|61794|61658|60864|61557|61166|61826|61359|61034|61368|61194|62053|61346|60930|61327|61602|60816|61114|61135|61018|61192|61952|61069|61173|61271|61201|61568|61558|61941|618…		GO.0009615	0
	51	479	131	GO Process		regulation of leukocyte activation	2.94e-41	Ccl2|Itgb2|Loxl3|Il12rb1|Il7r|Cd244|Cd44|Hmox1|Tnfsf14|Tnfaip8l2|Slamf1|Lbp|Cd274|Il10|Cd40|Adora2b|Ikzf1|Tnfaip3|Arg1|Havcr2|Arg2|Tnfsf11|Ripk3|Runx1|Aif1|Il33|Dock8|Gal|Il23a|Il6|Xcl1|Fcgr2b|Il1b|Fgr|Stap1|Gpnmb|Clec4d|Klrk1|Pglyrp1|Coro1a|Il4ra|Pycard|Sash3|Btk|Il13ra2|Il2rg|Tnfsf13b|Ido1|Il15|Myd88|Nckap1l|Crlf2|Rac2|Egr3|Zc3h12a|Socs1|Lyn|Ccl5|Zc3h12d|Tnfsf9|Vnn1|Pglyrp4|Nfkbid|Cd226|Pnp|Sty…	60786	61713|61030|61311|61141|61373|61704|61229|61415|61383|60959|60846|61020|61684|61156|61178|60796|61120|62057|61522|61148|61521|61355|61930|61870|61216|61203|62003|61851|61111|61929|61032|61405|61244|61362|61889|61552|61984|61986|61533|61337|60995|62034|62049|61760|61985|61075|61520|61450|61159|61656|61431|60922|61830|61787|61226|60932|61471|61710|61221|61115|61150|61537|61475|61738|61095|61078|617…		GO.0002694	0
	52	3789	425	UniProt Keywords		Glycoprotein	1.62e-40	Itgb2l|Ccl2|Itgb2|Cdh1|Tmprss2|Sema4f|Cd52|Loxl3|Il12rb1|Slc7a7|Itgb7|Napsa|Plaur|Angptl4|Il17ra|Ebi3|Ier3|Has1|Gdf15|Il7r|Cd33|Cd244|Pgf|Cd44|Siglecg|Tnfsf14|Adamts4|Pvrl4|Prtn3|Itih4|Ncr1|Klk1b11|Timp1|Mcemp1|Csf1|Ceacam16|Stc1|Galns|Mmp13|Slamf1|Cybb|Gzmb|Ctss|Cd5l|Lbp|Ctsz|Cd274|Il10|Cd40|Mmp9|Adora2b|Trpv2|Mmp8|Csf2|Cxcl16|Vnn3|Havcr2|Ccl7|Serpina3n|Lgmn|Npc2|Gpr132|Aoah|Ly86|Cd180|Emb|Tnfsf…	60786	61917|61713|61030|60943|61806|61397|61204|61311|61141|61230|61025|60849|62008|61893|60797|61130|60814|61560|61249|61373|61198|61704|60958|61229|61490|61383|60952|61046|61892|61072|61847|61338|61573|61983|60963|60877|61131|61403|61519|60846|61948|61700|61824|61259|61020|61829|61684|61156|61178|61994|60796|61933|61993|60964|61333|61152|61148|61707|60911|61467|61687|61177|60919|60978|60945|60873|613…		KW-0325	0
	53	4827	499	GO Process		positive regulation of cellular process	3.39e-40	Klf6|Ccl2|Ccl12|Lhx2|Itgb2|Cdh1|Sox9|Loxl3|Il12rb1|Bcl11a|Ccl3|Spi1|Plaur|Il17ra|Hck|Gdf15|Il7r|Irf5|Spic|Bid|Cd244|Pgf|Cd44|Hmox1|Tnfsf14|Cdt1|Clic1|Phox2a|Sertad1|Ccl8|Rarres2|Timp1|Birc3|Csf1|Mmp13|Gadd45b|Slamf1|Cybb|Ncf1|Lbp|Ctsz|Cd274|Il10|Cyba|Cd40|Mmp9|Dhx58|Adora2b|Trpv2|Ikzf1|Csf2|Cxcl16|Ccl6|Ccl4|Ccl9|Tnfaip3|Apaf1|Arg1|Havcr2|Rsad2|Ccl7|Slc9a3r1|Pik3r5|Nfkbia|Sptlc2|Hif1a|Arg2|Lgmn|Fo…	60786	61074|61713|60903|60991|61030|60943|61101|61311|61141|60847|61712|61206|62008|60797|61190|61249|61373|62006|61482|61565|61704|60958|61229|61415|61383|61142|61864|61127|61859|61706|62023|61573|61009|60963|61519|62015|60846|61948|61590|61020|61829|61684|61156|61947|61178|61994|61742|60796|61933|61120|60964|61333|61708|61711|61705|62057|61122|61522|61148|61220|61707|60933|60890|61479|61525|60832|615…		GO.0048522	0
	54	315	104	GO Process		response to molecule of bacterial origin	2.39e-38	Ccl2|Ccl12|Ccl3|Irf5|Lbp|Il10|Cd40|Cxcl16|Tnfaip3|Arg1|Irak3|Havcr2|Cmpk2|Nfkbia|Fos|Cd180|Irg1|Litaf|Eif2ak2|Tap2|Tnf|Ankrd1|Il6|Casp1|Slc11a1|Tnfrsf11a|Fcgr2b|Il1b|Tlr2|Tnfrsf1b|Tnfrsf8|Tnfrsf9|Stap1|Cxcl5|Cxcl3|Cxcl1|Klrk1|Tnfrsf1a|Pycard|Ido1|Il10ra|Plscr2|Ptgs2|Myd88|Tspo|Zc3h12a|Ptger2|Lyn|Kmo|Serpine1|Ccl5|Irf8|Sbno2|Bdkrb1|Tlr4|Cxcl10|Nod2|Lcn2|Il18|Tnfrsf26|Irak2|Cd14|Zfp36|Tlr1|Tlr6|Ifn…	60786	61713|60903|61712|62006|61020|61156|61178|61333|62057|61522|61307|61148|61906|61479|61530|60945|61970|60891|60802|60953|60939|60918|61929|62043|61783|61418|61405|61244|61200|61502|61496|61539|61889|62030|62029|62025|61986|61503|62034|61450|61214|61209|60892|61656|61586|61226|61504|61471|61905|61630|61710|62005|61005|61639|61196|61289|61049|61658|61162|61572|61318|61154|60951|61189|61195|61346|615…		GO.0002237	0
	55	242	92	GO Process		regulation of innate immune response	9.56e-38	Vav1|Birc3|Lbp|Cyba|Rnf135|Dhx58|Tnfaip3|Arg1|Irak3|Havcr2|Rsad2|Nfkbia|Cd180|Irg1|Tap2|Tnf|Irf7|Ccr1|Il18rap|Xcl1|Fcnb|Ifih1|Zbp1|Tlr2|Gbp5|Fgr|Smpdl3b|Zc3hav1|Klrk1|Pglyrp1|Pycard|Hpx|Tlr3|Ltf|Myd88|Parp14|Socs1|Lyn|Pglyrp4|Ddx58|Tlr13|Cd226|Tlr4|Trafd1|Irgm1|Nod2|Ffar2|Pik3ap1|Irak2|Klre1|Cd14|Nlrc4|Samhd1|Tlr1|Tlr7|Tlr6|Mb21d1|Rab7b|Slamf8|Ptafr|Trim30a|Tlr9|Myo1f|Tnip2|Cd86|Cd300lh|Plscr1|Tr…	60786	61187|61009|61020|61947|61179|61742|62057|61522|61307|61148|61220|61479|60945|61970|60953|60939|62004|61782|61662|61032|61325|61518|61902|61200|61425|61362|61686|61871|61986|61533|62034|61464|61199|61374|61656|60843|60932|61471|61537|61977|61532|61738|61196|61265|61098|61049|60975|60837|61318|61945|61154|61727|61034|61189|61194|61195|62053|61717|60851|60904|61114|61192|61702|61376|61271|61964|612…		GO.0045088	0
	56	152	76	GO Process		defense response to virus	2.28e-37	Abcf3|Irf5|Ncr1|Cd40|Dhx58|Rsad2|Il10rb|Eif2ak2|Il33|Il23a|Ifitm1|Ifitm3|Irf7|Il6|Ifih1|Zbp1|Gbp5|Oasl1|Oasl2|Zc3hav1|Itgax|Pycard|Tlr3|Oas3|Isg20|Rtp4|Prf1|Ddx58|Tagap|Cxcl10|Bst2|Trim34a|Ifnb1|Trim56|Samhd1|Oas2|Tlr7|Mb21d1|Ifng|Stat1|Cd8a|Ifnlr1|Trim30a|Oas1a|Dtx3l|Tlr9|Isg15|Pml|Rnasel|Cd86|Plscr1|Card9|Nlrp3|Ifna5|Ifit1|Ifit3|Ifit2|Stat2|Unc13d|Trim12a|Adar|Trim25|Irf1|Lyst|Tlr8|Apobec1|Cxcl…	60786	61134|62006|61847|61178|61742|61220|61210|60802|61203|61111|61575|61577|62004|61929|61518|61902|61425|60970|60967|61871|61010|62034|61199|61370|61936|61959|61739|61977|61061|61289|61794|61166|61826|61359|61034|61368|61194|62053|61346|60930|61327|60816|61114|61135|61018|61192|61952|61069|61173|61271|61201|61558|61941|61848|61767|61769|61768|60929|61125|61218|61992|61378|62001|60917|61193|61792|620…		GO.0051607	0
	57	476	124	Reactome Pathways		Neutrophil degranulation	8.45e-37	Itgb2l|Plaur|Cstb|Ampd3|Mnda|Galns|Cybb|Ctss|Ctsz|Cyba|Mmp9|Mmp8|Apaf1|Arg1|Dbnl|Npc2|Gsdmd|Mmp25|H2-K1|Slc11a1|Sell|Fcnb|Ptx3|S100a11|Sdcbp|Tnfrsf1b|Fgr|Plac8|Ppbp|Cxcl3|Cxcl1|Clec4d|Olr1|Pglyrp1|Siglece|Ctsc|Tyrobp|Itgax|Pycard|Cotl1|Rab27a|Ltf|Nckap1l|H2-M3|Cd53|Lrg1|Rap2b|Gm7030|Vnn1|Hpse|Fgl2|Dok3|Atp8b4|C3ar1|Hk3|Bst2|Fpr1|Aldh3b1|Cd14|Sirpb1c|Ifi205|Plekho2|S100a8|Cd177|Arhgap9|Iqgap2|Tnfa…	60786	61917|62008|61227|61911|61055|61403|61948|61824|61829|61947|61994|61993|61122|61522|61883|61687|61483|61492|61592|61783|61303|61325|62054|61447|61900|61502|61362|61428|61775|62029|62025|61984|61509|61533|61485|61812|60972|61010|62034|61919|60870|61374|61431|61636|61202|61584|61811|61748|61150|61643|61042|61910|61280|61420|61326|61794|61457|61314|61154|61092|61623|60927|61649|60989|61448|61350|620…		MMU-6798695	0
	58	4443	464	GO Component		cell periphery	9.27e-37	Itgb2l|Itgb2|Cdh1|Tmprss2|Sema4f|Cd52|Il12rb1|Slc7a7|Itgb7|Plaur|Il17ra|Hck|Myo1g|Cyp4f18|Has1|Il7r|Cd33|Cd244|Cd44|Hmox1|Siglecg|Tnfsf14|Pvrl4|Prtn3|Itih4|Ncr1|Clic1|Mcoln2|Apbb1ip|Csf1|Stc1|Slamf1|Cybb|Steap1|Ncf1|Ctsz|Cd274|Cyba|Cd40|Adora2b|Trpv2|Vnn3|Havcr2|Dbnl|Sntg2|Adap2|Slc9a3r1|Pik3r5|Nfkbia|Gpr132|Cd180|Emb|Anxa8|Amer2|Spata13|Tnfsf11|Osmr|Slc7a8|Ripk3|Parvg|Itga5|Litaf|Gsdmd|Ly6i|Alca…	60786	61917|61030|60943|61806|61397|61204|61141|61230|61025|62008|60797|61190|61701|60938|61560|61373|61198|61704|61229|61415|61490|61383|61046|61892|61072|61847|61864|62026|61217|60963|61131|60846|61948|60986|61590|61829|61684|61947|61178|60796|61933|61152|61148|61883|61251|61589|60933|60890|61479|61177|60945|60873|61548|60924|61340|61355|61819|61234|61930|61789|60974|60891|61483|60971|61472|61529|612…		GO.0071944	0
	59	2858	344	GO Process		regulation of multicellular organismal process	1.33e-36	Ccl2|Lhx2|Itgb2|Cdh1|Sox9|Sema4f|Loxl3|Il12rb1|Bcl11a|Ccl3|Spi1|Il17ra|Gdf15|Il7r|Cd244|Pgf|Mapk13|Cd44|Hmox1|Clic1|Phox2a|Timp1|Mcoln2|Csf1|Stc1|Mmp13|Slamf1|Cybb|Ctss|Lbp|Ctsz|Cd274|Il10|Cyba|Cd40|Rnf135|Mmp9|Dhx58|Adora2b|Trpv2|Ikzf1|Csf2|Ccl4|Tnfaip3|Arg1|Irak3|Havcr2|Rsad2|Slc9a3r1|Nfkbia|Hif1a|Arg2|Lgmn|Fos|Evl|Plk2|Tnfsf11|Irg1|Ripk3|Myc|Itga5|Litaf|Gsdmd|Hcls1|Runx1|Clec4n|Celsr3|Pim1|Xdh…	60786	61713|60991|61030|60943|61101|61397|61311|61141|60847|61712|61206|60797|61249|61373|61704|60958|61058|61229|61415|61864|61127|61573|62026|60963|61131|61519|60846|61948|61824|61020|61829|61684|61156|61947|61178|61179|61994|61742|60796|61933|61120|60964|61711|62057|61522|61307|61148|61220|60933|61479|60832|61521|61467|61530|61033|60844|61355|61970|61930|60808|60974|60891|61483|61529|61870|61974|616…		GO.0051239	0
	60	4328	454	GO Component		plasma membrane	1.96e-36	Itgb2l|Itgb2|Cdh1|Tmprss2|Sema4f|Cd52|Il12rb1|Slc7a7|Itgb7|Plaur|Il17ra|Hck|Myo1g|Cyp4f18|Has1|Il7r|Cd33|Cd244|Cd44|Hmox1|Siglecg|Tnfsf14|Pvrl4|Prtn3|Itih4|Ncr1|Clic1|Mcoln2|Apbb1ip|Csf1|Stc1|Slamf1|Cybb|Steap1|Ncf1|Cd274|Cyba|Cd40|Adora2b|Trpv2|Vnn3|Havcr2|Dbnl|Sntg2|Adap2|Slc9a3r1|Pik3r5|Nfkbia|Gpr132|Cd180|Emb|Anxa8|Amer2|Spata13|Tnfsf11|Osmr|Slc7a8|Ripk3|Parvg|Itga5|Litaf|Gsdmd|Ly6i|Alcam|Hcl…	60786	61917|61030|60943|61806|61397|61204|61141|61230|61025|62008|60797|61190|61701|60938|61560|61373|61198|61704|61229|61415|61490|61383|61046|61892|61072|61847|61864|62026|61217|60963|61131|60846|61948|60986|61590|61684|61947|61178|60796|61933|61152|61148|61883|61251|61589|60933|60890|61479|61177|60945|60873|61548|60924|61340|61355|61819|61234|61930|61789|60974|60891|61483|60971|61472|61529|61210|611…		GO.0005886	0
	61	1695	247	GO Process		positive regulation of multicellular organismal process	2.19e-36	Ccl2|Itgb2|Sox9|Il12rb1|Bcl11a|Ccl3|Il17ra|Il7r|Cd244|Pgf|Mapk13|Hmox1|Clic1|Mcoln2|Csf1|Mmp13|Slamf1|Cybb|Lbp|Cd274|Il10|Cyba|Cd40|Rnf135|Mmp9|Dhx58|Adora2b|Trpv2|Ikzf1|Csf2|Ccl4|Tnfaip3|Irak3|Havcr2|Rsad2|Hif1a|Lgmn|Fos|Plk2|Tnfsf11|Myc|Itga5|Gsdmd|Hcls1|Runx1|Clec4n|Pim1|Eif2ak2|Aif1|Ltb|Tnf|Ankrd1|Il33|Gal|Il23a|Ifitm1|Irf7|Il6|Ccr1|Casp4|Casp1|Casp8|Slc11a1|Htr2b|Tnfrsf11a|Xcl1|Fcnb|Hc|Ifih1…	60786	61713|61030|61101|61141|60847|61712|60797|61373|61704|60958|61058|61415|61864|62026|60963|61519|60846|61948|61020|61684|61156|61947|61178|61179|61994|61742|60796|61933|61120|60964|61711|62057|61307|61148|61220|60832|61467|61530|60844|61355|60808|60974|61483|61529|61870|61974|61609|60802|61216|61372|60939|60918|61203|61851|61111|61575|62004|61929|61782|62035|62043|62031|61783|61674|61418|61032|613…		GO.0051240	0
	62	186	80	GO Process		leukocyte migration	1.01e-35	Ccl2|Ccl12|Itgb2|Ccl3|Itgb7|Il17ra|Myo1g|Vav1|Prtn3|Ccl8|Mcoln2|Slamf1|Lbp|Mmp9|Cxcl16|Ccl6|Ccl4|Ccl9|Ccl7|Tnfsf11|Tnf|Dock8|Ccr1|Xcl1|Sell|Sele|Il1b|Cxcl5|Cxcl3|Cxcl1|Coro1a|Cx3cl1|Cklf|Nckap1l|Cyp7b1|Trem1|Ccr3|Ccl5|Cxcl10|Ch25h|Amica1|Cxcr3|Ffar2|Eps8|Fpr1|Pik3cg|Ifng|S100a8|Cd177|Fpr2|Slamf8|Itgam|Retnlg|Cxcl2|Ptpro|Fcer1g|Icam1|Gpr15|Cnr2|Selplg|Ccr7|Trpm2|Adam8|Csf3r|Cxcr2|Nlrp12|Lyst|Spp1|…	60786	61713|60903|61030|61712|61025|60797|61701|61187|61892|61706|62026|60846|61020|61994|61333|61708|61711|61705|61707|61355|60939|62003|61782|61032|61303|61296|61244|62030|62029|62025|61337|61515|61228|61431|60876|61729|61833|61710|61289|61411|61047|61287|60975|60806|61457|61308|61346|61649|60989|61461|60851|61016|62055|62027|61167|61284|61123|61481|62044|60807|61831|61837|61682|60942|61888|61587|609…		GO.0050900	0
	63	298	94	GO Process		response to lipopolysaccharide	3.02e-33	Ccl2|Ccl12|Ccl3|Lbp|Il10|Cd40|Cxcl16|Tnfaip3|Arg1|Irak3|Havcr2|Cmpk2|Nfkbia|Fos|Cd180|Irg1|Litaf|Eif2ak2|Tnf|Ankrd1|Il6|Casp1|Slc11a1|Tnfrsf11a|Il1b|Tnfrsf1b|Tnfrsf8|Tnfrsf9|Stap1|Cxcl5|Cxcl3|Cxcl1|Klrk1|Tnfrsf1a|Pycard|Ido1|Il10ra|Plscr2|Ptgs2|Myd88|Tspo|Zc3h12a|Ptger2|Lyn|Kmo|Serpine1|Ccl5|Irf8|Sbno2|Bdkrb1|Tlr4|Cxcl10|Nod2|Lcn2|Il18|Tnfrsf26|Irak2|Cd14|Zfp36|Ifng|Wdnml1|Junb|Stat1|Cebpe|Ptafr|…	60786	61713|60903|61712|61020|61156|61178|61333|62057|61522|61307|61148|61906|61479|61530|60945|61970|60891|60802|60939|60918|61929|62043|61783|61418|61244|61502|61496|61539|61889|62030|62029|62025|61986|61503|62034|61450|61214|61209|60892|61656|61586|61226|61504|61471|61905|61630|61710|62005|61005|61639|61196|61289|61049|61658|61162|61572|61318|61154|60951|61346|61543|60855|60930|61699|60904|61963|620…		GO.0032496	0
	64	1683	238	GO Process		cell surface receptor signaling pathway	4.57e-33	Klf6|Itgb2l|Ccl2|Ccl12|Itgb2|Sox9|Il12rb1|Ccl3|Itgb7|Plaur|Il17ra|Ebi3|Hck|Myo1g|Gdf15|Il7r|Irf5|Bid|Pgf|Cd44|Vav1|Ccl8|Csf1|Lbp|Cd274|Cd40|Adora2b|Ccl6|Ccl4|Ccl9|Irak3|Ccl7|Slc9a3r1|Nfkbia|Fos|Amer2|Tnfsf11|Dok2|Osmr|Myc|Itga5|Il10rb|Krt18|Krt8|Celsr3|Emr4|Tnf|Il33|Ifitm3|Il6|Ccr1|Casp8|Il18rap|Il1r2|Stat4|Tnfrsf11a|Xcl1|Fcgr2b|Fcnb|Il1b|Il1a|Sla2|Tlr2|Sema4a|Insrr|Fcgr1|Tnfrsf1b|Tnfrsf8|Hgf|Fgr…	60786	61074|61917|61713|60903|61030|61101|61141|61712|61025|62008|60797|61130|61190|61701|61249|61373|62006|61565|60958|61229|61187|61706|60963|61020|61684|61178|60796|61708|61711|61705|61307|61707|60933|61479|61530|60924|61355|61909|61819|60808|60974|61210|61231|61108|61646|61574|60939|61203|61577|61929|61782|62031|61662|61726|60861|61418|61032|61405|61325|61244|61241|61416|61200|61391|61853|61176|615…		GO.0007166	0
	65	158	71	UniProt Keywords		Inflammatory response	8.87e-33	Itgb2l|Ccl2|Ccl12|Ccl3|Hck|Ccl8|Rarres2|Csf1|Cd5l|Ccl4|Tnfaip3|Havcr2|Ccl7|Ly86|Cd180|Irg1|Gsdmd|Il23a|Casp4|Il18rap|Hc|Il1b|Il1a|Tlr2|Smpdl3b|Cxcl5|Cxcl3|Cxcl1|Olr1|Pycard|Tlr3|Myd88|Themis2|Zc3h12a|Lyn|Ccl5|Nfkbid|Tlr13|Tlr4|Cxcl10|Ffar2|Il1f9|Chil3|Il18|Il27|Pstpip1|Cd14|Naip5|Nlrc4|Tlr1|Tlr7|Tlr6|Pik3cg|S100a8|C4b|Cxcl2|Chil1|Tlr9|Tnip2|Cnr2|Mefv|Nlrp3|Il18r1|Clec7a|Tlr8|Cxcl9|S100a9|Naip6|Na…	60786	61917|61713|60903|61712|61190|61706|62023|60963|61259|61711|62057|61148|61707|60978|60945|61970|61483|61111|62035|61662|60946|61244|61241|61200|61686|62030|62029|62025|61509|62034|61199|61656|61007|61226|61471|61710|61475|61532|61196|61289|60975|61466|61663|61162|61235|60988|61154|61634|61727|61189|61194|61195|61308|61649|61116|62027|61665|61192|61376|62044|60885|61941|61538|60827|61193|62020|616…		KW-0395	0
	66	252	87	KEGG Pathways		Cytokine-cytokine receptor interaction	9.48e-33	Ccl2|Ccl12|Il12rb1|Ccl3|Il17ra|Il7r|Tnfsf14|Ccl8|Csf1|Il10|Cd40|Csf2|Cxcl16|Ccl6|Ccl4|Ccl9|Ccl7|Tnfsf11|Osmr|Il10rb|Ltb|Tnf|Il23a|Il6|Ccr1|Il18rap|Il1r2|Tnfrsf11a|Xcl1|Il1b|Il1a|Tnfsf8|Tnfrsf1b|Tnfrsf8|Hgf|Tnfrsf9|Cxcl5|Ppbp|Cxcl1|Tnfrsf1a|Il21r|Il4ra|Il13ra1|Il2rg|Tnfsf13b|Il15|Cx3cl1|Il10ra|Crlf2|Csf3|Ccr3|Ccl5|Tnfsf10|Tnfsf9|Inhbb|Cxcl10|Inhba|Tnfsf15|Cxcr3|Cxcr4|Il18|Ifnb1|Ifng|Lif|Ifnlr1|Osm…	60786	61713|60903|61141|61712|60797|61373|61383|61706|60963|61156|61178|60964|61333|61708|61711|61705|61707|61355|61819|61210|61372|60939|61111|61929|61782|61662|61726|61418|61032|61244|61241|61112|61502|61496|61277|61539|62030|61775|62025|61503|61041|60995|61981|61075|61520|61159|61515|61214|60922|60965|61833|61710|61356|61115|61332|61289|61331|61381|61287|61897|61162|61826|61346|61145|60816|61877|620…		mmu04060	0
	67	3081	349	GO Process		regulation of molecular function	2.86e-32	Ccl2|Ccl12|Lhx2|Itgb2|Cdh1|Ccl3|Wfdc18|Acap1|Plaur|Angptl4|Ebi3|Hck|Gdf15|Bid|Pgf|Cstb|Cd44|Hmox1|Vav1|Tnfsf14|Prtn3|Itih4|Cdt1|Saa3|Ccl8|Timp1|Dennd1c|Birc3|Csf1|Stc1|Gadd45b|Slamf1|Ctss|Ncf1|Ctsz|Il10|Cyba|Cd40|Mmp9|Adora2b|Csf2|Cxcl16|Ccl6|Ccl4|Ccl9|Tnfaip3|Apaf1|Irak3|Havcr2|Ccl7|Adap2|Slc9a3r1|Pik3r5|Nfkbia|Serpina3n|Hif1a|Arg2|Lgmn|Plk2|Spata13|Tnfsf11|Irg1|Ripk3|Myc|Hcls1|Gzma|Mmp25|Fgd2|P…	60786	61713|60903|60991|61030|60943|61712|61751|61022|62008|61893|61130|61190|61249|61565|60958|61227|61229|61415|61187|61383|61892|61072|61142|61208|61706|61573|61443|61009|60963|61131|62015|60846|61824|61590|61829|61156|61947|61178|61994|60796|60964|61333|61708|61711|61705|62057|61122|61307|61148|61707|61589|60933|60890|61479|60911|60832|61521|61467|60844|61340|61355|61970|61930|60808|61529|61693|614…		GO.0065009	0
	68	2823	326	GO Process		regulation of signal transduction	3.83e-31	Ccl2|Ccl12|Cdh1|Sox9|Loxl3|Ccl3|Plaur|Ebi3|Ier3|Gdf15|Il7r|Bid|Pgf|Cd44|Hmox1|Vav1|Tnfsf14|Saa3|Ccl8|Timp1|Birc3|Csf1|Stc1|Gadd45b|Slamf1|Ncf1|Lbp|Il10|Cyba|Cd40|Mmp9|Dhx58|Adora2b|Csf2|Cxcl16|Ccl6|Ccl4|Ccl9|Tnfaip3|Apaf1|Arg1|Irak3|Havcr2|Rsad2|Ccl7|Slc9a3r1|Pik3r5|Nfkbia|Hif1a|Lgmn|Ly86|Cd180|Amer2|Spata13|Tnfsf11|Dok2|Irg1|Ripk3|Myc|Litaf|Hcls1|Runx1|Clec4n|Fgd2|Xdh|Eif2ak2|Map3k8|Ltb|Tnf|Pmai…	60786	61713|60903|60943|61101|61311|61712|62008|61130|60814|61249|61373|61565|60958|61229|61415|61187|61383|61208|61706|61573|61009|60963|61131|62015|60846|61590|61020|61156|61947|61178|61994|61742|60796|60964|61333|61708|61711|61705|62057|61122|61522|61307|61148|61220|61707|60933|60890|61479|60832|61467|60978|60945|60924|61340|61355|61909|61970|61930|60808|60891|61529|61870|61974|60898|61869|60802|615…		GO.0009966	0
	69	421	107	GO Process		negative regulation of immune system process	4.37e-31	Ccl12|Sox9|Loxl3|Ccl3|Il7r|Cd44|Hmox1|Tnfaip8l2|Slamf1|Cd274|Il10|Dhx58|Tnfaip3|Arg1|Irak3|Havcr2|Nfkbia|Arg2|Irg1|Myc|Runx1|Tap2|Tnf|Lpxn|Il33|Gal|Ccr1|Pdcd1|Xcl1|Fcgr2b|Hc|Smpdl3b|Stap1|Gpnmb|Klrk1|Pglyrp1|Il4ra|Btk|Il13ra2|Ido1|Ltf|Zc3h12a|Parp14|Socs1|Lyn|Zc3h12d|Pglyrp4|Nfkbid|Ubash3b|Thbs1|Ubash3a|Trafd1|Runx3|Nod2|Bst2|Pik3ap1|Il18|Klre1|Ifnb1|Zfp36|Gpr18|Tlr6|Ezr|Ifng|Rab7b|Slamf8|Tarm1|T…	60786	60903|61101|61311|61712|61373|61229|61415|60959|60846|61684|61156|61742|62057|61522|61307|61148|61479|61521|61970|60808|61870|60953|60939|62010|61203|61851|61782|61048|61032|61405|60946|61686|61889|61552|61986|61533|60995|61760|61985|61450|61374|61226|60843|60932|61471|61221|61537|61475|61040|61764|61051|61265|61868|61049|61794|60837|61162|61945|61826|60951|61478|61195|61124|61346|61717|60851|613…		GO.0002683	0
	70	260	85	GO Process		adaptive immune response	6.61e-31	Myo1g|Cd244|Siglecg|Mcoln2|Slamf1|Gzmb|Arg1|Havcr2|Dbnl|Arg2|Alcam|Clec4n|Tap2|C2|Cd7|Irf7|Il6|Il18rap|Slc11a1|Tnfrsf11a|Fcgr2b|Hc|Sla2|Sema4a|Fcgr1|Clec4d|Clec4a2|Klrk1|Ctsc|Il4ra|Btk|Il13ra2|Rab27a|Myd88|Crlf2|Lyn|Batf|Serpina3g|Prf1|Stx11|Lat2|C3ar1|Nod2|Gapt|Il18|Ifnb1|Il31ra|Pik3cg|Ifng|Cd8a|Ly9|C4b|Tarm1|Prkcb|Fcer1g|Tnfsf18|Icam1|Emr1|Cd86|Il18bp|H2-T23|Btla|Ifna5|Dclre1c|Icosl|Lilrb4|Prdm…	60786	61701|61704|61490|62026|60846|61700|61522|61148|61883|61521|61472|61974|60953|60831|62024|62004|61929|61662|61783|61418|61405|60946|61416|61391|61176|61984|61507|61986|61812|60995|61760|61985|60870|61656|60922|61471|61262|60914|61739|61858|61854|61420|61049|60838|61162|61826|61777|61308|61346|61327|61436|61116|61316|61441|61284|61388|61123|61571|61271|61874|61960|60998|61848|61553|62009|61516|614…		GO.0002250	0
	71	189	74	GO Process		regulation of leukocyte mediated immunity	7.2e-31	Itgb2|Il7r|Hmox1|Vav1|Slamf1|Cd40|Adora2b|Arg1|Havcr2|Rsad2|Ripk3|H2-K1|Tap2|Tnf|Il23a|Il6|Il18rap|Xcl1|Fcgr2b|Il1b|Tlr2|Fcgr1|Fgr|Cxcl5|Cxcl1|Klrk1|Il4ra|Hpx|Sash3|Was|Btk|Il13ra2|Tlr3|Rac2|Lyn|Cd226|Pnp|Styk1|Tlr4|Nod2|Bst2|Il18|Klre1|Ifnb1|Pram1|Ifng|Cd177|Itgam|Ptafr|Fcer1g|Fes|Tlr9|P2rx7|Nlrp3|B2m|Rasgrp1|H2-T23|Unc13d|Cd300a|Il18r1|Lgals9|Arid5a|Syk|Cd84|Stxbp2|Tap1|Ptpn6|Slamf6|Fcgr3|Ccr2|…	60786	61030|61373|61415|61187|60846|61178|60796|61522|61148|61220|61930|61592|60953|60939|61111|61929|61662|61032|61405|61244|61200|61176|61362|62030|62025|61986|60995|61464|62049|61211|61760|61985|61199|61830|61471|61738|61095|61078|61196|61049|61794|61162|61945|61826|60893|61346|60989|61016|60904|61284|61328|61192|61071|61941|61765|61446|61960|61125|61839|61538|60817|61672|61842|61273|60805|60956|610…		GO.0002703	0
	72	285	88	GO Process		positive regulation of response to external stimulus	1.62e-30	Ccl2|Ccl3|Il17ra|Pgf|Tnfsf14|Rarres2|Csf1|Slamf1|Ctss|Lbp|Cyba|Dhx58|Adora2b|Ccl4|Arg1|Havcr2|Ccl7|Nfkbia|Lgmn|Ly86|Cd180|Tnfsf11|Irg1|Aif1|Tnf|Il33|Il23a|Il6|Ccr1|Tnfrsf11a|Xcl1|Sell|Il1b|Tlr2|Fcgr1|Gbp5|Stap1|Cxcl5|Cxcl3|Cxcl1|P2rx4|Zc3hav1|Tnfrsf1a|Btk|F7|Ido1|Tlr3|Cx3cl1|Ptgs2|Myd88|Nckap1l|Rac2|Serpine1|Ccl5|Thbs1|Tlr4|Gpsm3|Cxcl10|C3ar1|Nod2|Cxcr3|Ffar2|Tlr6|Pik3cg|S100a8|Fpr2|Itgam|Tarm1|P…	60786	61713|61712|60797|60958|61383|62023|60963|60846|61824|61020|61947|61742|60796|61711|61522|61148|61707|61479|61467|60978|60945|61355|61970|61216|60939|61203|61111|61929|61782|61418|61032|61303|61244|61200|61176|61425|61889|62030|62029|62025|61077|61871|61503|61760|60887|61450|61199|61515|60892|61656|61431|61830|61630|61710|61764|61196|61943|61289|61420|61049|61287|60975|61195|61308|61649|61461|610…		GO.0032103	0
	73	158	68	GO Process		positive regulation of innate immune response	2.81e-30	Vav1|Lbp|Cyba|Dhx58|Irak3|Havcr2|Rsad2|Nfkbia|Cd180|Tnf|Irf7|Il18rap|Xcl1|Fcnb|Ifih1|Zbp1|Tlr2|Gbp5|Zc3hav1|Klrk1|Pglyrp1|Pycard|Hpx|Tlr3|Ltf|Myd88|Pglyrp4|Ddx58|Tlr13|Cd226|Tlr4|Irgm1|Nod2|Ffar2|Pik3ap1|Irak2|Klre1|Cd14|Nlrc4|Tlr1|Tlr7|Tlr6|Mb21d1|Ptafr|Tlr9|Tnip2|Cd86|Cd300lh|Plscr1|Trim6|Card9|Rasgrp1|H2-T23|Adam8|Cd300lf|Lgals9|Tlr8|Parp9|Tmem173|Inava|Treml4|Aim2|Unc93b1|Coch|Txk|Slamf6|Klrb…	60786	61187|61020|61947|61742|61307|61148|61220|61479|60945|60939|62004|61662|61032|61325|61518|61902|61200|61425|61871|61986|61533|62034|61464|61199|61374|61656|61537|61977|61532|61738|61196|61098|61049|60975|60837|61318|61945|61154|61727|61189|61194|61195|62053|60904|61192|61376|61271|61964|61201|61568|61558|61446|61960|61682|61966|60817|61193|61835|61651|61967|61772|61363|61696|61054|61129|60850|619…		GO.0045089	0
	74	1433	208	GO Process		positive regulation of signal transduction	7.43e-30	Ccl2|Ccl12|Sox9|Loxl3|Ccl3|Plaur|Gdf15|Il7r|Bid|Cd44|Tnfsf14|Ccl8|Csf1|Gadd45b|Slamf1|Ncf1|Lbp|Cyba|Cd40|Mmp9|Dhx58|Adora2b|Csf2|Ccl6|Ccl4|Ccl9|Apaf1|Havcr2|Rsad2|Ccl7|Slc9a3r1|Pik3r5|Hif1a|Ly86|Cd180|Tnfsf11|Dok2|Ripk3|Myc|Litaf|Hcls1|Clec4n|Fgd2|Xdh|Eif2ak2|Map3k8|Tnf|Pmaip1|Ankrd1|Il23a|Irf7|Il6|Ccr1|Casp4|Casp1|Casp8|Htr2b|Tnfrsf11a|Marco|Xcl1|Atf3|Fcgr2b|Siglec1|Spred1|Il1b|Il1a|Zbp1|Sla2|Tl…	60786	61713|60903|61101|61311|61712|62008|61249|61373|61565|61229|61383|61706|60963|62015|60846|61590|61020|61947|61178|61994|61742|60796|60964|61708|61711|61705|61122|61148|61220|61707|60933|60890|60832|60978|60945|61355|61909|61930|60808|60891|61529|61974|60898|61869|60802|61599|60939|61628|60918|61111|62004|61929|61782|62035|62043|62031|61674|61418|61770|61032|61451|61405|61432|61036|61244|61241|619…		GO.0009967	0
	75	3593	378	UniProt Keywords		Signal	1.39e-29	Itgb2l|Ccl2|Ccl12|Itgb2|Cdh1|Sema4f|Cd52|Loxl3|Il12rb1|Ccl3|Wfdc18|Itgb7|Napsa|Plaur|Angptl4|Il17ra|Ebi3|Gdf15|Il7r|Cd33|Cd244|Pgf|Cd44|Siglecg|Adamts4|Pvrl4|Prtn3|Itih4|Ncr1|Saa3|Klk1b11|Ccl8|Rarres2|Timp1|Adora3|ENSMUSP00000013497|Csf1|Ceacam16|Stc1|Galns|Mmp13|Slamf1|Gzmb|Ctss|Cd5l|Lbp|Ctsz|Cd274|Il10|Cd40|Mmp9|Mmp8|Csf2|Cxcl16|Ccl6|Ccl4|Ccl9|Vnn3|Havcr2|Ccl7|Serpina3n|Lgmn|Npc2|Aoah|Ly86|Cd18…	60786	61917|61713|60903|61030|60943|61397|61204|61311|61141|61712|61751|61025|60849|62008|61893|60797|61130|61249|61373|61198|61704|60958|61229|61490|60952|61046|61892|61072|61847|61208|61338|61706|62023|61573|61949|61258|60963|60877|61131|61403|61519|60846|61700|61824|61259|61020|61829|61684|61156|61178|61994|61993|60964|61333|61708|61711|61705|61152|61148|61707|60911|61467|61687|60919|60978|60945|608…		KW-0732	0
	76	7460	637	GO Component		membrane	1.58e-29	Itgb2l|Itgb2|Cdh1|Tmprss2|Sema4f|Haao|Cd52|Loxl3|Il12rb1|Slc7a7|Itgb7|Acap1|Plaur|Il17ra|Ebi3|Hck|Myo1g|Cyp4f18|Ier3|Has1|Il7r|Bid|Cd33|Cd244|Pgf|Cd44|Hmox1|Siglecg|Tnfsf14|Pvrl4|Prtn3|Itih4|Ncr1|Clic1|Derl3|Adora3|Mcoln2|Birc3|Mcemp1|Apbb1ip|Csf1|Stc1|Slamf1|Cybb|Ctss|Steap1|Cd5l|Ncf1|Lbp|Cd274|Cyba|Cd40|Adora2b|Trpv2|Cxcl16|Slc25a22|Rab32|Arg1|Vnn3|Dram1|Havcr2|Dbnl|Rsad2|Sntg2|Adap2|Slc9a3r1|P…	60786	61917|61030|60943|61806|61397|61276|61204|61311|61141|61230|61025|61022|62008|60797|61130|61190|61701|60938|60814|61560|61373|61565|61198|61704|60958|61229|61415|61490|61383|61046|61892|61072|61847|61864|61263|61949|62026|61009|61983|61217|60963|61131|60846|61948|61824|60986|61259|61590|61020|61684|61947|61178|60796|61933|61333|60869|60950|61522|61152|61060|61148|61883|61220|61251|61589|60933|608…		GO.0016020	0
	77	114	59	GO Process		leukocyte chemotaxis	1.69e-29	Ccl2|Ccl12|Itgb2|Ccl3|Il17ra|Vav1|Ccl8|Slamf1|Lbp|Cxcl16|Ccl6|Ccl4|Ccl9|Ccl7|Tnfsf11|Ccr1|Xcl1|Il1b|Cxcl5|Cxcl3|Cxcl1|Coro1a|Cx3cl1|Cklf|Nckap1l|Cyp7b1|Trem1|Ccr3|Ccl5|Cxcl10|Ch25h|Amica1|Cxcr3|Ffar2|Pik3cg|Ifng|S100a8|Slamf8|Itgam|Retnlg|Cxcl2|Ptpro|Fcer1g|Cnr2|Ccr7|Trpm2|Adam8|Csf3r|Cxcr2|Lyst|Spp1|Cxcl9|S100a9|Syk|Lgals3|Gpr35|C5ar1|Fcgr3|Ccr2	60786	61713|60903|61030|61712|60797|61187|61706|60846|61020|61333|61708|61711|61705|61707|61355|61782|61032|61244|62030|62029|62025|61337|61515|61228|61431|60876|61729|61833|61710|61289|61411|61047|61287|60975|61308|61346|61649|60851|61016|62055|62027|61167|61284|62044|61831|61837|61682|60942|61888|60917|61563|62020|61648|61842|60821|61540|61292|61180|61834		GO.0030595	0
	78	927	159	GO Process		positive regulation of intracellular signal transduction	3.3e-29	Ccl2|Ccl12|Sox9|Ccl3|Gdf15|Il7r|Bid|Cd44|Tnfsf14|Ccl8|Csf1|Gadd45b|Slamf1|Ncf1|Cd40|Dhx58|Adora2b|Csf2|Ccl6|Ccl4|Ccl9|Havcr2|Ccl7|Slc9a3r1|Pik3r5|Tnfsf11|Ripk3|Litaf|Hcls1|Clec4n|Fgd2|Xdh|Eif2ak2|Map3k8|Tnf|Pmaip1|Ankrd1|Il23a|Il6|Ccr1|Casp1|Casp8|Htr2b|Tnfrsf11a|Marco|Xcl1|Atf3|Fcgr2b|Spred1|Il1b|Il1a|Tlr2|Glipr2|Hgf|Fgr|Cxcl5|P2rx4|Gpnmb|Zc3hav1|Tnfrsf1a|Pycard|Hpx|F7|Tlr3|Il15|Mt3|Cx3cl1|Ltf|M…	60786	61713|60903|61101|61712|61249|61373|61565|61229|61383|61706|60963|62015|60846|61590|61178|61742|60796|60964|61708|61711|61705|61148|61707|60933|60890|61355|61930|60891|61529|61974|60898|61869|60802|61599|60939|61628|60918|61111|61929|61782|62043|62031|61674|61418|61770|61032|61451|61405|61036|61244|61241|61200|61527|61277|61362|62030|61077|61552|61871|61503|62034|61464|60887|61199|61159|61928|615…		GO.1902533	0
	79	175	69	GO Process		cell chemotaxis	6.63e-29	Ccl2|Ccl12|Itgb2|Ccl3|Il17ra|Vav1|Saa3|Ccl8|Slamf1|Lbp|Cxcl16|Ccl6|Ccl4|Ccl9|Ccl7|Tnfsf11|Ccr1|Xcl1|Il1b|Hgf|Cxcl5|Cxcl3|Cxcl1|Coro1a|Cx3cl1|Cklf|Nckap1l|Egr3|Cyp7b1|Trem1|Ccr3|Ccl5|Cxcl10|Ch25h|Amica1|Cxcr3|Ffar2|Fpr1|Pik3cg|Ifng|S100a8|Fpr2|Slamf8|Itgam|Retnlg|Cxcl2|Saa2|Ptpro|Fcer1g|Cnr2|Rhog|Ccr7|Trpm2|Adam8|Csf3r|Cxcr2|Lyst|Prkcd|Spp1|Cxcl9|S100a9|Syk|Lgals3|Saa1|Gpr35|C5ar1|Fcgr3|Ccr2|C5ar2	60786	61713|60903|61030|61712|60797|61187|61208|61706|60846|61020|61333|61708|61711|61705|61707|61355|61782|61032|61244|61277|62030|62029|62025|61337|61515|61228|61431|61787|60876|61729|61833|61710|61289|61411|61047|61287|60975|61457|61308|61346|61649|61461|60851|61016|62055|62027|61247|61167|61284|62044|61161|61831|61837|61682|60942|61888|60917|61442|61563|62020|61648|61842|60821|61248|61540|61292|611…		GO.0060326	0
	80	196	72	GO Process		positive regulation of immune effector process	1.21e-28	Ccl2|Itgb2|Cd244|Hmox1|Vav1|Lbp|Cd40|Dhx58|Adora2b|Arg1|Rsad2|H2-K1|Tap2|Tnf|Il33|Il23a|Il6|Il18rap|Xcl1|Il1b|Tlr2|Fcgr1|Fgr|Cxcl1|Zc3hav1|Klrk1|Il4ra|Hpx|Sash3|Btk|Il13ra2|Rac2|Lyn|Nfkbid|Cd226|Pnp|Styk1|Tlr4|Nod2|Ffar2|Il18|Klre1|Ifng|Cd177|Itgam|Ptafr|Fcer1g|Fes|Tlr9|Trim6|P2rx7|Nlrp3|Ccr7|B2m|Rasgrp1|H2-T23|Unc13d|Cd300a|Il18r1|Irf1|Nfkbiz|Arid5a|Syk|Cd84|Stxbp2|Slamf6|Fcgr3|Ccr2|Klrb1c|H2-D1…	60786	61713|61030|61704|61415|61187|61020|61178|61742|60796|61522|61220|61592|60953|60939|61203|61111|61929|61662|61032|61244|61200|61176|61362|62025|61871|61986|60995|61464|62049|61760|61985|61830|61471|61475|61738|61095|61078|61196|61049|60975|61162|61945|61346|60989|61016|60904|61284|61328|61192|61568|61071|61941|61831|61765|61446|61960|61125|61839|61538|62001|61459|61672|61842|61273|60805|60850|611…		GO.0002699	0
	81	314	89	GO Process		positive regulation of cell activation	1.3e-28	Ccl2|Itgb2|Il12rb1|Il7r|Cd244|Tnfsf14|Slamf1|Lbp|Cd274|Il10|Cd40|Adora2b|Ikzf1|Havcr2|Tnfsf11|Runx1|Aif1|Il33|Dock8|Il23a|Il6|Xcl1|Il1b|Pdpn|Fgr|Stap1|Clec4d|Klrk1|Coro1a|Il4ra|Pycard|Sash3|Il2rg|Tnfsf13b|Il15|Myd88|Nckap1l|Crlf2|Egr3|Socs1|Ccl5|Tnfsf9|Vnn1|Nfkbid|Cd226|Pnp|Thbs1|Tlr4|Runx3|Nod2|Il18|Tlr6|Ifng|Rasal3|Cd177|Lck|Itgam|Ptafr|Cd300lb|Fcer1g|Tlr9|Tnip2|Cd86|Il1rl1|Cd80|Nlrp3|Bst1|Ccr7…	60786	61713|61030|61141|61373|61704|61383|60846|61020|61684|61156|61178|60796|61120|61148|61355|61870|61216|61203|62003|61111|61929|61032|61244|61286|61362|61889|61984|61986|61337|60995|62034|62049|61075|61520|61159|61656|61431|60922|61787|60932|61710|61115|61150|61475|61738|61095|61764|61196|61868|61049|61162|61195|61346|61351|60989|61029|61016|60904|61963|61284|61192|61376|61271|61685|61278|61941|617…		GO.0050867	0
	82	160	66	GO Process		cellular response to molecule of bacterial origin	1.52e-28	Ccl2|Ccl12|Ccl3|Lbp|Il10|Cd40|Cxcl16|Tnfaip3|Arg1|Havcr2|Cmpk2|Nfkbia|Cd180|Irg1|Litaf|Tnf|Ankrd1|Il6|Casp1|Fcgr2b|Il1b|Tlr2|Tnfrsf1b|Stap1|Cxcl5|Cxcl3|Klrk1|Pycard|Plscr2|Myd88|Tspo|Zc3h12a|Lyn|Serpine1|Ccl5|Irf8|Sbno2|Tlr4|Cxcl10|Nod2|Lcn2|Il18|Irak2|Cd14|Zfp36|Tlr1|Tlr6|Ifng|Stat1|Cebpe|Ptafr|Cd300lb|Cxcl2|Fcgr4|Tlr9|Tnip2|Cd86|Gch1|Plscr1|Cd80|Nlrp3|Ass1|Ccr5|Arid5a|Gbp2|Gfi1	60786	61713|60903|61712|61020|61156|61178|61333|62057|61522|61148|61906|61479|60945|61970|60891|60939|60918|61929|62043|61405|61244|61200|61502|61889|62030|62029|61986|62034|61209|61656|61586|61226|61471|61630|61710|62005|61005|61196|61289|61049|61658|61162|61318|61154|60951|61189|61195|61346|60930|61699|60904|61963|62027|61181|61192|61376|61271|61876|61201|61278|61941|61070|61832|61672|61396|61089		GO.0071219	0
	83	1608	220	GO Process		positive regulation of cell communication	1.59e-28	Ccl2|Ccl12|Sox9|Loxl3|Ccl3|Plaur|Gdf15|Il7r|Bid|Cd44|Tnfsf14|Ccl8|Csf1|Gadd45b|Slamf1|Ncf1|Lbp|Cyba|Cd40|Mmp9|Dhx58|Adora2b|Csf2|Ccl6|Ccl4|Ccl9|Apaf1|Havcr2|Rsad2|Ccl7|Slc9a3r1|Pik3r5|Hif1a|Lgmn|Ly86|Cd180|Plk2|Tnfsf11|Dok2|Ripk3|Myc|Litaf|Hcls1|Runx1|Clec4n|Fgd2|Xdh|Eif2ak2|Map3k8|Tnf|Pmaip1|Ankrd1|Gal|Il23a|Irf7|Il6|Ccr1|Casp4|Casp1|Casp8|Htr2b|Tnfrsf11a|Marco|Xcl1|Atf3|Fcgr2b|Siglec1|Spred1|Il…	60786	61713|60903|61101|61311|61712|62008|61249|61373|61565|61229|61383|61706|60963|62015|60846|61590|61020|61947|61178|61994|61742|60796|60964|61708|61711|61705|61122|61148|61220|61707|60933|60890|60832|61467|60978|60945|60844|61355|61909|61930|60808|60891|61529|61870|61974|60898|61869|60802|61599|60939|61628|60918|61851|61111|62004|61929|61782|62035|62043|62031|61674|61418|61770|61032|61451|61405|614…		GO.0010647	0
	84	180	69	GO Process		cellular response to biotic stimulus	2.45e-28	Ccl2|Ccl12|Ccl3|Lbp|Il10|Cd40|Cxcl16|Tnfaip3|Arg1|Havcr2|Cmpk2|Nfkbia|Cd180|Irg1|Litaf|Tnf|Ankrd1|Il6|Casp1|Fcgr2b|Il1b|Tlr2|Tnfrsf1b|Stap1|Cxcl5|Cxcl3|Klrk1|Pycard|Btk|Plscr2|Myd88|Tspo|Zc3h12a|Lyn|Serpine1|Ccl5|Irf8|Sbno2|Tlr4|Cxcl10|Nod2|Lcn2|Il18|Irak2|Cd14|Zfp36|Tlr1|Tlr6|Ifng|Stat1|Cebpe|Ptafr|Cd300lb|Cxcl2|Fcgr4|Tlr9|Tnip2|Cd86|Gch1|Plscr1|Cd80|Nlrp3|Ass1|Ccr5|Clec7a|Arid5a|Syk|Gbp2|Gfi1	60786	61713|60903|61712|61020|61156|61178|61333|62057|61522|61148|61906|61479|60945|61970|60891|60939|60918|61929|62043|61405|61244|61200|61502|61889|62030|62029|61986|62034|61760|61209|61656|61586|61226|61471|61630|61710|62005|61005|61196|61289|61049|61658|61162|61318|61154|60951|61189|61195|61346|60930|61699|60904|61963|62027|61181|61192|61376|61271|61876|61201|61278|61941|61070|61832|60827|61672|618…		GO.0071216	0
	85	1615	220	GO Process		positive regulation of signaling	2.68e-28	Ccl2|Ccl12|Sox9|Loxl3|Ccl3|Plaur|Gdf15|Il7r|Bid|Cd44|Tnfsf14|Ccl8|Csf1|Gadd45b|Slamf1|Ncf1|Lbp|Cyba|Cd40|Mmp9|Dhx58|Adora2b|Csf2|Ccl6|Ccl4|Ccl9|Apaf1|Havcr2|Rsad2|Ccl7|Slc9a3r1|Pik3r5|Hif1a|Lgmn|Ly86|Cd180|Plk2|Tnfsf11|Dok2|Ripk3|Myc|Litaf|Hcls1|Runx1|Clec4n|Fgd2|Xdh|Eif2ak2|Map3k8|Tnf|Pmaip1|Ankrd1|Gal|Il23a|Irf7|Il6|Ccr1|Casp4|Casp1|Casp8|Htr2b|Tnfrsf11a|Marco|Xcl1|Atf3|Fcgr2b|Siglec1|Spred1|Il…	60786	61713|60903|61101|61311|61712|62008|61249|61373|61565|61229|61383|61706|60963|62015|60846|61590|61020|61947|61178|61994|61742|60796|60964|61708|61711|61705|61122|61148|61220|61707|60933|60890|60832|61467|60978|60945|60844|61355|61909|61930|60808|60891|61529|61870|61974|60898|61869|60802|61599|60939|61628|60918|61851|61111|62004|61929|61782|62035|62043|62031|61674|61418|61770|61032|61451|61405|614…		GO.0023056	0
	86	396	99	GO Process		regulation of lymphocyte activation	2.89e-28	Ccl2|Loxl3|Il12rb1|Il7r|Cd244|Cd44|Tnfsf14|Tnfaip8l2|Slamf1|Cd274|Il10|Cd40|Ikzf1|Tnfaip3|Arg1|Havcr2|Arg2|Tnfsf11|Ripk3|Runx1|Aif1|Dock8|Gal|Il23a|Il6|Xcl1|Fcgr2b|Il1b|Gpnmb|Pglyrp1|Coro1a|Il4ra|Pycard|Sash3|Btk|Il2rg|Tnfsf13b|Ido1|Il15|Myd88|Nckap1l|Rac2|Egr3|Zc3h12a|Socs1|Lyn|Ccl5|Zc3h12d|Tnfsf9|Vnn1|Pglyrp4|Nfkbid|Pnp|Fanca|Tlr4|Runx3|Nod2|Il18|Il27|Ifnb1|Ifng|Rasal3|Lck|Tarm1|Tlr9|Tnfsf18|Tn…	60786	61713|61311|61141|61373|61704|61229|61383|60959|60846|61684|61156|61178|61120|62057|61522|61148|61521|61355|61930|61870|61216|62003|61851|61111|61929|61032|61405|61244|61552|61533|61337|60995|62034|62049|61760|61075|61520|61450|61159|61656|61431|61830|61787|61226|60932|61471|61710|61221|61115|61150|61537|61475|61095|61169|61196|61868|61049|61162|61235|61826|61346|61351|61029|61316|61192|61388|613…		GO.0051249	0
	87	357	94	Reactome Pathways		Cytokine Signaling in Immune system	7.63e-28	Il12rb1|Il17ra|Ebi3|Hck|Il7r|Vav1|Tnfsf14|Csf1|Il10|Cd40|Csf2|Irak3|Nfkbia|Fos|Tnfsf11|Eif2ak2|Map3k8|Psmb8|Ltb|Tnf|Il33|Il23a|Il6|Casp1|Il18rap|Il1r2|Tnfrsf11a|Il1b|Il1a|Tnfsf8|Tnfrsf1b|Tnfrsf8|Tnfrsf9|Oasl1|Usp18|Tnfrsf1a|Il21r|Il4ra|Il13ra1|Il13ra2|Il2rg|Tnfsf13b|Il15|Psmb10|Il10ra|Myd88|Uba7|Csf3|Socs1|Lyn|Tnfsf9|Ddx58|Nod2|Il18|Il27|Irak2|Ifnb1|Il31ra|Socs3|Ifng|Lck|Lif|Ifnlr1|Osm|Csf2ra|Tnf…	60786	61141|60797|61130|61190|61373|61187|61383|60963|61156|61178|60964|61307|61479|61530|61355|60802|61599|60907|61372|60939|61203|61111|61929|62043|61662|61726|61418|61244|61241|61112|61502|61496|61539|60970|61409|61503|61041|60995|61981|61985|61075|61520|61159|61423|61214|61656|61924|60965|60932|61471|61115|61977|61049|61162|61235|61318|61826|61777|60934|61346|61029|61145|60816|61877|60867|61417|619…		MMU-1280215	0
	88	3130	339	GO Process		regulation of cell communication	8.17e-28	Ccl2|Ccl12|Cdh1|Sox9|Loxl3|Ccl3|Plaur|Ebi3|Ier3|Gdf15|Il7r|Bid|Pgf|Cd44|Hmox1|Vav1|Tnfsf14|Saa3|Ccl8|Timp1|Birc3|Csf1|Stc1|Gadd45b|Slamf1|Ncf1|Lbp|Il10|Cyba|Cd40|Mmp9|Dhx58|Adora2b|Csf2|Cxcl16|Ccl6|Ccl4|Ccl9|Tnfaip3|Apaf1|Arg1|Irak3|Havcr2|Rsad2|Ccl7|Slc9a3r1|Pik3r5|Nfkbia|Hif1a|Lgmn|Ly86|Cd180|Plk2|Amer2|Spata13|Tnfsf11|Dok2|Irg1|Ripk3|Myc|Litaf|Hcls1|Runx1|Clec4n|Fgd2|Xdh|Eif2ak2|Map3k8|Ltb|Tnf…	60786	61713|60903|60943|61101|61311|61712|62008|61130|60814|61249|61373|61565|60958|61229|61415|61187|61383|61208|61706|61573|61009|60963|61131|62015|60846|61590|61020|61156|61947|61178|61994|61742|60796|60964|61333|61708|61711|61705|62057|61122|61522|61307|61148|61220|61707|60933|60890|61479|60832|61467|60978|60945|60844|60924|61340|61355|61909|61970|61930|60808|60891|61529|61870|61974|60898|61869|608…		GO.0010646	0
	89	3150	339	GO Process		regulation of signaling	2.42e-27	Ccl2|Ccl12|Cdh1|Sox9|Loxl3|Ccl3|Plaur|Ebi3|Ier3|Gdf15|Il7r|Bid|Pgf|Cd44|Hmox1|Vav1|Tnfsf14|Saa3|Ccl8|Timp1|Birc3|Csf1|Stc1|Gadd45b|Slamf1|Ncf1|Lbp|Il10|Cyba|Cd40|Mmp9|Dhx58|Adora2b|Csf2|Cxcl16|Ccl6|Ccl4|Ccl9|Tnfaip3|Apaf1|Arg1|Irak3|Havcr2|Rsad2|Ccl7|Slc9a3r1|Pik3r5|Nfkbia|Hif1a|Lgmn|Ly86|Cd180|Plk2|Amer2|Spata13|Tnfsf11|Dok2|Irg1|Ripk3|Myc|Litaf|Hcls1|Runx1|Clec4n|Fgd2|Xdh|Eif2ak2|Map3k8|Ltb|Tnf…	60786	61713|60903|60943|61101|61311|61712|62008|61130|60814|61249|61373|61565|60958|61229|61415|61187|61383|61208|61706|61573|61009|60963|61131|62015|60846|61590|61020|61156|61947|61178|61994|61742|60796|60964|61333|61708|61711|61705|62057|61122|61522|61307|61148|61220|61707|60933|60890|61479|60832|61467|60978|60945|60844|60924|61340|61355|61909|61970|61930|60808|60891|61529|61870|61974|60898|61869|608…		GO.0023051	0
	90	300	85	GO Process		positive regulation of leukocyte activation	2.59e-27	Ccl2|Itgb2|Il12rb1|Il7r|Cd244|Tnfsf14|Slamf1|Lbp|Cd274|Il10|Cd40|Adora2b|Ikzf1|Havcr2|Tnfsf11|Runx1|Aif1|Il33|Dock8|Il23a|Il6|Xcl1|Il1b|Fgr|Stap1|Clec4d|Klrk1|Coro1a|Il4ra|Pycard|Sash3|Il2rg|Tnfsf13b|Il15|Myd88|Nckap1l|Crlf2|Egr3|Socs1|Ccl5|Tnfsf9|Vnn1|Nfkbid|Cd226|Pnp|Thbs1|Tlr4|Runx3|Nod2|Il18|Tlr6|Ifng|Rasal3|Cd177|Lck|Itgam|Ptafr|Cd300lb|Fcer1g|Tlr9|Tnip2|Cd86|Il1rl1|Cd80|Nlrp3|Bst1|Ccr7|Rasg…	60786	61713|61030|61141|61373|61704|61383|60846|61020|61684|61156|61178|60796|61120|61148|61355|61870|61216|61203|62003|61111|61929|61032|61244|61362|61889|61984|61986|61337|60995|62034|62049|61075|61520|61159|61656|61431|60922|61787|60932|61710|61115|61150|61475|61738|61095|61764|61196|61868|61049|61162|61195|61346|61351|60989|61029|61016|60904|61963|61284|61192|61376|61271|61685|61278|61941|61795|618…		GO.0002696	0
	91	378	95	GO Process		lymphocyte activation	3.03e-27	Itgb2|Bcl11a|Spi1|Ebi3|Il7r|Cd244|Vav1|Apbb1ip|Slamf1|Cd40|Ikzf1|Tnfaip3|Rsad2|Cd180|Ripk3|Dock8|Il23a|Il6|Slc11a1|Sla2|Sema4a|Tnfsf8|Rhoh|Clec4e|Clec4d|Clec4a2|Klrk1|Coro1a|Was|Btk|Il15|Psmb10|Rab27a|Batf|Prf1|Tlr4|Stx11|Lat2|Amica1|Cxcr4|Gapt|Il18|Klre1|Ifnb1|Gpr18|Ifng|Cd48|Lck|Cd8a|Itgam|Ly9|Egr1|Prkcb|Dock10|Skap2|Notch2|Fcer1g|Plcg2|Tnfsf18|Icam1|Il2rb|Cd86|Dock2|Tpd52|P2rx7|Ccr7|Ikzf3|B2m|…	60786	61030|60847|61206|61130|61373|61704|61187|61217|60846|61178|61120|62057|61220|60945|61930|62003|61111|61929|61783|61416|61391|61112|61163|61995|61984|61507|61986|61337|61211|61760|61159|61423|60870|61262|61739|61196|61858|61854|61047|61897|60838|61162|61945|61826|61478|61346|61222|61029|61327|61016|61436|61785|61441|61062|60882|62000|61284|61434|61388|61123|61011|61271|62018|60960|61071|61831|611…		GO.0046649	0
	92	184	68	GO Process		immune response-regulating signaling pathway	3.44e-27	Myo1g|Cd40|Irak3|Havcr2|Nfkbia|Cd180|Tnf|Fcgr2b|Fcnb|Ifih1|Tlr2|Fcgr1|Clec4e|Clec4d|Klrk1|Pglyrp1|Tlr3|Myd88|Nckap1l|Themis2|Zc3h12a|Lyn|Pglyrp4|Nfkbid|Ddx58|Tlr13|Tlr4|Lat2|C3ar1|Nod2|Ffar2|Pik3ap1|Fpr1|Irak2|Klre1|Lcp2|Cd14|Tlr1|Tlr7|Tlr6|Ifng|Fpr2|Lck|Prkcb|Ptafr|Skap2|Fcgr4|Fcer1g|Plcg2|Tlr9|Tnip2|Cd86|Btla|Cd300lf|Lgals9|Itk|Nfam1|Tlr8|Nfkbiz|Inava|Syk|Unc93b1|Ptpn6|Txk|C5ar1|Fcgr3|C5ar2|Ptp…	60786	61701|61178|61307|61148|61479|60945|60939|61405|61325|61518|61200|61176|61995|61984|61986|61533|61199|61656|61431|61007|61226|61471|61537|61475|61977|61532|61196|61854|61420|61049|60975|60837|61457|61318|61945|61691|61154|61189|61194|61195|61346|61461|61029|61441|60904|60882|61181|61284|61434|61192|61376|61271|60998|61966|60817|60858|61561|61193|61459|61967|61842|61696|61045|61129|61292|61180|616…		GO.0002764	0
	93	114	56	GO Process		myeloid leukocyte activation	3.74e-27	Ccl3|Spi1|Cd244|Slamf1|Lbp|Csf2|Havcr2|Aif1|Il33|Casp1|Il18rap|Slc11a1|Tlr2|Rhoh|Cxcl5|Tyrobp|Pycard|Btk|Tlr3|Cx3cl1|Ubd|Lyn|Ccl5|Tnfsf9|Batf|Sbno2|Batf2|Tlr4|Stx11|Lat2|Il18|Lcp2|Ifnb1|Tlr1|Tlr7|Tlr6|Cd48|Fpr2|Itgam|Fcgr4|Notch2|Fcer1g|Tlr9|Milr1|Myo1f|Dock2|Trpv1|Rasgrp1|Cd300a|Cxcr2|Pilrb1|Tlr8|Prkcd|Syk|Stxbp2|Fcgr3	60786	61712|61206|61704|60846|61020|60964|61148|61216|61203|62043|61662|61783|61200|61163|62030|60972|62034|61760|61199|61515|61304|61471|61710|61115|61262|61005|61499|61196|61858|61854|61162|61691|61826|61189|61194|61195|61222|61461|61016|61181|62000|61284|61192|61798|61702|62018|61932|61446|61839|61888|61382|61193|61442|61842|60805|61180		GO.0002274	0
	94	191	69	GO Process		regulation of leukocyte migration	3.94e-27	Ccl2|Ccl12|Ccl3|Pgf|Tnfsf14|Rarres2|Csf1|Slamf1|Lbp|Mmp9|Ccl4|Ccl7|Lgmn|Ripk3|Aif1|Il33|Dock8|Il23a|Ccr1|Xcl1|Sell|Sele|Hc|Il1b|Il1a|Tlr2|Stap1|Cxcl5|Cxcl3|Cxcl1|Klrk1|Pycard|F7|Cx3cl1|Myd88|Nckap1l|Rac2|Lyn|Serpine1|Ccl5|Thbs1|Bdkrb1|Gpsm3|Cxcl10|C3ar1|Nod2|Cxcr3|Gpr18|Fpr2|Slamf8|Ptafr|Cxcl2|Tnfsf18|Icam1|Bst1|Ccr7|Adam8|Cd300a|Cxcr2|Lgals9|Ptk2b|Ptprj|Cxcl9|Msn|Lgals3|Selp|C5ar1|Ccr2|C5ar2	60786	61713|60903|61712|60958|61383|62023|60963|60846|61020|61994|61711|61707|61467|61930|61216|61203|62003|61111|61782|61032|61303|61296|60946|61244|61241|61200|61889|62030|62029|62025|61986|62034|60887|61515|61656|61431|61830|61471|61630|61710|61764|61639|61943|61289|61420|61049|61287|61478|61461|60851|60904|62027|61388|61123|61795|61831|61682|61839|61888|60817|62041|61170|62020|61938|60821|61299|612…		GO.0002685	0
	95	181	67	GO Process		regulation of cytokine secretion	7.93e-27	Ccl3|Il17ra|Cd244|Slamf1|Cd274|Il10|Havcr2|Arg2|Gsdmd|Clec4n|Tnf|Il33|Il6|Casp4|Casp1|Il1r2|Htr2b|Fcnb|Hc|Ifih1|Il1b|Il1a|Tlr2|Fgr|Tnfrsf9|Clec4e|Il4ra|Pycard|Cx3cl1|Crlf2|Zc3h12a|Socs1|Lyn|Ddx58|Tlr4|Tnfsf15|Nod2|Ffar2|Cd14|Tlr1|Tlr6|Ezr|Ifng|Tlr9|Pml|AF251705|Il1rap|Il1rl1|Trim6|P2rx7|Nlrp3|Ccr7|Rasgrp1|Lgals9|Nlrp1a|Nlrp12|Ccr5|Tlr8|Anxa4|Arid5a|Syk|Aim2|Cd84|Clec5a|Unc93b1|Srgn|C5ar2	60786	61712|60797|61704|60846|61684|61156|61148|61521|61483|61974|60939|61203|61929|62035|62043|61726|61674|61325|60946|61518|61244|61241|61200|61362|61539|61995|60995|62034|61515|60922|61226|60932|61471|61977|61196|61381|61049|60975|61154|61189|61195|61124|61346|61192|61069|60881|61495|61685|61568|61071|61941|61831|61446|60817|61531|61587|61832|61193|61629|61672|61842|61363|61273|61965|61696|61339|616…		GO.0050707	0
	96	1594	214	GO Process		regulation of cell population proliferation	1.02e-26	Ccl2|Ccl12|Lhx2|Cdh1|Sox9|Il12rb1|Hck|Il7r|Bid|Cd244|Pgf|Cd44|Hmox1|Timp1|Csf1|Slamf1|Ctsz|Cd274|Il10|Cyba|Cd40|Mmp9|Adora2b|Trpv2|Csf2|Tnfaip3|Arg1|Havcr2|Slc9a3r1|Nfkbia|Hif1a|Arg2|Lgmn|Osmr|Ripk3|Myc|Hcls1|Runx1|Pim1|Xdh|Eif2ak2|Aif1|Tnf|Pmaip1|Gal|Fosl1|Sat1|Il23a|Ifitm1|Ifitm3|Il6|Htr2b|Tnfrsf11a|Rassf5|Lamc2|Xcl1|Atf3|Fcgr2b|Fam129b|Spint1|Il1b|Il1a|Sla2|S100a11|Tlr2|Sdcbp|Pdpn|Tnfrsf1b|Tnf…	60786	61713|60903|60991|60943|61101|61141|61190|61373|61565|61704|60958|61229|61415|61573|60963|60846|61829|61684|61156|61947|61178|61994|60796|61933|60964|62057|61522|61148|60933|61479|60832|61521|61467|61819|61930|60808|61529|61870|61609|61869|60802|61216|60939|61628|61851|61312|61600|61111|61575|61577|61929|61674|61418|61547|61410|61032|61451|61405|61014|61059|61244|61241|61416|61447|61200|61900|612…		GO.0042127	0
	97	301	84	GO Process		regulation of inflammatory response	1.24e-26	Ccl3|Il17ra|Ier3|Cd44|Siglecg|Tnfaip8l2|Ctss|Lbp|Il10|Adora2b|Tnfaip3|Nfkbia|Aoah|Tnfsf11|Irg1|Tnf|Il33|Il6|Casp4|Casp1|Il1r2|Tnfrsf11a|Xcl1|Fcgr2b|Il1b|Tlr2|Fcgr1|Gbp5|Tnfrsf1b|Hgf|Smpdl3b|Stap1|Usp18|Tnfrsf1a|Pglyrp1|Siglece|Pycard|Btk|Ido1|Tlr3|Cx3cl1|Ptgs2|Myd88|Zc3h12a|Metrnl|Lyn|Serpine1|Ccl5|Sbno2|Fanca|Tlr4|Gpsm3|Nod2|Ffar2|Pik3ap1|Zfp36|Socs3|Tlr6|Pik3cg|S100a8|Slamf8|Itgam|Tnfaip6|Tarm1…	60786	61712|60797|60814|61229|61490|60959|61824|61020|61156|60796|62057|61479|60919|61355|61970|60939|61203|61929|62035|62043|61726|61418|61032|61405|61244|61200|61176|61425|61502|61277|61686|61889|61409|61503|61533|61485|62034|61760|61450|61199|61515|60892|61656|61226|61309|61471|61630|61710|61005|61169|61196|61943|61049|60975|60837|60951|60934|61195|61308|61649|60851|61016|62050|61316|61818|61104|612…		GO.0050727	0
	98	743	137	InterPro Domains		Immunoglobulin-like fold	1.97e-26	Il12rb1|Ebi3|Il7r|Cd33|Cd244|Siglecg|Pvrl4|Ncr1|Adora3|ENSMUSP00000013497|Ceacam16|Slamf1|Cd274|Havcr2|Emb|Osmr|Alcam|Il10rb|Tapbp|H2-K1|Cd7|Sectm1a|Il18rap|Il1r2|Pdcd1|Slamf9|Fcgr2b|Hc|Spint1|Siglec1|Sema4a|Insrr|Fcgr1|Clca2|Gpnmb|Ceacam18|Siglece|Il21r|Il4ra|Il13ra1|Il13ra2|Il2rg|Il10ra|H2-M3|Crlf2|Trem1|Igsf6|Pvr|Gm7030|Lilra6|Cd226|Trem3|Cd300ld|Bzrap1|Pilra|Amica1|Cd200r1|Crkr|Trem4|Ceacam19…	60786	61141|61130|61373|61198|61704|61490|61046|61847|61949|61258|60877|60846|61684|61148|60873|61819|61472|61210|61395|61592|62024|61825|61662|61726|61048|60853|61405|60946|61059|61432|61391|61853|61176|61664|61552|60874|61485|61041|60995|61981|61985|61075|61214|61636|60922|61729|61793|61261|61748|61536|61738|61725|61961|61903|61153|61047|61879|61955|62012|60866|61777|61092|60905|60884|61222|60851|613…		IPR013783	0
	99	5857	523	GO Component		membrane part	3.37e-26	Itgb2l|Itgb2|Cdh1|Tmprss2|Sema4f|Cd52|Il12rb1|Slc7a7|Itgb7|Plaur|Il17ra|Hck|Myo1g|Cyp4f18|Ier3|Has1|Il7r|Bid|Cd33|Cd244|Cd44|Hmox1|Siglecg|Tnfsf14|Pvrl4|Prtn3|Ncr1|Clic1|Derl3|Adora3|Mcoln2|Birc3|Mcemp1|Apbb1ip|Csf1|Stc1|Slamf1|Cybb|Steap1|Ncf1|Cd274|Cyba|Cd40|Adora2b|Trpv2|Cxcl16|Slc25a22|Vnn3|Dram1|Havcr2|Rsad2|Slc9a3r1|Pik3r5|Sptlc2|Degs2|Gpr132|Cd180|Emb|Spata13|Tnfsf11|Osmr|Slc7a8|Itga5|Lita…	60786	61917|61030|60943|61806|61397|61204|61141|61230|61025|62008|60797|61190|61701|60938|60814|61560|61373|61565|61198|61704|61229|61415|61490|61383|61046|61892|61847|61864|61263|61949|62026|61009|61983|61217|60963|61131|60846|61948|60986|61590|61684|61947|61178|60796|61933|61333|60869|61152|61060|61148|61220|60933|60890|61525|61320|61177|60945|60873|61340|61355|61819|61234|60974|60891|60971|61472|613…		GO.0044425	0
	100	152	61	GO Process		cellular response to lipopolysaccharide	6.92e-26	Ccl2|Ccl12|Ccl3|Lbp|Il10|Cd40|Cxcl16|Tnfaip3|Arg1|Havcr2|Cmpk2|Nfkbia|Cd180|Irg1|Litaf|Tnf|Ankrd1|Il6|Casp1|Il1b|Tnfrsf1b|Stap1|Cxcl5|Cxcl3|Klrk1|Pycard|Plscr2|Myd88|Tspo|Zc3h12a|Lyn|Serpine1|Ccl5|Irf8|Sbno2|Tlr4|Cxcl10|Lcn2|Il18|Irak2|Cd14|Zfp36|Ifng|Stat1|Cebpe|Ptafr|Cd300lb|Cxcl2|Fcgr4|Tlr9|Tnip2|Cd86|Gch1|Plscr1|Cd80|Nlrp3|Ass1|Ccr5|Arid5a|Gbp2|Gfi1	60786	61713|60903|61712|61020|61156|61178|61333|62057|61522|61148|61906|61479|60945|61970|60891|60939|60918|61929|62043|61244|61502|61889|62030|62029|61986|62034|61209|61656|61586|61226|61471|61630|61710|62005|61005|61196|61289|61658|61162|61318|61154|60951|61346|60930|61699|60904|61963|62027|61181|61192|61376|61271|61876|61201|61278|61941|61070|61832|61672|61396|61089		GO.0071222	0
	101	4771	446	GO Process		negative regulation of biological process	3.71e-25	Ccl2|Ccl12|Lhx2|Cdh1|Sox9|Sema4f|Loxl3|Bcl11a|Ccl3|Wfdc18|Mxd1|Spi1|Plaur|Angptl4|Hck|Cyp4f18|Ier3|Has1|Gdf15|Il7r|Bid|Cstb|Cd44|Hmox1|Siglecg|Tnfsf14|Prtn3|Itih4|Cdt1|Sertad1|Derl3|Mnda|Timp1|Tnfaip8l2|Birc3|Stc1|Gadd45b|Slamf1|Lbp|Ctsz|Cd274|Il10|Cyba|Mmp9|Dhx58|Adora2b|Trpv2|Ikzf1|Csf2|Ccl4|Ccl9|Tnfaip3|Arg1|Irak3|Havcr2|Rsad2|Slc9a3r1|Nfkbia|Serpina3n|Hif1a|Arg2|Lgmn|Evl|Gpr132|Aoah|Plk2|Amer…	60786	61713|60903|60991|60943|61101|61397|61311|60847|61712|61751|61953|61206|62008|61893|61190|60938|60814|61560|61249|61373|61565|61227|61229|61415|61490|61383|61892|61072|61142|61859|61263|61055|61573|60959|61009|61131|62015|60846|61020|61829|61684|61156|61947|61994|61742|60796|61933|61120|60964|61711|61705|62057|61522|61307|61148|61220|60933|61479|60911|60832|61521|61467|61033|61177|60919|60844|609…		GO.0048519	0
	102	360	89	GO Process		regulation of cell-cell adhesion	4.56e-25	Ccl2|Cdh1|Loxl3|Il12rb1|Il7r|Cd244|Cd44|Tnfsf14|Tnfaip8l2|Slamf1|Cd274|Il10|Ikzf1|Tnfaip3|Arg1|Havcr2|Arg2|Tnfsf11|Runx1|Aif1|Tnf|Dock8|Il23a|Il6|Xcl1|Il1b|Pdpn|Gpnmb|Coro1a|Il4ra|Pycard|Sash3|Il2rg|Tnfsf13b|Ido1|Il15|Cx3cl1|Nckap1l|Egr3|Zc3h12a|Fermt3|Socs1|Lyn|Ccl5|Zc3h12d|Tnfsf9|Vnn1|Nfkbid|Ubash3b|Pnp|Runx3|Il18|Ifnb1|Epcam|Ifng|Rasal3|Lck|Tarm1|Ptafr|Gcnt2|Tnfsf18|Icam1|Cd86|Casp3|Cd80|Nlrp3…	60786	61713|60943|61311|61141|61373|61704|61229|61383|60959|60846|61684|61156|61120|62057|61522|61148|61521|61355|61870|61216|60939|62003|61111|61929|61032|61244|61286|61552|61337|60995|62034|62049|61075|61520|61450|61159|61515|61431|61787|61226|61752|60932|61471|61710|61221|61115|61150|61475|61040|61095|61868|61162|61826|61275|61346|61351|61029|61316|60904|61526|61388|61123|61271|62036|61278|61941|618…		GO.0022407	0
	103	2579	288	GO Process		regulation of localization	7.75e-25	Ccl2|Ccl12|Itgb2|Cdh1|Sox9|Ccl3|Il17ra|Hck|Cyp4f18|Ier3|Has1|Cd244|Pgf|Hmox1|Tnfsf14|Prtn3|Cdt1|Clic1|Derl3|Rarres2|Timp1|Csf1|Stc1|Mmp13|Slamf1|Cybb|Ctss|Lbp|Cd274|Il10|Cyba|Cd40|Mmp9|Adora2b|Trpv2|Cxcl16|Ccl4|Arg1|Havcr2|Rsad2|Ccl7|Slc9a3r1|Nfkbia|Hif1a|Arg2|Lgmn|Evl|Plk2|Spata13|Tnfsf11|Ripk3|Myc|Itga5|Gsdmd|Hcls1|Runx1|Clec4n|Celsr3|Abcg1|C2|Aif1|Tnf|Pmaip1|Ankrd1|Il33|Dock8|Gal|Msr1|Il23a|If…	60786	61713|60903|61030|60943|61101|61712|60797|61190|60938|60814|61560|61704|60958|61415|61383|61892|61142|61864|61263|62023|61573|60963|61131|61519|60846|61948|61824|61020|61684|61156|61947|61178|61994|60796|61933|61333|61711|61522|61148|61220|61707|60933|61479|60832|61521|61467|61033|60844|61340|61355|61930|60808|60974|61483|61529|61870|61974|61646|61996|60831|61216|60939|61628|60918|61203|62003|618…		GO.0032879	0
	104	221	70	GO Process		activation of immune response	9.27e-25	Myo1g|Irak3|Havcr2|Nfkbia|Cd180|Cfb|C2|Tnf|Fcgr2b|Fcnb|Hc|Ifih1|Tlr2|Klrk1|Pglyrp1|Pycard|Tlr3|Myd88|Nckap1l|Themis2|Zc3h12a|Lyn|Pglyrp4|Nfkbid|Ddx58|Tlr13|Tlr4|Lat2|C3ar1|Nod2|Ffar2|Pik3ap1|Fpr1|Irak2|Klre1|Lcp2|Cd14|Nlrc4|Tlr1|Tlr7|Tlr6|Mb21d1|Ifng|Fpr2|Lck|C4b|Prkcb|Ptafr|Skap2|Fcer1g|Plcg2|Tlr9|Tnip2|Cd86|Cd300lf|Lgals9|Itk|Nfam1|Tlr8|Nfkbiz|Tmem173|Inava|Syk|Aim2|Unc93b1|Ptpn6|Txk|C5ar1|C5ar…	60786	61701|61307|61148|61479|60945|60824|60831|60939|61405|61325|60946|61518|61200|61986|61533|62034|61199|61656|61431|61007|61226|61471|61537|61475|61977|61532|61196|61854|61420|61049|60975|60837|61457|61318|61945|61691|61154|61727|61189|61194|61195|62053|61346|61461|61029|61116|61441|60904|60882|61284|61434|61192|61376|61271|61966|60817|60858|61561|61193|61459|61651|61967|61842|61363|61696|61045|611…		GO.0002253	0
	105	264	76	GO Process		regulation of leukocyte cell-cell adhesion	9.45e-25	Ccl2|Loxl3|Il12rb1|Il7r|Cd244|Cd44|Tnfsf14|Tnfaip8l2|Slamf1|Cd274|Ikzf1|Arg1|Havcr2|Arg2|Tnfsf11|Runx1|Aif1|Tnf|Dock8|Il23a|Il6|Xcl1|Il1b|Gpnmb|Coro1a|Il4ra|Pycard|Sash3|Il2rg|Tnfsf13b|Ido1|Il15|Nckap1l|Egr3|Zc3h12a|Socs1|Ccl5|Zc3h12d|Tnfsf9|Vnn1|Nfkbid|Pnp|Runx3|Il18|Ifnb1|Ifng|Rasal3|Lck|Tarm1|Ptafr|Tnfsf18|Icam1|Cd86|Casp3|Cd80|Nlrp3|Ccr7|Rasgrp1|H2-T23|Cd47|Btla|Ass1|Icosl|Adam8|Itgal|Cd300a|…	60786	61713|61311|61141|61373|61704|61229|61383|60959|60846|61684|61120|61522|61148|61521|61355|61870|61216|60939|62003|61111|61929|61032|61244|61552|61337|60995|62034|62049|61075|61520|61450|61159|61431|61787|61226|60932|61710|61221|61115|61150|61475|61095|61868|61162|61826|61346|61351|61029|61316|60904|61388|61123|61271|62036|61278|61941|61831|61446|61960|61223|60998|61070|62009|61682|61021|61839|608…		GO.1903037	0
	106	432	97	GO Process		chemotaxis	1.08e-24	Ccl2|Ccl12|Lhx2|Itgb2|Sema4f|Ccl3|Il17ra|Vav1|Saa3|Ccl8|Rarres2|Slamf1|Lbp|Cxcl16|Ccl6|Ccl4|Ccl9|Ccl7|Evl|Tnfsf11|Alcam|Celsr3|Ccr1|Xcl1|Il1b|Sema4a|Tnfrsf8|Hgf|Cxcl5|Cxcl3|Cxcl1|Coro1a|Cx3cl1|Cklf|Nckap1l|Rac2|Egr3|Cyp7b1|Trem1|Lyn|Ccr3|Ccl5|Egr2|Styk1|Cxcl10|C3ar1|Ch25h|Runx3|Amica1|Cxcr3|Ffar2|Fpr1|Cxcr4|Tnfrsf26|B3gnt2|Pik3cg|Ifng|Chl1|S100a8|Fpr2|Slamf8|Itgam|Retnlg|Ptafr|Cxcl2|Saa2|Ptpro|Fc…	60786	61713|60903|60991|61030|61397|61712|60797|61187|61208|61706|62023|60846|61020|61333|61708|61711|61705|61707|61033|61355|61472|61646|61782|61032|61244|61391|61496|61277|62030|62029|62025|61337|61515|61228|61431|61830|61787|60876|61729|61471|61833|61710|61786|61078|61289|61420|61411|61868|61047|61287|60975|61457|61897|61572|61817|61308|61346|60884|61649|61461|60851|61016|62055|60904|62027|61247|611…		GO.0006935	0
	107	1599	208	GO Process		regulation of intracellular signal transduction	2.49e-24	Ccl2|Ccl12|Sox9|Ccl3|Plaur|Gdf15|Il7r|Bid|Cd44|Vav1|Tnfsf14|Ccl8|Birc3|Csf1|Gadd45b|Slamf1|Ncf1|Cd40|Mmp9|Dhx58|Adora2b|Csf2|Ccl6|Ccl4|Ccl9|Tnfaip3|Irak3|Havcr2|Ccl7|Slc9a3r1|Pik3r5|Hif1a|Spata13|Tnfsf11|Dok2|Ripk3|Litaf|Hcls1|Clec4n|Fgd2|Xdh|Eif2ak2|Map3k8|Tnf|Pmaip1|Ankrd1|Il23a|Il6|Ccr1|Casp1|Casp8|Htr2b|Tnfrsf11a|Marco|Xcl1|Atf3|Fcgr2b|Spred1|Dusp2|Il1b|Il1a|Sla2|Tlr2|Glipr2|Hgf|Fgr|Rhoh|Cxcl…	60786	61713|60903|61101|61712|62008|61249|61373|61565|61229|61187|61383|61706|61009|60963|62015|60846|61590|61178|61994|61742|60796|60964|61708|61711|61705|62057|61307|61148|61707|60933|60890|60832|61340|61355|61909|61930|60891|61529|61974|60898|61869|60802|61599|60939|61628|60918|61111|61929|61782|62043|62031|61674|61418|61770|61032|61451|61405|61036|60901|61244|61241|61416|61200|61527|61277|61362|611…		GO.1902531	0
	108	164	61	KEGG Pathways		NOD-like receptor signaling pathway	3.01e-24	Ccl2|Ccl12|Mapk13|Birc3|Cybb|Cyba|Trpv2|Tnfaip3|Nfkbia|Ripk3|Gsdmd|Tnf|Irf7|Il6|Casp4|Casp1|Casp8|Il1b|Gbp5|Cxcl3|Cxcl1|Pycard|Myd88|Oas3|Ccl5|Tlr4|AI607873|Gbp7|Nod2|Ikbke|Il18|Pstpip1|Ifnb1|Naip5|Nlrc4|Oas2|Stat1|Cxcl2|Oas1a|Rnasel|Oas1g|Mefv|Card9|P2rx7|Nlrp3|Plcb2|Ifna5|Ifna6|Stat2|Trpm2|Gbp3|Nlrp1a|Nlrp12|Ifi204|Prkcd|Tmem173|Naip6|Naip2|Aim2|Irf9|Gbp2	60786	61713|60903|61058|61009|61948|61947|61933|62057|61479|61930|61483|60939|62004|61929|62035|62043|62031|61244|61425|62029|62025|62034|61656|61370|61710|61196|61063|61429|61049|60864|61162|60988|61826|61634|61727|61368|60930|62027|61135|61173|61132|60885|61558|61071|61941|61498|61848|61850|60929|61837|61399|61531|61587|61625|61442|61651|61635|61633|61363|62011|61396		mmu04621	0
	109	168	61	GO Process		immune response-activating signal transduction	4.69e-24	Myo1g|Irak3|Havcr2|Nfkbia|Cd180|Tnf|Fcgr2b|Fcnb|Ifih1|Tlr2|Klrk1|Pglyrp1|Tlr3|Myd88|Nckap1l|Themis2|Zc3h12a|Lyn|Pglyrp4|Nfkbid|Ddx58|Tlr13|Tlr4|Lat2|C3ar1|Nod2|Ffar2|Pik3ap1|Fpr1|Irak2|Klre1|Lcp2|Cd14|Tlr1|Tlr7|Tlr6|Ifng|Fpr2|Lck|Prkcb|Ptafr|Skap2|Fcer1g|Plcg2|Tlr9|Tnip2|Cd86|Cd300lf|Lgals9|Itk|Nfam1|Tlr8|Nfkbiz|Inava|Syk|Unc93b1|Ptpn6|Txk|C5ar1|C5ar2|Ptprc	60786	61701|61307|61148|61479|60945|60939|61405|61325|61518|61200|61986|61533|61199|61656|61431|61007|61226|61471|61537|61475|61977|61532|61196|61854|61420|61049|60975|60837|61457|61318|61945|61691|61154|61189|61194|61195|61346|61461|61029|61441|60904|60882|61284|61434|61192|61376|61271|61966|60817|60858|61561|61193|61459|61967|61842|61696|61045|61129|61292|61624|60983		GO.0002757	0
	110	138	56	GO Process		regulation of tumor necrosis factor superfamily cytokine production	6.02e-24	Ccl2|Ccl3|Slamf1|Cybb|Lbp|Cd274|Il10|Cyba|Ccl4|Tnfaip3|Irak3|Havcr2|Arg2|Il23a|Ifih1|Tlr2|Tnfrsf8|Gpnmb|Clec4a2|Tnfrsf1a|Pycard|Sash3|Tlr3|Ltf|Myd88|Tspo|Zc3h12a|Ddx58|Thbs1|Tlr4|Cd300ld|Nod2|Il18|Cd14|Zfp36|Tlr1|Gpr18|Tlr6|Ifng|Ptafr|Trim30a|Fcer1g|Tlr9|Card9|Ccr7|Rasgrp1|H2-T23|Adam8|Lgals9|Ccr5|Arid5a|Bcl3|Cd84|Fcgr3|Ccr2|C5ar2	60786	61713|61712|60846|61948|61020|61684|61156|61947|61711|62057|61307|61148|61521|61111|61518|61200|61496|61552|61507|61503|62034|62049|61199|61374|61656|61586|61226|61977|61764|61196|61961|61049|61162|61154|60951|61189|61478|61195|61346|60904|61114|61284|61192|61558|61831|61446|61960|61682|60817|61832|61672|60997|61273|61180|61834|61624		GO.1903555	0
	111	159	59	GO Process		regulation of adaptive immune response	1.2e-23	Loxl3|Il12rb1|Il7r|Cd44|Slamf1|Cd274|Cd40|Tnfaip3|Arg1|Havcr2|Rsad2|Ripk3|H2-K1|Tap2|Tnf|Il33|Il23a|Irf7|Il6|Slc11a1|Xcl1|Fcgr2b|Il1b|Fcgr1|Il4ra|Pycard|Hpx|Sash3|Was|Btk|Tnfsf13b|Zc3h12a|Nfkbid|Cd226|Pnp|Nod2|Il18|Il27|Ifnb1|Ifng|Cd48|Fcer1g|Tnfsf18|Il1rl1|P2rx7|Nlrp3|Ccr7|B2m|H2-T23|Il18r1|Irf1|Samsn1|Nfkbiz|Arid5a|Ptpn6|Fcgr3|Ccr2|H2-D1|Ptprc	60786	61311|61141|61373|61229|60846|61684|61178|62057|61522|61148|61220|61930|61592|60953|60939|61203|61111|62004|61929|61783|61032|61405|61244|61176|60995|62034|61464|62049|61211|61760|61520|61226|61475|61738|61095|61049|61162|61235|61826|61346|61222|61284|61388|61685|61071|61941|61831|61765|61960|61538|62001|61762|61459|61672|61045|61180|61834|61449|60983		GO.0002819	0
	112	624	116	GO Process		regulation of cell adhesion	1.5e-23	Ccl2|Cdh1|Sox9|Loxl3|Il12rb1|Il7r|Cd244|Cd44|Vav1|Tnfsf14|Tnfaip8l2|Apbb1ip|Csf1|Slamf1|Cd274|Il10|Ikzf1|Tnfaip3|Arg1|Havcr2|Arg2|Tnfsf11|Itga5|Runx1|Aif1|Tnf|Lpxn|Dock8|Il23a|Il6|Xcl1|Cytip|Il1b|Pdpn|Gpnmb|Coro1a|Il4ra|Pycard|Sash3|Il2rg|Tnfsf13b|Ido1|Il15|Cx3cl1|Nckap1l|Rac2|Egr3|Zc3h12a|Fermt3|Socs1|Lyn|Serpine1|Ccl5|Zc3h12d|Tnfsf9|Vnn1|Nfkbid|Ubash3b|Pnp|Thbs1|Runx3|Il18|Ifnb1|Tacstd2|Epcam|I…	60786	61713|60943|61101|61311|61141|61373|61704|61229|61187|61383|60959|61217|60963|60846|61684|61156|61120|62057|61522|61148|61521|61355|60974|61870|61216|60939|62010|62003|61111|61929|61032|61358|61244|61286|61552|61337|60995|62034|62049|61075|61520|61450|61159|61515|61431|61830|61787|61226|61752|60932|61471|61630|61710|61221|61115|61150|61475|61040|61095|61764|61868|61162|61826|61470|61275|61346|613…		GO.0030155	0
	113	287	77	GO Process		regulation of T cell activation	1.72e-23	Ccl2|Loxl3|Il12rb1|Il7r|Cd244|Cd44|Tnfsf14|Tnfaip8l2|Slamf1|Cd274|Ikzf1|Arg1|Havcr2|Arg2|Tnfsf11|Ripk3|Runx1|Aif1|Dock8|Il23a|Il6|Xcl1|Il1b|Gpnmb|Coro1a|Il4ra|Pycard|Sash3|Il2rg|Tnfsf13b|Ido1|Il15|Nckap1l|Rac2|Egr3|Zc3h12a|Socs1|Ccl5|Zc3h12d|Tnfsf9|Vnn1|Nfkbid|Pnp|Fanca|Runx3|Il18|Il27|Ifnb1|Ifng|Rasal3|Lck|Tarm1|Tnfsf18|Cd86|Casp3|Cd80|Nlrp3|Ccr7|Rasgrp1|H2-T23|Cd47|Btla|Icosl|Prdm1|Adam8|Itgal|…	60786	61713|61311|61141|61373|61704|61229|61383|60959|60846|61684|61120|61522|61148|61521|61355|61930|61870|61216|62003|61111|61929|61032|61244|61552|61337|60995|62034|62049|61075|61520|61450|61159|61431|61830|61787|61226|60932|61710|61221|61115|61150|61475|61095|61169|61868|61162|61235|61826|61346|61351|61029|61316|61388|61271|62036|61278|61941|61831|61446|61960|61223|60998|62009|61408|61682|61021|618…		GO.0050863	0
	114	2612	286	GO Process		regulation of protein metabolic process	1.92e-23	Ccl2|Ccl12|Itgb2|Cdh1|Sox9|Ccl3|Wfdc18|Spi1|Plaur|Ier3|Gdf15|Bid|Cstb|Cd44|Tnfsf14|Itih4|Derl3|Ccl8|Rarres2|Timp1|Birc3|Csf1|Gadd45b|Slamf1|Cybb|Ncf1|Lbp|Ctsz|Il10|Cd40|Mmp9|Csf2|Ccl6|Ccl4|Ccl9|Tnfaip3|Apaf1|Irak3|Havcr2|Ccl7|Slc9a3r1|Pik3r5|Nfkbia|Serpina3n|Lgmn|Plk2|Tnfsf11|Dok2|Ripk3|Myc|Itga5|Hcls1|Celsr3|Mmp25|Fgd2|Pim1|Xdh|Eif2ak2|Map3k8|Psmb8|Aif1|Ltb|Tnf|Pmaip1|Il33|Il23a|Il6|Ccr1|Casp1|C…	60786	61713|60903|61030|60943|61101|61712|61751|61206|62008|60814|61249|61565|61227|61229|61383|61072|61263|61706|62023|61573|61009|60963|62015|60846|61948|61590|61020|61829|61156|61178|61994|60964|61708|61711|61705|62057|61122|61307|61148|61707|60933|60890|61479|60911|61467|60844|61355|61909|61930|60808|60974|61529|61646|61492|60898|61609|61869|60802|61599|60907|61216|61372|60939|61628|61203|61111|619…		GO.0051246	0
	115	1429	190	GO Process		response to oxygen-containing compound	4.88e-23	Ccl2|Ccl12|Cdh1|Sox9|Ccl3|Spi1|Irf5|Bid|Mapk13|Hmox1|Cdt1|Stc1|Cybb|Ncf1|Lbp|Il10|Cyba|Cd40|Mmp9|Cxcl16|Tnfaip3|Arg1|Irak3|Havcr2|Cmpk2|Ccl7|Nfkbia|Serpina3n|Lgmn|Fos|Cd180|Irg1|Litaf|Runx1|Krt8|Pim1|Eif2ak2|Aif1|Tnf|Ankrd1|Gal|Fosl1|Il6|Casp4|Casp1|Casp8|Il18rap|Slc11a1|Htr2b|Tnfrsf11a|Sell|Fcgr2b|Il1b|Tlr2|Tnfrsf1b|Tnfrsf8|Slc2a1|Tnfrsf9|Fosl2|Stap1|Cxcl5|Cxcl3|Cxcl1|P2rx4|Klrk1|Tnfrsf1a|Pycard…	60786	61713|60903|60943|61101|61712|61206|62006|61565|61058|61415|61142|61131|61948|61590|61020|61156|61947|61178|61994|61333|62057|61522|61307|61148|61906|61707|61479|60911|61467|61530|60945|61970|60891|61870|61108|61609|60802|61216|60939|60918|61851|61312|61929|62035|62043|62031|61662|61783|61674|61418|61303|61405|61244|61200|61502|61496|61671|61539|61336|61889|62030|62029|62025|61077|61986|61503|620…		GO.1901700	0
	116	4661	431	GO Component		intrinsic component of membrane	7.13e-23	Itgb2l|Itgb2|Cdh1|Tmprss2|Sema4f|Cd52|Il12rb1|Slc7a7|Itgb7|Plaur|Il17ra|Cyp4f18|Ier3|Has1|Il7r|Bid|Cd33|Cd244|Cd44|Siglecg|Tnfsf14|Pvrl4|Ncr1|Clic1|Derl3|Adora3|Mcoln2|Mcemp1|Csf1|Slamf1|Cybb|Steap1|Ncf1|Cd274|Cyba|Cd40|Adora2b|Trpv2|Cxcl16|Slc25a22|Vnn3|Dram1|Havcr2|Sptlc2|Degs2|Gpr132|Cd180|Emb|Tnfsf11|Osmr|Slc7a8|Itga5|Ly6i|Alcam|Il10rb|Soat2|Clec4n|Celsr3|Mmp25|Abcg1|Emr4|Tapbp|H2-K1|Tap2|Ltb…	60786	61917|61030|60943|61806|61397|61204|61141|61230|61025|62008|60797|60938|60814|61560|61373|61565|61198|61704|61229|61490|61383|61046|61847|61864|61263|61949|62026|61983|60963|60846|61948|60986|61590|61684|61947|61178|60796|61933|61333|60869|61152|61060|61148|61525|61320|61177|60945|60873|61355|61819|61234|60974|60971|61472|61210|61182|61974|61646|61492|61996|61574|61395|61592|60953|61372|60939|612…		GO.0031224	0
	117	2362	266	GO Component		plasma membrane part	7.13e-23	Itgb2l|Itgb2|Cdh1|Sema4f|Il12rb1|Slc7a7|Itgb7|Plaur|Il17ra|Hck|Myo1g|Cyp4f18|Has1|Il7r|Cd33|Cd244|Cd44|Hmox1|Pvrl4|Prtn3|Apbb1ip|Stc1|Slamf1|Cybb|Steap1|Ncf1|Cd274|Cyba|Cd40|Trpv2|Havcr2|Slc9a3r1|Gpr132|Cd180|Emb|Spata13|Osmr|Slc7a8|Itga5|Litaf|Alcam|Krt8|Fgd2|Abcg1|Emr4|Tapbp|H2-K1|Aif1|Tnf|Atp8b1|Dock8|Fosl1|Il6|Ccr1|Casp8|Htr2b|Pdcd1|Tnfrsf11a|Sell|Sele|Fcgr2b|Fcnb|Hc|Spred1|Sla2|Slc13a3|Slc7a…	60786	61917|61030|60943|61397|61141|61230|61025|62008|60797|61190|61701|60938|61560|61373|61198|61704|61229|61415|61046|61892|61217|61131|60846|61948|60986|61590|61684|61947|61178|61933|61148|60933|61177|60945|60873|61340|61819|61234|60974|60891|61472|61108|60898|61996|61574|61395|61592|61216|60939|61279|62003|61312|61929|61782|62031|61674|61048|61418|61303|61296|61405|61325|60946|61036|61416|61719|618…		GO.0044459	0
	118	514	103	GO Component		side of membrane	8.26e-23	Cdh1|Il12rb1|Hck|Il7r|Cd33|Cd244|Cd44|Slamf1|Cd274|Cd40|Osmr|Itga5|Litaf|Alcam|Abcg1|H2-K1|Tnf|Il6|Ccr1|Pdcd1|Tnfrsf11a|Sell|Fcgr2b|Fcnb|Sla2|Tlr2|Fcgr1|Pdpn|Fgr|Tnfrsf9|Klrk1|Cd69|Siglece|Itgax|Btk|Il2rg|Crlf2|Lyn|Cd226|Styk1|Thbs1|Tlr4|Ptpn7|Grap2|Cxcl10|Cxcr3|Cxcr4|Cd200r1|Klre1|Cd14|Il31ra|Ezr|Ifng|Rasal3|Cd48|Lck|Cd8a|Itgam|H2-Q7|Fcgr4|Fcer1g|Fes|Icam1|Emr1|Il2rb|Cd86|Il1rl1|Cnr2|Cd80|P2rx7|…	60786	60943|61141|61190|61373|61198|61704|61229|60846|61684|61178|61819|60974|60891|61472|61996|61592|60939|61929|61782|61048|61418|61303|61405|61325|61416|61200|61176|61286|61362|61539|61986|61266|61485|61010|61760|61075|60922|61471|61738|61078|61764|61196|61044|61570|61289|61287|61897|61879|61945|61154|61777|61124|61346|61351|61222|61029|61327|61016|61695|61181|61284|61328|61123|61571|61011|61271|616…		GO.0098552	0
	119	796	132	GO Component		cell surface	8.45e-23	Itgb2|Cdh1|Il12rb1|Itgb7|Plaur|Il7r|Cd33|Cd244|Cd44|Ncr1|Slamf1|Ctss|Lbp|Ctsz|Cd274|Cd40|Adora2b|Trpv2|Havcr2|Osmr|Itga5|Alcam|Mmp25|Abcg1|Emr4|H2-K1|Tnf|Ifitm3|Il6|Ccr1|Pdcd1|Tnfrsf11a|Sell|Fcgr2b|Fcnb|Il1a|Slc7a11|Tlr2|Fcgr1|Ambp|Pdpn|Tnfrsf9|Klrk1|Klrb1f|Cd69|Tnfrsf1a|Siglece|Tyrobp|Itgax|Il2rg|Tlr3|Il15|Cx3cl1|Ltf|Cd53|Crlf2|Rtp4|Clic4|Cd226|Thbs1|Tlr4|Cxcl10|Nod2|Bst2|Cxcr3|Cxcr4|Cd200r1|Klr…	60786	61030|60943|61141|61025|62008|61373|61198|61704|61229|61847|60846|61824|61020|61829|61684|61178|60796|61933|61148|61819|60974|61472|61492|61996|61574|61592|60939|61577|61929|61782|61048|61418|61303|61405|61325|61241|61863|61200|61176|61006|61286|61539|61986|61987|61266|61503|61485|60972|61010|61075|61199|61159|61515|61374|61202|60922|61959|61866|61738|61764|61196|61289|61049|61794|61287|61897|618…		GO.0009986	0
	120	789	131	GO Process		regulation of secretion	9.34e-23	Itgb2|Ccl3|Il17ra|Cyp4f18|Cd244|Hmox1|Stc1|Mmp13|Slamf1|Cd274|Il10|Cyba|Cd40|Adora2b|Havcr2|Rsad2|Slc9a3r1|Hif1a|Arg2|Tnfsf11|Gsdmd|Runx1|Clec4n|Tnf|Ankrd1|Il33|Gal|Il6|Casp4|Casp1|Il1r2|Htr2b|Tnfrsf11a|Fcnb|Hc|Ifih1|Il1b|Il1a|Tlr2|Sdcbp|Tnfrsf1b|Fgr|Tnfrsf9|Clec4e|Tnfrsf1a|Il4ra|Pycard|Il13ra2|Cx3cl1|Rab27a|Crlf2|Rac2|Zc3h12a|Socs1|Hrh2|Lyn|Kmo|Ccl5|Sct|Rab8b|Ddx58|Styk1|Inhbb|Tlr4|Htr2a|Inhba|T…	60786	61030|61712|60797|60938|61704|61415|61131|61519|60846|61684|61156|61947|61178|60796|61148|61220|60933|60832|61521|61355|61483|61870|61974|60939|60918|61203|61851|61929|62035|62043|61726|61674|61418|61325|60946|61518|61244|61241|61200|61900|61502|61362|61539|61995|61503|60995|62034|61985|61515|60870|60922|61830|61226|60932|61305|61471|61905|61710|61414|61236|61977|61078|61332|61196|61669|61331|613…		GO.0051046	0
	121	136	54	GO Process		regulation of tumor necrosis factor production	9.7e-23	Ccl2|Ccl3|Slamf1|Cybb|Lbp|Il10|Cyba|Ccl4|Tnfaip3|Irak3|Havcr2|Arg2|Il23a|Ifih1|Tlr2|Tnfrsf8|Gpnmb|Clec4a2|Tnfrsf1a|Pycard|Sash3|Tlr3|Ltf|Myd88|Tspo|Zc3h12a|Ddx58|Thbs1|Tlr4|Cd300ld|Nod2|Il18|Cd14|Zfp36|Tlr1|Gpr18|Tlr6|Ifng|Ptafr|Trim30a|Fcer1g|Tlr9|Card9|Ccr7|Rasgrp1|H2-T23|Lgals9|Ccr5|Arid5a|Bcl3|Cd84|Fcgr3|Ccr2|C5ar2	60786	61713|61712|60846|61948|61020|61156|61947|61711|62057|61307|61148|61521|61111|61518|61200|61496|61552|61507|61503|62034|62049|61199|61374|61656|61586|61226|61977|61764|61196|61961|61049|61162|61154|60951|61189|61478|61195|61346|60904|61114|61284|61192|61558|61831|61446|61960|60817|61832|61672|60997|61273|61180|61834|61624		GO.0032680	0
	122	502	103	InterPro Domains		Immunoglobulin-like domain superfamily	1.34e-22	Cd33|Cd244|Siglecg|Pvrl4|Ncr1|Adora3|ENSMUSP00000013497|Ceacam16|Slamf1|Cd274|Havcr2|Emb|Alcam|Tapbp|H2-K1|Cd7|Sectm1a|Il18rap|Il1r2|Pdcd1|Slamf9|Fcgr2b|Siglec1|Fcgr1|Ceacam18|Siglece|H2-M3|Trem1|Igsf6|Pvr|Gm7030|Lilra6|Cd226|Trem3|Cd300ld|Pilra|Amica1|Cd200r1|Crkr|Trem4|Ceacam19|Sirpb1c|Lrrc4|Chl1|Cd48|Slamf8|Cd8a|Ly9|Tarm1|Gm14548|mCG_59976|H2-Q7|Cd300lb|Fcgr4|H2-T22|H2-Q4|Milr1|Icam1|Lair1|Cd8…	60786	61198|61704|61490|61046|61847|61949|61258|60877|60846|61684|61148|60873|61472|61395|61592|62024|61825|61662|61726|61048|60853|61405|61432|61176|60874|61485|61636|61729|61793|61261|61748|61536|61738|61725|61961|61153|61047|61879|61955|62012|60866|61092|60905|60884|61222|60851|61327|61436|61316|61347|61487|61695|61963|61181|61962|61697|61798|61123|61754|61271|61757|61964|60881|61874|61315|61495|616…		IPR036179	0
	123	224	67	GO Process		regulation of leukocyte proliferation	1.46e-22	Ccl12|Il12rb1|Cd244|Cd44|Csf1|Slamf1|Cd274|Il10|Cd40|Arg1|Havcr2|Arg2|Ripk3|Aif1|Gal|Il23a|Il6|Xcl1|Fcgr2b|Il1b|Gpnmb|Coro1a|Pycard|Sash3|Btk|Tnfsf13b|Ido1|Il15|Myd88|Nckap1l|Rac2|Lyn|Ccl5|Zc3h12d|Tnfsf9|Pnp|Tlr4|Il18|Il27|Ifng|Rasal3|Tarm1|Tlr9|Tnfsf18|Cd86|Casp3|Lst1|Cd80|Bst1|Ccr7|Ikzf3|H2-T23|Btla|Icosl|Prdm1|Itgal|Cd300a|Lgals9|Irf1|Pdcd1lg2|Ccdc88b|Syk|Lgals3|Inpp5d|Ptpn6|Ccr2|Ptprc	60786	60903|61141|61704|61229|60963|60846|61684|61156|61178|61522|61148|61521|61930|61216|61851|61111|61929|61032|61405|61244|61552|61337|62034|62049|61760|61520|61450|61159|61656|61431|61830|61471|61710|61221|61115|61095|61196|61162|61235|61346|61351|61316|61192|61388|61271|62036|61083|61278|61795|61831|61119|61960|60998|62009|61408|61021|61839|60817|62001|61068|61875|61842|60821|60968|61045|61834|609…		GO.0070663	0
	124	217	66	GO Process		regulation of mononuclear cell proliferation	1.48e-22	Il12rb1|Cd244|Cd44|Csf1|Slamf1|Cd274|Il10|Cd40|Arg1|Havcr2|Arg2|Ripk3|Aif1|Gal|Il23a|Il6|Xcl1|Fcgr2b|Il1b|Gpnmb|Coro1a|Pycard|Sash3|Btk|Tnfsf13b|Ido1|Il15|Myd88|Nckap1l|Rac2|Lyn|Ccl5|Zc3h12d|Tnfsf9|Pnp|Tlr4|Il18|Il27|Ifng|Rasal3|Tarm1|Tlr9|Tnfsf18|Cd86|Casp3|Lst1|Cd80|Bst1|Ccr7|Ikzf3|H2-T23|Btla|Icosl|Prdm1|Itgal|Cd300a|Lgals9|Irf1|Pdcd1lg2|Ccdc88b|Syk|Lgals3|Inpp5d|Ptpn6|Ccr2|Ptprc	60786	61141|61704|61229|60963|60846|61684|61156|61178|61522|61148|61521|61930|61216|61851|61111|61929|61032|61405|61244|61552|61337|62034|62049|61760|61520|61450|61159|61656|61431|61830|61471|61710|61221|61115|61095|61196|61162|61235|61346|61351|61316|61192|61388|61271|62036|61083|61278|61795|61831|61119|61960|60998|62009|61408|61021|61839|60817|62001|61068|61875|61842|60821|60968|61045|61834|60983		GO.0032944	0
	125	1640	206	GO Process		regulation of cell death	2.1e-22	Ccl12|Cdh1|Sox9|Ccl3|Plaur|Angptl4|Hck|Ier3|Gdf15|Il7r|Irf5|Bid|Cd44|Hmox1|Tnfsf14|Timp1|Tnfaip8l2|Birc3|Gadd45b|Ctsz|Cd274|Il10|Cd40|Mmp9|Csf2|Tnfaip3|Apaf1|Slc9a3r1|Hif1a|Arg2|Lgmn|Fos|Plk2|Ripk3|Myc|Itga5|Sdf2l1|Hcls1|Krt18|Gzma|Pim1|Xdh|Eif2ak2|Map3k8|Aif1|Tnf|Pmaip1|Ankrd1|Dock8|Gal|Fosl1|Il6|Casp4|Casp1|Casp8|Htr2b|Pdcd1|Tnfrsf11a|Rassf5|Sell|Atf3|Fcgr2b|Fam129b|Siglec1|Il1b|Pdpn|Tnfrsf1b|T…	60786	60903|60943|61101|61712|62008|61893|61190|60814|61249|61373|62006|61565|61229|61415|61383|61573|60959|61009|62015|61829|61684|61156|61178|61994|60964|62057|61122|60933|60832|61521|61467|61530|60844|61930|60808|60974|61343|61529|61231|61693|61609|61869|60802|61599|61216|60939|61628|60918|62003|61851|61312|61929|62035|62043|62031|61674|61048|61418|61547|61303|61451|61405|61014|61432|61244|61286|615…		GO.0010941	0
	126	116	50	GO Process		regulation of leukocyte chemotaxis	2.72e-22	Ccl2|Ccl12|Ccl3|Pgf|Tnfsf14|Rarres2|Csf1|Slamf1|Lbp|Ccl4|Ccl7|Lgmn|Aif1|Il23a|Ccr1|Xcl1|Sell|Hc|Il1b|Stap1|Cxcl5|Cxcl3|Cxcl1|Klrk1|F7|Cx3cl1|Nckap1l|Rac2|Lyn|Serpine1|Ccl5|Thbs1|Gpsm3|Cxcl10|C3ar1|Nod2|Gpr18|Fpr2|Slamf8|Cxcl2|Tnfsf18|Bst1|Ccr7|Cxcr2|Ptk2b|Ptprj|Cxcl9|C5ar1|Ccr2|C5ar2	60786	61713|60903|61712|60958|61383|62023|60963|60846|61020|61711|61707|61467|61216|61111|61782|61032|61303|60946|61244|61889|62030|62029|62025|61986|60887|61515|61431|61830|61471|61630|61710|61764|61943|61289|61420|61049|61478|61461|60851|62027|61388|61795|61831|61888|62041|61170|62020|61292|61834|61624		GO.0002688	0
	127	128	52	GO Process		regulation of interleukin-6 production	2.91e-22	Mapk13|Slamf1|Lbp|Il10|Cyba|Adora2b|Tnfaip3|Irak3|Havcr2|Tnf|Il33|Il6|Ifih1|Il1b|Il1a|Tlr2|Hgf|Tnfrsf1a|Pycard|Tlr3|Myd88|Nckap1l|Zc3h12a|Tnfsf9|Ddx58|Tlr4|Cd300ld|Nod2|Il1f9|Tlr1|Tlr7|Tlr6|Ifng|Rab7b|Ptafr|Trim30a|Fcer1g|Tlr9|Il1rap|Card9|P2rx7|Lgals9|Nlrp12|Ccr5|Tlr8|Arid5a|Inava|Cd84|Unc93b1|Inpp5d|Prg4|C5ar2	60786	61058|60846|61020|61156|61947|60796|62057|61307|61148|60939|61203|61929|61518|61244|61241|61200|61277|61503|62034|61199|61656|61431|61226|61115|61977|61196|61961|61049|61466|61189|61194|61195|61346|61717|60904|61114|61284|61192|61495|61558|61071|60817|61587|61832|61193|61672|61967|61273|61696|60968|61790|61624		GO.0032675	0
	128	369	85	GO Process		regulation of multi-organism process	3.18e-22	Tmprss2|Il12rb1|Ccl3|Timp1|Lbp|Il10|Cyba|Dhx58|Ccl4|Tnfaip3|Arg1|Havcr2|Rsad2|Arg2|Ly86|Cd180|Irg1|Eif2ak2|Tnf|Il23a|Ifitm1|Ifitm3|Fcnb|Il1b|Ptx3|Tlr2|Cxcl5|Cxcl1|Oasl1|Zc3hav1|Arhgdib|Pglyrp1|Pycard|Trim21|Il15|Ltf|Myd88|Oas3|Zc3h12a|Trim14|Ccl5|Isg20|Irf8|Pglyrp4|Prf1|Ddx58|Inhbb|Inhba|Nod2|Bst2|Cxcr4|Il18|Il27|Ifnb1|Zfp36|Trim56|Mb21d1|Ifng|Stat1|Ptafr|Hmga2|Ifnlr1|Trim30a|Oas1a|Dtx3l|Isg15|Pm…	60786	61806|61141|61712|61573|61020|61156|61947|61742|61711|62057|61522|61148|61220|61521|60978|60945|61970|60802|60939|61111|61575|61577|61325|61244|62054|61200|62030|62025|60970|61871|61341|61533|62034|61380|61159|61374|61656|61370|61226|60820|61710|61936|62005|61537|61739|61977|61332|61331|61049|61794|61897|61162|61235|61826|60951|61359|62053|61346|60930|60904|61330|60816|61114|61135|61018|61952|610…		GO.0043900	0
	129	215	65	GO Process		regulation of lymphocyte proliferation	4.18e-22	Il12rb1|Cd244|Cd44|Slamf1|Cd274|Il10|Cd40|Arg1|Havcr2|Arg2|Ripk3|Aif1|Gal|Il23a|Il6|Xcl1|Fcgr2b|Il1b|Gpnmb|Coro1a|Pycard|Sash3|Btk|Tnfsf13b|Ido1|Il15|Myd88|Nckap1l|Rac2|Lyn|Ccl5|Zc3h12d|Tnfsf9|Pnp|Tlr4|Il18|Il27|Ifng|Rasal3|Tarm1|Tlr9|Tnfsf18|Cd86|Casp3|Lst1|Cd80|Bst1|Ccr7|Ikzf3|H2-T23|Btla|Icosl|Prdm1|Itgal|Cd300a|Lgals9|Irf1|Pdcd1lg2|Ccdc88b|Syk|Lgals3|Inpp5d|Ptpn6|Ccr2|Ptprc	60786	61141|61704|61229|60846|61684|61156|61178|61522|61148|61521|61930|61216|61851|61111|61929|61032|61405|61244|61552|61337|62034|62049|61760|61520|61450|61159|61656|61431|61830|61471|61710|61221|61115|61095|61196|61162|61235|61346|61351|61316|61192|61388|61271|62036|61083|61278|61795|61831|61119|61960|60998|62009|61408|61021|61839|60817|62001|61068|61875|61842|60821|60968|61045|61834|60983		GO.0050670	0
	130	4504	416	GO Component		integral component of membrane	5.99e-22	Itgb2l|Itgb2|Cdh1|Tmprss2|Sema4f|Il12rb1|Slc7a7|Itgb7|Plaur|Il17ra|Cyp4f18|Ier3|Has1|Il7r|Bid|Cd33|Cd244|Cd44|Siglecg|Tnfsf14|Pvrl4|Ncr1|Clic1|Derl3|Adora3|Mcoln2|Mcemp1|Csf1|Slamf1|Cybb|Steap1|Ncf1|Cd274|Cyba|Cd40|Adora2b|Trpv2|Cxcl16|Slc25a22|Dram1|Havcr2|Sptlc2|Degs2|Gpr132|Cd180|Emb|Tnfsf11|Osmr|Slc7a8|Itga5|Alcam|Il10rb|Soat2|Clec4n|Celsr3|Mmp25|Abcg1|Emr4|Tapbp|H2-K1|Tap2|Ltb|Tnf|Atp8b1|Ms4…	60786	61917|61030|60943|61806|61397|61141|61230|61025|62008|60797|60938|60814|61560|61373|61565|61198|61704|61229|61490|61383|61046|61847|61864|61263|61949|62026|61983|60963|60846|61948|60986|61590|61684|61947|61178|60796|61933|61333|60869|61060|61148|61525|61320|61177|60945|60873|61355|61819|61234|60974|61472|61210|61182|61974|61646|61492|61996|61574|61395|61592|60953|61372|60939|61279|61620|61582|615…		GO.0016021	0
	131	143	54	GO Process		positive regulation of leukocyte migration	6.11e-22	Ccl2|Ccl12|Ccl3|Pgf|Tnfsf14|Rarres2|Csf1|Slamf1|Lbp|Mmp9|Ccl4|Ccl7|Lgmn|Aif1|Dock8|Il23a|Ccr1|Xcl1|Sell|Sele|Il1b|Il1a|Tlr2|Cxcl5|Cxcl3|Cxcl1|Pycard|F7|Cx3cl1|Nckap1l|Rac2|Serpine1|Ccl5|Thbs1|Bdkrb1|Gpsm3|Cxcl10|C3ar1|Fpr2|Ptafr|Cxcl2|Tnfsf18|Icam1|Ccr7|Adam8|Cxcr2|Lgals9|Ptk2b|Ptprj|Cxcl9|Lgals3|Selp|C5ar1|Ccr2	60786	61713|60903|61712|60958|61383|62023|60963|60846|61020|61994|61711|61707|61467|61216|62003|61111|61782|61032|61303|61296|61244|61241|61200|62030|62029|62025|62034|60887|61515|61431|61830|61630|61710|61764|61639|61943|61289|61420|61461|60904|62027|61388|61123|61831|61682|61888|60817|62041|61170|62020|60821|61299|61292|61834		GO.0002687	0
	132	308	77	GO Component		external side of plasma membrane	6.97e-22	Il12rb1|Il7r|Cd33|Cd244|Cd44|Slamf1|Cd274|Cd40|Osmr|Itga5|Alcam|Abcg1|H2-K1|Tnf|Il6|Ccr1|Pdcd1|Tnfrsf11a|Sell|Fcgr2b|Fcnb|Tlr2|Fcgr1|Pdpn|Tnfrsf9|Klrk1|Cd69|Siglece|Itgax|Il2rg|Crlf2|Cd226|Thbs1|Tlr4|Cxcl10|Cxcr3|Cxcr4|Cd200r1|Klre1|Cd14|Il31ra|Ifng|Cd48|Cd8a|Itgam|Fcgr4|Fcer1g|Icam1|Emr1|Il2rb|Cd86|Il1rl1|Cd80|P2rx7|Ccr7|B2m|Trpv1|Btla|Icosl|Itgal|Slamf7|Ccr5|Klrd1|Tlr8|Ly75|Cxcl9|Lgals3|Rtn4rl2…	60786	61141|61373|61198|61704|61229|60846|61684|61178|61819|60974|61472|61996|61592|60939|61929|61782|61048|61418|61303|61405|61325|61200|61176|61286|61539|61986|61266|61485|61010|61075|60922|61738|61764|61196|61289|61287|61897|61879|61945|61154|61777|61346|61222|61327|61016|61181|61284|61123|61571|61011|61271|61685|61278|61071|61831|61765|61932|60998|62009|61021|60852|61832|61927|61193|60990|62020|608…		GO.0009897	0
	133	1495	192	GO Process		regulation of programmed cell death	9.52e-22	Ccl12|Cdh1|Sox9|Ccl3|Plaur|Angptl4|Hck|Ier3|Gdf15|Il7r|Irf5|Bid|Cd44|Hmox1|Tnfsf14|Timp1|Tnfaip8l2|Birc3|Gadd45b|Ctsz|Cd274|Il10|Cd40|Mmp9|Csf2|Tnfaip3|Apaf1|Slc9a3r1|Hif1a|Arg2|Lgmn|Plk2|Ripk3|Myc|Itga5|Sdf2l1|Hcls1|Krt18|Gzma|Pim1|Xdh|Eif2ak2|Map3k8|Aif1|Tnf|Pmaip1|Ankrd1|Dock8|Gal|Fosl1|Il6|Casp4|Casp1|Casp8|Htr2b|Pdcd1|Tnfrsf11a|Rassf5|Sell|Atf3|Fcgr2b|Fam129b|Siglec1|Il1b|Pdpn|Tnfrsf1b|Tnfrs…	60786	60903|60943|61101|61712|62008|61893|61190|60814|61249|61373|62006|61565|61229|61415|61383|61573|60959|61009|62015|61829|61684|61156|61178|61994|60964|62057|61122|60933|60832|61521|61467|60844|61930|60808|60974|61343|61529|61231|61693|61609|61869|60802|61599|61216|60939|61628|60918|62003|61851|61312|61929|62035|62043|62031|61674|61048|61418|61547|61303|61451|61405|61014|61432|61244|61286|61502|614…		GO.0043067	0
	134	377	85	GO Process		regulation of hemopoiesis	1.04e-21	Loxl3|Ccl3|Spi1|Il7r|Cd44|Csf1|Ikzf1|Nfkbia|Hif1a|Fos|Tnfsf11|Myc|Hcls1|Runx1|Pim1|Eif2ak2|Tnf|Il23a|Il6|Ccr1|Casp8|Il1b|Cxcl1|Pglyrp1|Tyrobp|Il4ra|Sash3|Il2rg|Il15|Ltf|Nckap1l|Egr3|Zc3h12a|Csf3|Socs1|Lyn|Ccl5|Tnfsf9|Vnn1|Pglyrp4|Nfkbid|Ubash3b|Pnp|Fanca|Inhba|Runx3|Il18|Il27|Ifnb1|Zfp36|Ifng|Rab7b|Lck|Stat1|Lif|Itgam|Notch2|Fes|Gpr171|Tlr9|Isg15|Tnfsf18|Gpr55|Nlrp3|Ccr7|Ikzf3|B2m|Rasgrp1|Prdm1|A…	60786	61311|61712|61206|61373|61229|60963|61120|61479|60832|61530|61355|60808|61529|61870|61609|60802|60939|61111|61929|61782|62031|61244|62025|61533|60972|60995|62049|61075|61159|61374|61431|61787|61226|60965|60932|61471|61710|61115|61150|61537|61475|61040|61095|61169|61331|61868|61162|61235|61826|60951|61346|61717|61029|60930|61145|61016|62000|61328|61106|61192|61952|61388|61585|61941|61831|61119|617…		GO.1903706	0
	135	98	46	GO Process		myeloid leukocyte migration	1.07e-21	Ccl2|Ccl12|Itgb2|Ccl3|Il17ra|Vav1|Prtn3|Ccl8|Mcoln2|Ccl6|Ccl4|Ccl9|Ccl7|Tnfsf11|Xcl1|Il1b|Cxcl5|Cxcl3|Cxcl1|Cx3cl1|Cklf|Nckap1l|Trem1|Ccr3|Ccl5|Amica1|Pik3cg|Ifng|S100a8|Cd177|Itgam|Retnlg|Cxcl2|Ptpro|Fcer1g|Ccr7|Csf3r|Cxcr2|Spp1|S100a9|Syk|Lgals3|Gpr35|C5ar1|Fcgr3|Ccr2	60786	61713|60903|61030|61712|60797|61187|61892|61706|62026|61708|61711|61705|61707|61355|61032|61244|62030|62029|62025|61515|61228|61431|61729|61833|61710|61047|61308|61346|61649|60989|61016|62055|62027|61167|61284|61831|60942|61888|61563|61648|61842|60821|61540|61292|61180|61834		GO.0097529	0
	136	146	54	GO Process		regulation of adaptive immune response based on somatic recombination of immune receptors built from immunoglobulin superfamily domains	1.3e-21	Loxl3|Il12rb1|Il7r|Slamf1|Cd274|Cd40|Tnfaip3|Arg1|Havcr2|Rsad2|Ripk3|H2-K1|Tap2|Tnf|Il33|Il23a|Il6|Slc11a1|Xcl1|Fcgr2b|Il1b|Fcgr1|Il4ra|Hpx|Sash3|Was|Btk|Tnfsf13b|Zc3h12a|Nfkbid|Cd226|Pnp|Nod2|Il18|Il27|Ifnb1|Ifng|Fcer1g|Tnfsf18|Il1rl1|P2rx7|Nlrp3|Ccr7|B2m|H2-T23|Il18r1|Irf1|Nfkbiz|Arid5a|Ptpn6|Fcgr3|Ccr2|H2-D1|Ptprc	60786	61311|61141|61373|60846|61684|61178|62057|61522|61148|61220|61930|61592|60953|60939|61203|61111|61929|61783|61032|61405|61244|61176|60995|61464|62049|61211|61760|61520|61226|61475|61738|61095|61049|61162|61235|61826|61346|61284|61388|61685|61071|61941|61831|61765|61960|61538|62001|61459|61672|61045|61180|61834|61449|60983		GO.0002822	0
	137	6454	547	GO Function		protein binding	1.38e-21	Ccl2|Ccl12|Itgb2|Cdh1|Sox9|Loxl3|Bcl11a|Ccl3|Mxd1|Itgb7|Spi1|Plaur|Angptl4|Il17ra|Ebi3|Hck|Myo1g|Gdf15|Irf5|Bid|Cd244|Pgf|Cstb|Cd44|Hmox1|Siglecg|Vav1|Tnfsf14|Adamts4|Pvrl4|Prtn3|Saa3|Ccl8|Mnda|Rarres2|Timp1|Dennd1c|Csf1|Ceacam16|Stc1|Mmp13|Slamf1|Cybb|Ctss|Ncf1|Lbp|Il10|Cyba|Cd40|Rnf135|Mmp9|Trpv2|Ikzf1|Csf2|Cxcl16|Ccl6|Ccl4|Ccl9|Rab32|Tnfaip3|Apaf1|Irak3|Dbnl|Rsad2|Sntg2|Ccl7|Slc9a3r1|Nfkbia|Hi…	60786	61713|60903|61030|60943|61101|61311|60847|61712|61953|61025|61206|62008|61893|60797|61130|61190|61701|61249|62006|61565|61704|60958|61227|61229|61415|61490|61187|61383|60952|61046|61892|61208|61706|61055|62023|61573|61443|60963|60877|61131|61519|60846|61948|61824|61590|61020|61156|61947|61178|61179|61994|61933|61120|60964|61333|61708|61711|61705|60950|62057|61122|61307|61883|61220|61251|61707|609…		GO.0005515	0
	138	1131	160	GO Component		extracellular space	1.46e-21	Ccl2|Ccl12|Sema4f|Loxl3|Ccl3|Napsa|Angptl4|Ebi3|Gdf15|Pgf|Cstb|Tnfsf14|Adamts4|Prtn3|Saa3|Klk1b11|Clic1|Ccl8|Ceacam16|Stc1|Mmp13|Ctss|Lbp|Ctsz|Cd274|Il10|Cd40|Mmp9|Csf2|Cxcl16|Ccl6|Ccl4|Ccl9|Arg1|Vnn3|Ccl7|Ly86|Tnfsf11|Gsdmd|Creld2|Xdh|Cfb|Ltb|Tnf|Il33|Gal|Ctsw|Msr1|Il23a|Il6|Lamc2|Xcl1|Sele|Hc|Il1b|Il1a|Cpxm1|Sema4a|Sdcbp|Ambp|Tnfsf8|Hgf|Smpdl3b|Tnfrsf9|Cxcl5|Cxcl3|Cxcl1|Gdf3|Tnfrsf1a|Pglyrp1|Ct…	60786	61713|60903|61397|61311|61712|60849|61893|61130|61249|60958|61227|61383|60952|61892|61208|61338|61864|61706|60877|61131|61519|61824|61020|61829|61684|61156|61178|61994|60964|61333|61708|61711|61705|61522|61152|61707|60978|61355|61483|61497|61869|60824|61372|60939|61203|61851|61827|61784|61111|61929|61410|61032|61296|60946|61244|61241|61379|61391|61900|61006|61112|61277|61686|61539|62030|62029|620…		GO.0005615	0
	139	1476	189	GO Process		regulation of apoptotic process	2.96e-21	Ccl12|Cdh1|Sox9|Ccl3|Plaur|Angptl4|Hck|Ier3|Gdf15|Il7r|Irf5|Bid|Cd44|Hmox1|Tnfsf14|Timp1|Tnfaip8l2|Birc3|Gadd45b|Ctsz|Cd274|Il10|Cd40|Mmp9|Csf2|Tnfaip3|Apaf1|Slc9a3r1|Hif1a|Arg2|Lgmn|Plk2|Ripk3|Myc|Itga5|Sdf2l1|Hcls1|Krt18|Gzma|Pim1|Xdh|Eif2ak2|Map3k8|Aif1|Tnf|Pmaip1|Ankrd1|Dock8|Gal|Fosl1|Il6|Casp4|Casp1|Casp8|Htr2b|Pdcd1|Tnfrsf11a|Rassf5|Sell|Atf3|Fcgr2b|Fam129b|Siglec1|Il1b|Pdpn|Tnfrsf1b|Tnfrs…	60786	60903|60943|61101|61712|62008|61893|61190|60814|61249|61373|62006|61565|61229|61415|61383|61573|60959|61009|62015|61829|61684|61156|61178|61994|60964|62057|61122|60933|60832|61521|61467|60844|61930|60808|60974|61343|61529|61231|61693|61609|61869|60802|61599|61216|60939|61628|60918|62003|61851|61312|61929|62035|62043|62031|61674|61048|61418|61547|61303|61451|61405|61014|61432|61244|61286|61502|614…		GO.0042981	0
	140	96	45	GO Process		regulation of interferon-gamma production	3.31e-21	Il12rb1|Cd244|Slamf1|Cd274|Il10|Havcr2|Ripk3|Runx1|Tnf|Il33|Il23a|Slc11a1|Xcl1|Il1b|Klrk1|Pglyrp1|Pycard|Sash3|Tlr3|Zc3h12a|Irf8|Tnfsf9|Pglyrp4|Cd226|Tlr4|Nod2|Il18|Il27|Klre1|Cd14|Tlr7|Tlr9|Isg15|Il1rl1|Ccr7|Rasgrp1|Il18r1|Lgals9|Tlr8|Pdcd1lg2|Arid5a|Bcl3|Txk|Slamf6|Ccr2	60786	61141|61704|60846|61684|61156|61148|61930|61870|60939|61203|61111|61783|61032|61244|61986|61533|62034|62049|61199|61226|62005|61115|61537|61738|61196|61049|61162|61235|61945|61154|61194|61192|61952|61685|61831|61446|61538|60817|61193|61068|61672|60997|61129|60850|61834		GO.0032649	0
	141	131	51	GO Process		positive regulation of cytokine secretion	3.39e-21	Ccl3|Il17ra|Cd244|Slamf1|Cd274|Il10|Havcr2|Gsdmd|Clec4n|Tnf|Il33|Casp4|Casp1|Htr2b|Fcnb|Hc|Ifih1|Il1b|Il1a|Tlr2|Fgr|Clec4e|Il4ra|Pycard|Crlf2|Ddx58|Tlr4|Tnfsf15|Nod2|Ffar2|Cd14|Tlr1|Ifng|AF251705|Il1rap|Il1rl1|Trim6|P2rx7|Nlrp3|Ccr7|Rasgrp1|Lgals9|Nlrp1a|Ccr5|Tlr8|Arid5a|Syk|Aim2|Cd84|Clec5a|Unc93b1	60786	61712|60797|61704|60846|61684|61156|61148|61483|61974|60939|61203|62035|62043|61674|61325|60946|61518|61244|61241|61200|61362|61995|60995|62034|60922|61977|61196|61381|61049|60975|61154|61189|61346|60881|61495|61685|61568|61071|61941|61831|61446|60817|61531|61832|61193|61672|61842|61363|61273|61965|61696		GO.0050715	0
	142	119	49	GO Process		response to interferon-gamma	3.41e-21	Ccl2|Ccl12|Il12rb1|Ccl3|Ccl8|Cd40|Cxcl16|Ccl6|Ccl4|Ccl9|Ccl7|Evl|Irg1|Aif1|Ifitm1|Ifitm3|Casp1|Slc11a1|Xcl1|Kynu|Tlr2|Gbp5|Trim21|Was|Rab20|Tlr3|Cx3cl1|Ubd|Ccl5|Irf8|Tlr4|Stx11|Irgm1|Bst2|Ifng|Rab7b|Stat1|Tgtp1|H2-Q7|Gch1|Mefv|Ass1|Gbp3|Irf1|Capg|Nmi|Stxbp2|Gbp2|Actr3	60786	61713|60903|61141|61712|61706|61178|61333|61708|61711|61705|61707|61033|61970|61216|61575|61577|62043|61783|61032|61407|61200|61425|61380|61211|61038|61199|61515|61304|61710|62005|61196|61858|61098|61794|61346|61717|60930|61602|61695|61876|60885|61070|61399|62001|61878|61147|60805|61396|61118		GO.0034341	0
	143	4336	401	GO Process		negative regulation of cellular process	3.99e-21	Ccl12|Lhx2|Cdh1|Sox9|Sema4f|Loxl3|Bcl11a|Ccl3|Wfdc18|Mxd1|Spi1|Plaur|Angptl4|Hck|Ier3|Has1|Gdf15|Il7r|Bid|Cstb|Cd44|Hmox1|Tnfsf14|Prtn3|Itih4|Cdt1|Sertad1|Derl3|Mnda|Timp1|Tnfaip8l2|Birc3|Stc1|Gadd45b|Slamf1|Ctsz|Cd274|Il10|Mmp9|Dhx58|Adora2b|Trpv2|Ikzf1|Csf2|Ccl9|Tnfaip3|Arg1|Irak3|Havcr2|Rsad2|Slc9a3r1|Nfkbia|Serpina3n|Hif1a|Arg2|Lgmn|Evl|Gpr132|Plk2|Amer2|Dok2|Irg1|Myc|Itga5|Litaf|Hcls1|Runx1|…	60786	60903|60991|60943|61101|61397|61311|60847|61712|61751|61953|61206|62008|61893|61190|60814|61560|61249|61373|61565|61227|61229|61415|61383|61892|61072|61142|61859|61263|61055|61573|60959|61009|61131|62015|60846|61829|61684|61156|61994|61742|60796|61933|61120|60964|61705|62057|61522|61307|61148|61220|60933|61479|60911|60832|61521|61467|61033|61177|60844|60924|61909|61970|60808|60974|60891|61529|618…		GO.0048523	0
	144	229	65	GO Process		negative regulation of cytokine production	6.6e-21	Hmox1|Slamf1|Lbp|Cd274|Il10|Dhx58|Tnfaip3|Arg1|Irak3|Havcr2|Arg2|Irg1|Tnf|Il33|Il23a|Il6|Il1r2|Slc11a1|Xcl1|Fcgr2b|Tlr2|Hgf|Tnfrsf9|Gpnmb|Clec4a2|Tnfrsf1a|Pglyrp1|Pycard|Btk|Ido1|Cx3cl1|Ltf|Nckap1l|Tspo|Zc3h12a|Pglyrp4|Thbs1|Inhbb|Tlr4|Nod2|Bst2|Ifnb1|Zfp36|Gpr18|Tlr6|Ezr|Ifng|Trim30a|Tlr9|Pml|Il1rl1|Mefv|Nlrp3|Lgals9|Nlrp12|Tlr8|Pdcd1lg2|Anxa4|Bcl3|Nmi|Cd84|Srgn|Inpp5d|Prg4|C5ar2	60786	61415|60846|61020|61684|61156|61742|62057|61522|61307|61148|61521|61970|60939|61203|61111|61929|61726|61783|61032|61405|61200|61277|61539|61552|61507|61503|61533|62034|61760|61450|61515|61374|61431|61586|61226|61537|61764|61332|61196|61049|61794|61826|60951|61478|61195|61124|61346|61114|61192|61069|61685|60885|61941|60817|61587|61193|61068|61629|60997|61147|61273|61339|60968|61790|61624		GO.0001818	0
	145	229	65	GO Process		defense response to bacterium	6.6e-21	Hck|Adamts4|Rarres2|Ncf1|Lbp|Il10|Havcr2|Gsdmd|H2-K1|Tnf|Il23a|Slc11a1|Tlr2|Fcgr1|Gbp5|Tnfsf8|Fgr|Plac8|Clec4e|Clec4d|Klrk1|Iigp1|Tnfrsf1a|Pglyrp1|Pycard|Ltf|Myd88|Trem1|Serpine1|Irf8|Pglyrp4|Tlr4|Nod2|Ifnb1|Naip5|Nlrc4|Tlr1|Tlr6|Ifng|Slamf8|Cebpe|Hp|Notch2|Fcer1g|Tlr9|Isg15|Myo1f|Lyz2|Rnase6|Card9|P2rx7|Nlrp3|H2-T23|Gbp3|Nlrp1a|Slpi|Lyst|Prkcd|Naip6|Bcl3|Syk|Naip2|Coch|C5ar1|Gbp2	60786	61190|60952|62023|61590|61020|61156|61148|61483|61592|60939|61111|61783|61200|61176|61425|61112|61362|61428|61995|61984|61986|61270|61503|61533|62034|61374|61656|61729|61630|62005|61537|61196|61049|61826|61634|61727|61189|61195|61346|60851|61699|60955|62000|61284|61192|61952|61702|60969|61136|61558|61071|61941|61960|61399|61531|61741|60917|61442|61635|60997|61842|61633|61054|61292|61396		GO.0042742	0
	146	1782	213	GO Process		regulation of transport	7.24e-21	Ccl2|Ccl12|Itgb2|Cdh1|Ccl3|Il17ra|Hck|Cyp4f18|Ier3|Cd244|Hmox1|Prtn3|Clic1|Derl3|Rarres2|Stc1|Mmp13|Slamf1|Cybb|Ctss|Lbp|Cd274|Il10|Cyba|Cd40|Mmp9|Adora2b|Trpv2|Ccl4|Arg1|Havcr2|Rsad2|Slc9a3r1|Nfkbia|Hif1a|Arg2|Tnfsf11|Myc|Gsdmd|Hcls1|Runx1|Clec4n|Abcg1|C2|Tnf|Pmaip1|Ankrd1|Il33|Gal|Il6|Ccr1|Casp4|Casp1|Il1r2|Slc11a1|Htr2b|Tnfrsf11a|Xcl1|Sele|Fcgr2b|Fcnb|Hc|Ifih1|Il1b|Il1a|Ptx3|Tlr2|Fcgr1|Sdcbp|T…	60786	61713|60903|61030|60943|61712|60797|61190|60938|60814|61704|61415|61892|61864|61263|62023|61131|61519|60846|61948|61824|61020|61684|61156|61947|61178|61994|60796|61933|61711|61522|61148|61220|60933|61479|60832|61521|61355|60808|61483|61529|61870|61974|61996|60831|60939|61628|60918|61203|61851|61929|61782|62035|62043|61726|61783|61674|61418|61032|61296|61405|61325|60946|61518|61244|61241|62054|612…		GO.0051049	0
	147	805	128	GO Process		regulation of cell migration	8e-21	Ccl2|Ccl12|Cdh1|Sox9|Ccl3|Has1|Pgf|Hmox1|Tnfsf14|Rarres2|Timp1|Csf1|Stc1|Slamf1|Lbp|Cd274|Cd40|Mmp9|Cxcl16|Ccl4|Ccl7|Slc9a3r1|Hif1a|Lgmn|Evl|Plk2|Spata13|Ripk3|Myc|Itga5|Aif1|Il33|Dock8|Il23a|Ifitm1|Ccr1|Lamc2|Xcl1|Sell|Sele|Hc|Spred1|Il1b|Il1a|Tlr2|Sema4a|Sdcbp|Glipr2|Pdpn|Hgf|Fgr|Stap1|Cxcl5|Cxcl3|Cxcl1|P2rx4|Gpnmb|Klrk1|Arhgdib|Coro1a|Pycard|F7|Cx3cl1|Mmp3|Ptgs2|Myd88|Nckap1l|Rac2|Zc3h12a|Ferm…	60786	61713|60903|60943|61101|61712|61560|60958|61415|61383|62023|61573|60963|61131|60846|61020|61684|61178|61994|61333|61711|61707|60933|60832|61467|61033|60844|61340|61930|60808|60974|61216|61203|62003|61111|61575|61782|61410|61032|61303|61296|60946|61036|61244|61241|61200|61391|61900|61527|61286|61277|61362|61889|62030|62029|62025|61077|61552|61986|61341|61337|62034|60887|61515|61988|60892|61656|614…		GO.0030334	0
	148	197	62	GO Function		cytokine activity	8.09e-21	Ccl2|Ccl12|Ccl3|Ebi3|Gdf15|Tnfsf14|Ccl8|Timp1|Csf1|Il10|Csf2|Cxcl16|Ccl6|Ccl4|Ccl9|Ccl7|Tnfsf11|Ltb|Tnf|Il33|Sectm1a|Il23a|Il6|Xcl1|Il1b|Il1a|Tnfsf8|Cxcl5|Cxcl3|Cxcl1|Gdf3|Pglyrp1|Tnfsf13b|Il15|Cx3cl1|Cklf|Crlf2|Csf3|Ccl5|Tnfsf10|Tnfsf9|Scgb3a1|Inhbb|Grn|Cxcl10|Inhba|Tnfsf15|Il1f9|Il18|Il27|Ifnb1|Fam3b|Ifng|Lif|Osm|Cxcl2|Tnfsf18|Il11|Ifna5|Spp1|Cxcl9|Il1rn	60786	61713|60903|61712|61130|61249|61383|61706|61573|60963|61156|60964|61333|61708|61711|61705|61707|61355|61372|60939|61203|61825|61111|61929|61032|61244|61241|61112|62030|62029|62025|61146|61533|61520|61159|61515|61228|60922|60965|61710|61356|61115|61641|61332|60894|61289|61331|61381|61466|61162|61235|61826|60937|61346|61145|61877|62027|61388|61157|61848|61563|62020|61763		GO.0005125	0
	149	987	145	GO Process		positive regulation of transport	8.2e-21	Ccl2|Ccl12|Itgb2|Cdh1|Ccl3|Il17ra|Cyp4f18|Cd244|Rarres2|Stc1|Mmp13|Slamf1|Ctss|Lbp|Cd274|Il10|Cyba|Adora2b|Trpv2|Ccl4|Havcr2|Nfkbia|Hif1a|Tnfsf11|Gsdmd|Hcls1|Runx1|Clec4n|Abcg1|C2|Tnf|Pmaip1|Ankrd1|Il33|Gal|Il6|Ccr1|Casp4|Casp1|Slc11a1|Htr2b|Tnfrsf11a|Xcl1|Sele|Fcgr2b|Fcnb|Hc|Ifih1|Il1b|Il1a|Ptx3|Tlr2|Fcgr1|Sdcbp|Fgr|Stap1|Cxcl1|P2rx4|Clec4e|Tnfrsf1a|Il4ra|Pycard|Rab27a|Ptgs2|Nckap1l|Crlf2|Tspo|Z…	60786	61713|60903|61030|60943|61712|60797|60938|61704|62023|61131|61519|60846|61824|61020|61684|61156|61947|60796|61933|61711|61148|61479|60832|61355|61483|61529|61870|61974|61996|60831|60939|61628|60918|61203|61851|61929|61782|62035|62043|61783|61674|61418|61032|61296|61405|61325|60946|61518|61244|61241|62054|61200|61176|61900|61362|61889|62025|61077|61995|61503|60995|62034|60870|60892|61431|60922|615…		GO.0051050	0
	150	849	132	GO Process		regulation of cell motility	9.53e-21	Ccl2|Ccl12|Cdh1|Sox9|Ccl3|Has1|Pgf|Hmox1|Tnfsf14|Rarres2|Timp1|Csf1|Stc1|Slamf1|Lbp|Cd274|Cd40|Mmp9|Cxcl16|Ccl4|Ccl7|Slc9a3r1|Hif1a|Lgmn|Evl|Plk2|Spata13|Ripk3|Myc|Itga5|Aif1|Il33|Dock8|Il23a|Ifitm1|Ccr1|Lamc2|Xcl1|Sell|Sele|Hc|Spred1|Il1b|Il1a|Tlr2|Sema4a|Sdcbp|Glipr2|Pdpn|Hgf|Fgr|Stap1|Cxcl5|Cxcl3|Cxcl1|P2rx4|Gpnmb|Klrk1|Arhgdib|Coro1a|Pycard|Was|F7|Cx3cl1|Mmp3|Ptgs2|Myd88|Nckap1l|Rac2|Zc3h12a|…	60786	61713|60903|60943|61101|61712|61560|60958|61415|61383|62023|61573|60963|61131|60846|61020|61684|61178|61994|61333|61711|61707|60933|60832|61467|61033|60844|61340|61930|60808|60974|61216|61203|62003|61111|61575|61782|61410|61032|61303|61296|60946|61036|61244|61241|61200|61391|61900|61527|61286|61277|61362|61889|62030|62029|62025|61077|61552|61986|61341|61337|62034|61211|60887|61515|61988|60892|616…		GO.2000145	0
	151	2443	264	GO Process		regulation of cellular protein metabolic process	1.07e-20	Ccl2|Ccl12|Itgb2|Cdh1|Sox9|Ccl3|Wfdc18|Spi1|Plaur|Gdf15|Bid|Cstb|Cd44|Tnfsf14|Itih4|Derl3|Ccl8|Rarres2|Timp1|Birc3|Csf1|Gadd45b|Slamf1|Ncf1|Ctsz|Il10|Cd40|Mmp9|Csf2|Ccl6|Ccl4|Ccl9|Tnfaip3|Apaf1|Irak3|Havcr2|Ccl7|Slc9a3r1|Pik3r5|Nfkbia|Serpina3n|Lgmn|Plk2|Tnfsf11|Dok2|Ripk3|Myc|Itga5|Hcls1|Celsr3|Mmp25|Fgd2|Pim1|Xdh|Eif2ak2|Map3k8|Aif1|Tnf|Pmaip1|Il33|Il23a|Il6|Ccr1|Casp1|Casp8|Il1r2|Slc11a1|Htr2b…	60786	61713|60903|61030|60943|61101|61712|61751|61206|62008|61249|61565|61227|61229|61383|61072|61263|61706|62023|61573|61009|60963|62015|60846|61590|61829|61156|61178|61994|60964|61708|61711|61705|62057|61122|61307|61148|61707|60933|60890|61479|60911|61467|60844|61355|61909|61930|60808|60974|61529|61646|61492|60898|61609|61869|60802|61599|61216|60939|61628|61203|61111|61929|61782|62043|62031|61726|617…		GO.0032268	0
	152	1556	194	GO Process		positive regulation of protein metabolic process	1.07e-20	Ccl2|Ccl12|Sox9|Ccl3|Plaur|Ier3|Gdf15|Bid|Cd44|Ccl8|Rarres2|Birc3|Csf1|Gadd45b|Slamf1|Cybb|Ncf1|Lbp|Cd40|Mmp9|Csf2|Ccl6|Ccl4|Ccl9|Tnfaip3|Apaf1|Havcr2|Ccl7|Pik3r5|Nfkbia|Lgmn|Plk2|Tnfsf11|Ripk3|Myc|Itga5|Hcls1|Mmp25|Fgd2|Pim1|Xdh|Eif2ak2|Map3k8|Aif1|Ltb|Tnf|Pmaip1|Il33|Il23a|Il6|Ccr1|Casp1|Casp8|Slc11a1|Htr2b|Tnfrsf11a|Marco|Rassf5|Xcl1|Fcgr2b|Il1b|Il1a|Tlr2|Sdcbp|Glipr2|Tnfrsf1b|Tnfrsf8|Hgf|Stap…	60786	61713|60903|61101|61712|62008|60814|61249|61565|61229|61706|62023|61009|60963|62015|60846|61948|61590|61020|61178|61994|60964|61708|61711|61705|62057|61122|61148|61707|60890|61479|61467|60844|61355|61930|60808|60974|61529|61492|60898|61609|61869|60802|61599|61216|61372|60939|61628|61203|61111|61929|61782|62043|62031|61783|61674|61418|61770|61547|61032|61405|61244|61241|61200|61900|61527|61502|614…		GO.0051247	0
[truncated: 1,797 more rows]

## Sheet: D All IPA USRs 1608 DEGs
All DEGs (1390) from S1B Table analysed by IPA (direct and indirect) Upstream Regulator feature	Upstream Regulator (direct and indirect)	Expr Log Ratio	Molecule Type	Predicted Activation State	Activation z-score	Flags	p-value of overlap	Target Molecules in Dataset	Mechanistic Network				Upstream Regulator (direct only)	Expr Log Ratio	Molecule Type	Predicted Activation State	Activation z-score	Flags	p-value of overlap	Target Molecules in Dataset	Mechanistic Network
[truncated: 4,349 more rows]

[truncated: 14 more sheets: E KO mouse papers, F Dendritic cells Fig 4D & E, G All genes MQvsSCVd7Q , H DEGs _q01_FC2_CS6_MQvsSCVd7Q , I  Cytoscape SCVd7Q up DEGs , J Fig 5A&B T & B cell, K Fig5C Cell death, L IPA Diseases or Functions, M IPA macs & neuts Fig5D, N All IPA USRs 1413 DEGs , O CHIKV PRJNA431476 , P All genes MF vs SCVd7F , Q MF vs SCVd7F_DEGs_q05_CS6, R YFV adverse events]
